# Supplementary material for: Genomes of N2-fixing endosymbionts of unicellular eukaryotes and host-independence
Source: BMC Genomics. 2026 Feb 5;27:189. doi: 10.1186/s12864-026-12517-0 (PMC12903740; doi:10.1186/s12864-026-12517-0)
Supplement: Supplementary file 1 — Supplementary Material 1. Table S1: Genomes used in this study. Table S2: Proteins and RNA related to selected metabolic pathways. Table S3: Sets of orthologs and their intersections. Table S4: Transport proteins. Table S5: Orthologs used to construct genomic phylogenetic tree. [file 12864_2026_12517_MOESM1_ESM.zip]

Archive with 5 entries (5 files):
- Table-S1-organisms.xlsx
- Table-S2-Orthologs-and-categories.xlsx
- Table-S3-Sets.xlsx
- Table-S4-Transport.xlsx
- Table-S5-Proteins-for-tree.xlsx
