# Supplementary material for: Genomes of N2-fixing endosymbionts of unicellular eukaryotes and host-independence
Source: BMC Genomics. 2026 Feb 5;27:189. doi: 10.1186/s12864-026-12517-0 (PMC12903740; doi:10.1186/s12864-026-12517-0)
Supplement: Supplementary file 1 — Supplementary Material 1. Table S1: Genomes used in this study. Table S2: Proteins and RNA related to selected metabolic pathways. Table S3: Sets of orthologs and their intersections. Table S4: Transport proteins. Table S5: Orthologs used to construct genomic phylogenetic tree. [file 12864_2026_12517_MOESM1_ESM.zip › Table-S1-organisms.xlsx]

## Sheet: Table S1
Table S1: Genomes used in this study
Organisma	Nickname	Source (Genbank)	Version	Complete?	Size	GC%	Contigs	Genes	Densityc	Origin	Reference	Comments
Free-living cyanobacteria
Crocosphaera subtropica ATCC 51142	Cro51142	(NC_010546, NC_010547, NC_010539, NC_010541, NC_010542, NC_010543)	2008 Apr	yes	4934271 526106	37.9% 38.6%	1 5	4817 542	87% 86%	Marine, intertidal, Port Aransas, Texas	1,2	Formerly Cyanothece ATCC 51142
Crocosphaera chwakensis CCY 0110	Cro0110	(NZ_AAXW01000001-NZ_AAXW01000163) (old loci)	2007 Mar	no	5880532	0.366935	163	6520	0.86	Marine sediment, Zanzibar	3	Formerly Cyanothece CCY 0110
Crocosphaera watsonii WH 8501	Cro8501	(AADV02000001-AADV02000323)-8 small contigs	2004 Dec	no	6220104	0.371	315	6793	0.81	Marine, off of Brazil	3,12
Gloeothece citriformis PCC 7424	Glo7424	(NC_011729.1, NC_011737.1, NC_011733.1, NC_011738.1, NC_011732.1, NC_011730.1, NC_011734.1)	2013 Jun	yes	5942652 611517	38.6% 37.5%	1 6	5284 483	82% 76%	Soil of rice field, Senegal	3	Formerly Cyanothece PCC 7424
Gloeothece verrucosa PCC 7822	Glo7822	(NC_014501.1,NC_014533.1, NC_014502.1, NC_014535.1, NC_014503.1, NC_014534.1, NC_014504.1)	2013 Jul	yes	6091620 1750328	40.2% 38.8%	1 6	5482 1220	84% 78%	Soil of rice field, Orissa	3	Formerly Cyanothece PCC 7822
Rippkaea orientalis PCC 8801	Rip8801	(NZ_ABLR01000001-NZ_ABLR01000029)	2008 Apr	no	4575961	0.397098	29	4409	0.86	Soil of rice field, Ping-Tung, Taiwan	3,4	Formerly Cyanothece PCC 8801
Rippkaea orientalis PCC 8802	Rip8802	(NC_013161.1, NC_013168.1, NC_013163.1, NC_013160.1, NC_013167.1)	2013 Jun	yes	4669813 133534	39.8% 39.7%	1 4	4372 124	85% 76%	Soil of rice field, Ping-Tung, Taiwan	3,4	Formerly Cyanothece PCC 8802
Synechococcus PCC 7002	Syn7002	(NC_010475, NC_010474, NC_010476, NC_010477, NC_010478, NC_010479, NC_010480)	2008 Mar	yes	3008047 401888	49.6% 45.9%	1 6	2872 363	88% 84%	Marine, Magueyes Island, Puerto Rico	16	Formerly Agmenellum quadruplicatum PR-6
Synechocystis PCC 6803 Kazusa	Syn6803	(BA000022, AP004310-AP004312, AP006585, CP003270-CP003272)	2004 Dec	yes	3573470 383486	47.7% 44.0%	1 7	3314 408	88% 83%	Freshwater lake. California	8
Endosymbiont hosts
Epithema pelagica	EpSB	NZ_OX373462.1 (despite the NCBI title)	2025 Feb	yes	2483960	0.337	1	1730	0.66	Marine, near Hawaii	9
Epithemia clementina	EcSB	CP123991	2024 Oct	yes	3072807	0.344	1	1730	0.6	Freshwater stream, Butano State Park, California	7
Rhopalodia gibberulab	RgSB	AP018341.1	2017 Oct	yes	3020309	0.339343	2	1957	0.61	Pond, Namiki Park, Ibaraki	11
Rhopalodia gibba 17Bon1b	RaSB	CP067995	2024 Oct	yes	3058178	0.339	2	1973	0.57	Mat, Clark Fork River Montana	5
Epithemia adnata Bon19b	EaSB	CP076462	2024 Dec	yes	2782614	0.337	2	1841	0.58	Mat, Clark Fork River Montana	5
Epithemia turgidab	EtSB	AP012549.1	2014 Jul	yes	2794318	0.334	2	1993	0.58	Lake Yunoko, Tochigi	10
Braarudosphaera bigelowii	UCYN-A	NC_013771.1	2013 Jun	yes	1443806	0.311168	1	1241	0.81	Marine, Hawaii	6
Paulinella chromatophora	Paul-C	NC_011087.1	2011 Feb	yes	1021616	0.379874	1	915	0.8	Freshwater	13
a For information on other cyanobacterial genomes considered in this study, see Reference 14. Genomes were accessed and analyzed within CyanoBIKE, an instance of BioBIKE [15].
b Plasmids have been detected in these endosymbionts, but they were not considered in this work nor included in the statistics.
c Density is defined as the sum of nucleotides participating in coding and non-coding genes in an entity divided by the number of nucleotides in that entity, where 'entity' is the chromosome if the genome is complete or the entire genome, if incomplete.

## Sheet: References
1	Reddy KJ, Haskell JB, Sherman DM and Sherman LA (1993). Unicellular, aerobic nitrogen-fixing cyanobacteria of the genus Cyanothece. J Bacteriol 175: 1284–1292
2	Welsh EA and 15 others (2008). The genome of Cyanothece 51142, a unicellular diazotrophic cyanobacterium important in the marine nitrogen cycle. Proc Natl Acad Sci USA 105:15094-15099.
3	Mareš, J., Johansen, J.R., Hauer, T., Zima, J. Jr., Ventura, S., Cuzman, O., Tiribilli ,B., and Kaštovský, J. "Taxonomic resolution of the genus Cyanothece (Chroococcales, Cyanobacteria), with a treatment on Gloeothece and three new genera, Crocosphaera, Rippkaea, and Zehria." J. Phycol. (2019) 55(3):578-610. https://doi.org/10.1111/jpy.12853
4	Huang T, Chow T (1988). Comparative studies of some nitrogen-fixing unicellular cyanobacteria isolated from rice fields. J Gen Microbiol 134:3089–97. https://doi.org/10.1099/00221287-134-12-3089
5	Abresch H, Bell T, Miller SR (2024). Diurnal transcriptional variation is reduced in a nitrogen-fixing diatom endosymbiont. ISME 18:wrae064. https://doi.org/10.1093/ismejo/wrae064
6	Tripp HJ , Bench SR , Turk KA , Foster RA , Desany BA , Niazi F , Affourtit JP , Zehr JP (2010). Metabolic streamlining in an open-ocean nitrogen-fixing cyanobacterium. Nature 464:90-94.
7	Moulin SLY, Frail, S, Braukmann T, Doenier J, Steele-Ogus M, Marks JC, Mills MM, Yeh E (2024). The endosymbiont of Epithemia clementina is specialized for nitrogen fixation within a photosynthetic eukaryote. ISME Commun 4:ycae055.
8	Kaneko T, and 23 others (1996). Sequence analysis of the genome of the unicellular cyanobacterium Synechocystis sp. strain PCC6803. II. Sequence determination of the entire genome and assignment of potential protein-coding regions. DNA Res 3:109-136. doi: 10.1093/dnares/3.3.109.
9	Schvarcz CR and 16 others (2024). The genome sequences of the marine diatom Epithemia pelagica strain UHM3201 (Schvarcz, Stancheva & Steward, 2022) and its nitrogen-fixing, endosymbiotic cyanobacterium. Wellcome Open Research 9:232.
10	Nakayama T, Kamikawa R, Tanifuji G, Kashiyama Y, Ohkouchi N, Archibald JM, Inagaki Y (2014). Complete genome of a nonphotosynthetic cyanobacterium in a diatom reveals recent adaptations to an intracellular lifestyle. Proc Natl Acad Sci USA 111:11407-11412.
11	Nakayama T, Inagaki Y (2017). Genomic divergence within non-photosynthetic cyanobacterial endosymbionts in rhopalodiacean diatoms. Sci Rep 7:1-8.
12	Zehr JP, Bench SR, Mondragon EA, McCarren J, DeLong EF (2007). Low genomic diversity in tropical oceanic N2-fixing cyanobacteria. Proc Natl Acad Sci USA 104 :17807-17812. https://doi.org/10.1073/pnas.0701017104
13	Nowack ECM, Melkonian M, Glöckner G (2008). Chromatophore genome sequence of Paulinella sheds light on acquisition of photosynthesis by eukaryotes. Curr Biol 18:410-418.
14	Elhai J, Khudyakov I (2018). Ancient association of cyanobacterial multicellularity with the regulator HetR and an RGSGR pentapeptide-containing protein (PatX). Mol Microbiol 110:931-954. https://doi.org/10.1111/mmi.14003
15	Elhai J, Taton A, Massar J, Myers JK, Travers M, Casey J, Slupesky M, Shrager J (2009). BioBIKE: A web-based, programmable, integrated biological knowledge base. Nucl Acids Res 37:W28-W32. https://doi.org/10.1093/nar/gkp354
16	Van Baalen C (1962). Studies on marine blue-green algae. Bot Marina 4:129-139. https://doi.org/10.1515/botm.1962.4.1-2.129
