# Supplementary material for: Genomes of N2-fixing endosymbionts of unicellular eukaryotes and host-independence
Source: BMC Genomics. 2026 Feb 5;27:189. doi: 10.1186/s12864-026-12517-0 (PMC12903740; doi:10.1186/s12864-026-12517-0)
Supplement: Supplementary file 1 — Supplementary Material 1. Table S1: Genomes used in this study. Table S2: Proteins and RNA related to selected metabolic pathways. Table S3: Sets of orthologs and their intersections. Table S4: Transport proteins. Table S5: Orthologs used to construct genomic phylogenetic tree. [file 12864_2026_12517_MOESM1_ESM.zip › Table-S2-Orthologs-and-categories.xlsx]

## Sheet: Legend
Table S2: Proteins related to selected metabolic pathways and biochemical capabilities
Overview
The proteins shown in the accompanying tabs provide the basis for the graphical representation of Figure 4, particularly the identity of the associated proteins. This table also lists the proteins underlying the metabolic maps of Figures S01 - S08.
Organisms (see Supplemental Table S01 for sources) The focus of this table are the genomes from Cyanothece PCC 8802, from three Cyanothece-related nitroplast genomes: From Rhopalodia gibberula (RgSB) From Epithemia turgida (EtSB) From Braarudosphaera bigelowii (UCYN-A) and from two carbon-fixing organelles were considered: From Paulinella chromatophora (Pchrom) From Arabidopsis thaliana (A. thali…
Rip8802	Rippkaea PCC 8802 (formerly Cyanothece PCC 8802)
Cro51142	Crocosphaera ATCC 51142 (formerly Cyanothece ATCC 51142)
RgSB	Endosymbiont from Rhopalodia gibberula
EtSB	Endosymbiont from Epithemia turgida
EcSB	Endosymbiont from Epithemia clementina
EpSB	Endosymbiont from Epithemia pelagica
RaSB	Endosymbiont from Rhopalodia gibba 17Bon1-SB
EaSB	Endosymbiont from Epithemia adnata Bon19
UCYN-A	Endosymbiont from Braarudosphaera bigelowii
Paul-C	Chromatophore from Paulinella chromoatophora
Syn6803	Synechocystis PCC 6803 (Kazusa)
Ev (Evidence) (Tab A, column B) When a functional description is supported by evidence, this column has a E for "experimental" or a C for "computational". The latter category includes only those cases where a human participated in the analysis. Evidence codes were available for Synechocystis genes from CyanoCyc [Moore et al, 2024]. Descriptions without experimental evidence have not been vetted b…
Description of protein or RNA function (column C)
Whenever an ortholog existed to a protein in the carefully annotated Synechocystis PCC 6803, the annotation from CyanoCyc was used. Otherwise the annotation was from RefSeq [Li et al, 2021], using the protein from the left-most organism. Sometimes, functional annotation was taken from orthologous proteins in heterotrophic bacteria with experimental justification, often found in EcoCyc [Keseler et…
Core? (column D) Set of orthologs found in close cyanobacterial relatives to Rhopalodian endosymbionts
Set (Tab A, column E) All-RE: In set of orthologs that are found in all Rhopalodian endosymbionts No-RE: In set of proteins of Rip8802 with orthologs in no Rhopalodian endosymbiont Unique: In set of proteins Protei found in precisely one Rhopalodian endosymbiont
[names of genes] (Tab A, alternating columns F through X; Tabs B through G, columns E through M)
Len(gth) (Tab A, alternating columns G through Y) Number of nucleotides (for RNA) or amino acids (for proteins) encoded by gene If the cell is highlighted orange, then the length is unusually large or small, by > 20%, compared to its orthologs
Conventions
Red font:		Abbreviations or entities shown in red indicate that protein was included in the percentages shown in Figure 4. Multisubunit enzymes are counted only once, even when they are encoded by multiple genes.
Purple font:		Those shown in purple indicate that the protein is one of multiple alternatives for meeting the requirements of a pathway. The alternatives are given in the Comments column (I) or implied by the associated map.
Blue font:		Indicates that the protein occurs in multiple copies. Only one copy is counted in the percentages shown in Figure 4.
Pink (light)		Indicates that no ortholog for a given protein could be found in the given organism. If a name of a gene appears in parentheses or the designation "(broken)", then a pseudogene was detected (often unannotated), with one or more internal stop codons or frameshifts.
Pink (dark)		Indicates that no ortholog for a given protein could be found in the given organism and that no pseudogene could be found despite searching.
Yellow highlighting:		The protein is absent in the indicated genome but is present in the proteome, encoded by the host nucleus
Yellow highlighting:		There is significant uncertainty as to the presence of an ortholog or functional equivalent in the given organism. See the rightmost column (Comments) for explanation.
Protein symbol (Column B)
The short symbol is taken from the Synechocystis ortholog, when one exists
Methods
Initially, proteins of Cyanothece PCC 8002, the nitroplasts of R. gibberula and B. bigelowii, and the chromatophore of P. chromatophora were mapped to various metabolic pathways using KEGG Mapper (Kanehisa et al, 2021). The assignments were modified and extended in light of pertinent literature, often suggested by BioCyc (Karp et al, 2019). They were extended by identifying orthologs in genomes (…
References
References cited in the various tabs of this table are given in the Refs tab. Each citation is followed by a DOI number, which can be used to access the article online by using the URL https://doi.org/[number].

## Sheet: A-Main
GenName	Ev	Description	Core?	Set	Rip8802	Len	Cro51142	Len	EpSB	Len	EcSB	Len	RgSB	Len	RaSB	Len	EaSB	Len	EtSB	Len	UCYN-A	Len	Syn6803	Len	Comment
dnaA	C	chromosomal replication initiator protein DnaA		No-RE	Cyan8802-0001	453	cce_3667	455	--	0	--	0	--	0	--	0	--	0	--	0	--	0	sll0848	447
--	--	diguanylate cyclase		No-RE	Cyan8802-0002	350	--	0	--	0	--	0	--	0	--	0	--	0	--	0	--	0	--	0
--	--	hypothetical protein		No-RE	Cyan8802-0003	257	cce_1858	255	--	0	--	0	--	0	--	0	--	0	--	0	--	0	--	0
--	--	DUF427 domain-containing protein	Core	No-RE	Cyan8802-0004	94	cce_2739	94	--	0	--	0	--	0	--	0	--	0	--	0	--	0	ssl3291	94
--	--	hypothetical protein		No-RE	Cyan8802-0005	204	cce_2738	218	--	0	--	0	--	0	--	0	--	0	--	0	--	0	--	0
--	--	hypothetical protein		No-RE	Cyan8802-0006	412	--	0	--	0	--	0	--	0	--	0	--	0	--	0	--	0	--	0
clpB1	C	ATP-dependent chaperone ClpB1	Core	All-RE	Cyan8802-0007	888	cce_3221	888	OXU93-00725	874	P3F56-07800	896	RGRSB-1479	889	JJP05-02430	892	KPI85-02310	892	ETSB-1532	880	ucynA-05080	875	slr0156	898
--	--	hypothetical protein		No-RE	Cyan8802-0008	141	--	0	--	0	--	0	--	0	--	0	--	0	--	0	--	0	--	0
--	C	glycosyltransferase family 2 protein		All-RE	Cyan8802-0009	271	cce_3303	229	OXU93-00720	271	P3F56-07805	271	RGRSB-1478	268	JJP05-02435	268	KPI85-02315	268	ETSB-1533	268	ucynA-01590	268	sll1020	273
hpt	E	homogentisate phytyltransferase	Core	No-RE	Cyan8802-0010	318	cce_0241	315	--	0	--	0	--	0	--	0	--	0	--	0	--	0	slr1736	262
hoxW	C	hydrogenase maturation protease	Core	No-RE	Cyan8802-0011	143	cce_4408	151	--	0	--	0	--	0	--	0	--	0	--	0	--	0	slr1876	157
--	--	hypothetical protein		No-RE	Cyan8802-0012	286	--	0	--	0	--	0	--	0	--	0	--	0	--	0	--	0	--	0
--	C	carotenoid oxygenase family protein	Core	No-RE	Cyan8802-0013	468	cce_2515	468	--	0	--	0	--	0	--	0	--	0	--	0	--	0	slr1648	480
--	--	hypothetical protein		No-RE	Cyan8802-0014	135	--	0	--	0	--	0	--	0	--	0	--	0	--	0	--	0	--	0
--	--	hypothetical protein		All-RE	Cyan8802-0015	106	cce_2514	107	OXU93-01855	106	P3F56-06425	106	RGRSB-1735	98	JJP05-01150	106	KPI85-01110	106	ETSB-1278	95	ucynA-04890	110	--	0
--	--	hypothetical protein		No-RE	Cyan8802-0016	132	cce_2513	134	--	0	--	0	--	0	--	0	--	0	--	0	--	0	--	0
--	C	aldo/keto reductase	Core	No-RE	Cyan8802-0017	343	cce_2512	342	--	0	--	0	--	0	--	0	--	0	--	0	--	0	slr1503	330
ruvA	C	Holliday junction branch migration protein RuvA	Core	All-RE	Cyan8802-0018	210	cce_1208	212	OXU93-00495	211	P3F56-08090	215	RGRSB-1431	217	JJP05-02705	215	KPI85-02550	215	ETSB-1581	215	ucynA-07100	213	sll0876	211
dgcB	E	diguanylate cyclase DgcB	Core	No-RE	Cyan8802-0019	668	cce_1206	666	--	0	--	0	--	0	--	0	--	0	--	0	--	0	slr0302	768
--	--	putative PfkB		All-RE	Cyan8802-0020	291	cce_2684	308	OXU93-01850	288	P3F56-06430	288	RGRSB-1734	288	JJP05-01155	288	KPI85-01115	288	ETSB-1279	288	--	0	--	0
rsmI	C	16S rRNA (cytidine(1402)-2'-O)-methyltransferase	Core	All-RE	Cyan8802-0021	289	cce_2683	287	OXU93-01845	289	P3F56-06435	289	RGRSB-1733	287	JJP05-01160	287	KPI85-01120	287	ETSB-1280	287	ucynA-02840	285	sll0818	279
--	--	hypothetical protein		No-RE	Cyan8802-0022	243	--	0	--	0	--	0	--	0	--	0	--	0	--	0	--	0	--	0
--	--	ATP-dependent Clp protease, regulatory subunit		No-RE	Cyan8802-0023	789	cce_1001	789	--	0	--	0	--	0	--	0	--	0	--	0	--	0	--	0
--	--	diguanylate phosphodiesterase		No-RE	Cyan8802-0024	246	--	0	--	0	--	0	--	0	--	0	--	0	--	0	--	0	--	0
--	E	1-acylglycerol-3-phosphate O-acyltransferase	Core	No-RE	Cyan8802-0025	450	cce_4601	462	--	0	--	0	--	0	--	0	--	0	--	0	--	0	slr2060	465
--	--	acyl-CoA dehydrogenase		No-RE	Cyan8802-0026	603	cce_4049	602	--	0	--	0	--	0	--	0	--	0	--	0	--	0	--	0
--	--	hypothetical protein		No-RE	Cyan8802-0027	141	cce_4050	137	--	0	--	0	--	0	--	0	--	0	--	0	--	0	--	0
--	--	membrane bound O-acyl transferase, MBOAT		No-RE	Cyan8802-0028	485	cce_4051	485	--	0	--	0	--	0	--	0	--	0	--	0	--	0	--	0
--	--	putative FAD-dependent pyridine nucleotide-disulphide		No-RE	Cyan8802-0029	413	cce_4052	416	--	0	--	0	--	0	--	0	--	0	--	0	--	0	--	0
trxC	--	thioredoxin C	Core	No-RE	Cyan8802-0030	112	cce_4084	113	--	0	--	0	--	0	--	0	--	0	--	0	--	0	sll1057	126
--	--	hypothetical protein		No-RE	Cyan8802-0031	171	--	0	--	0	--	0	--	0	--	0	--	0	--	0	--	0	--	0
--	C	TIGR04376 family protein	Core	All-RE	Cyan8802-0032	187	cce_4179	190	OXU93-05550	187	P3F56-04080	187	RGRSB-0788	187	JJP05-08735	187	KPI85-08200	187	ETSB-0832	187	ucynA-11080	187	sll0162	194
--	C	hypothetical protein	Core	No-RE	Cyan8802-0033	240	cce_4178	250	--	0	--	0	--	0	--	0	--	0	--	0	--	0	sll1942	254
--	--	putative pathogenesis related protein		All-RE	Cyan8802-0034	219	cce_1901	219	OXU93-01220	223	P3F56-07260	223	RGRSB-1584	223	JJP05-01900	223	KPI85-01820	223	ETSB-1431	223	ucynA-09520	216	--	0
--	--	hypothetical protein		No-RE	Cyan8802-0035	347	cce_2210	362	--	0	--	0	--	0	--	0	--	0	--	0	--	0	--	0
--	--	hypothetical protein		No-RE	Cyan8802-0036	388	cce_2209	402	--	0	--	0	--	0	--	0	--	0	--	0	--	0	--	0
--	--	hypothetical protein		No-RE	Cyan8802-0037	202	cce_2208	216	--	0	--	0	--	0	--	0	--	0	--	0	--	0	--	0
--	C	SLC13 family permease	Core		Cyan8802-0038	596	cce_0066	594	OXU93-00445	599	P3F56-08145	599	RGRSB-1420	599	JJP05-02760	599	KPI85-02605	599	--	0	--	0	sll0640	612
--	--	group 1 glycosyl transferase		No-RE	Cyan8802-0039	399	--	0	--	0	--	0	--	0	--	0	--	0	--	0	--	0	--	0
--	--	hypothetical protein		No-RE	Cyan8802-0040	289	--	0	--	0	--	0	--	0	--	0	--	0	--	0	--	0	--	0
--	--	UDP-glucose 4-epimerase		No-RE	Cyan8802-0041	337	cce_2361	331	--	0	--	0	--	0	--	0	--	0	--	0	--	0	--	0
--	--	family 2 glycosyl transferase		No-RE	Cyan8802-0042	326	--	0	--	0	--	0	--	0	--	0	--	0	--	0	--	0	--	0
--	--	group 1 glycosyl transferase		No-RE	Cyan8802-0043	437	--	0	--	0	--	0	--	0	--	0	--	0	--	0	--	0	--	0
--	C	FkbM family methyltransferase		No-RE	Cyan8802-0044	278	--	0	--	0	--	0	--	0	--	0	--	0	--	0	--	0	slr2119	837
--	C	glycosyltransferase		No-RE	Cyan8802-0045	327	--	0	--	0	--	0	--	0	--	0	--	0	--	0	--	0	slr2120	993
--	--	hypothetical protein		No-RE	Cyan8802-0046	286	cce_4394	290	--	0	--	0	--	0	--	0	--	0	--	0	--	0	--	0
--	C	cyclase family protein		No-RE	Cyan8802-0047	213	--	0	--	0	--	0	--	0	--	0	--	0	--	0	--	0	slr2121	648
--	--	hypothetical protein		No-RE	Cyan8802-0048	402	--	0	--	0	--	0	--	0	--	0	--	0	--	0	--	0	--	0
rbfU	--	probable glycosyltransferase		No-RE	Cyan8802-0049	366	--	0	--	0	--	0	--	0	--	0	--	0	--	0	--	0	slr1064	1104
--	C	SDR family oxidoreductase		No-RE	Cyan8802-0050	245	--	0	--	0	--	0	--	0	--	0	--	0	--	0	--	0	slr2124	750
serA2	C	phosphoglycerate dehydrogenase		No-RE	Cyan8802-0051	319	--	0	--	0	--	0	--	0	--	0	--	0	--	0	--	0	slr2123	957
--	C	acylneuraminate cytidylyltransferase		No-RE	Cyan8802-0052	231	--	0	--	0	--	0	--	0	--	0	--	0	--	0	--	0	slr2122	678
psbC	E	photosystem II CP43 reaction center protein	Core	No-RE	Cyan8802-0053	460	cce_0659	467	--	0	(broken)	0	--	0	--	0	--	0	--	0	ucyna-08910	346	sll0851	472
--	--	photosystem II D2 protein (photosystem q(a) protein)	Core	No-RE	Cyan8802-0054	352	--	0	--	0	(P3F56-03705)	0	(RGRSB-0715)	0	(broken)	0	(broken)	0	(ETSB-0755)	0	--	0	--	0
--	--	Uma2 family endonuclease		No-RE	Cyan8802-0055	203	cce_3566	206	--	0	--	0	--	0	--	0	--	0	--	0	--	0	slr1613	196
--	--	hypothetical protein		No-RE	Cyan8802-0056	253	cce_0815	253	--	0	--	0	--	0	--	0	--	0	--	0	--	0	--	0
cbiO	C	energy-coupling factor ABC transporter ATP-binding protein		No-RE	Cyan8802-0057	255	cce_4071	259	--	0	--	0	--	0	--	0	--	0	--	0	--	0	sll0385	284
evrC	E	ABC-type viologen exporter permease protein		All-RE	Cyan8802-0058	262	cce_4070	263	OXU93-07325	260	P3F56-10200	260	RGRSB-1014	260	JJP05-04730	260	KPI85-04465	260	ETSB-0055	260	--	0	slr0610	263
--	--	hypothetical protein		All-RE	Cyan8802-0059	254	cce_4069	236	OXU93-07330	221	P3F56-10195	245	RGRSB-1015	244	JJP05-04725	244	KPI85-04460	244	ETSB-0054	244	ucynA-10570	261	sll1333	235
--	--	hypothetical protein		No-RE	Cyan8802-0060	132	cce_4072	129	--	0	--	0	--	0	--	0	--	0	--	0	--	0	slr1568	136
--	C	folate-binding protein YgfZ		All-RE	Cyan8802-0061	356	cce_4073	368	OXU93-07335	349	P3F56-10190	349	RGRSB-1016	349	JJP05-04720	349	KPI85-04455	349	ETSB-0052	349	--	0	slr0635	312
ycf39	--	chaperon-like protein for quinone binding in photosystem II	Core	No-RE	Cyan8802-0063	323	cce_4074	325	--	0	--	0	--	0	--	0	--	0	--	0	--	0	slr0399	326
nadK1	E	NAD(+) kinase 1	Core	No-RE	Cyan8802-0064	305	cce_4075	280	--	0	(P3F56-10185)	0	(RGRSB-1017)	0	(broken)	0	(broken)	0	(ETSB-0051)	0	--	0	slr0400	305
bioF	C	8-amino-7-oxononanoate synthase	Core	No-RE	Cyan8802-0065	381	cce_4151	403	--	0	--	0	(RGRSB-1936)	0	--	0	--	0	--	0	--	0	slr0917	437
--	--	probable aminopeptidase P		No-RE	Cyan8802-0066	451	cce_2229	452	--	0	--	0	--	0	--	0	--	0	--	0	--	0	--	0
--	--	TIGR00266 family protein		No-RE	Cyan8802-0067	220	cce_0729	227	--	0	--	0	--	0	--	0	--	0	--	0	--	0	slr1570	219
--	--	TIGR00266 family protein		No-RE	Cyan8802-0068	225	cce_0730	225	--	0	--	0	--	0	--	0	--	0	--	0	--	0	slr1571	226
--	--	TIGR00266 family protein		No-RE	Cyan8802-0069	232	cce_0731	232	--	0	--	0	--	0	--	0	--	0	--	0	--	0	slr1572	284
--	--	hypothetical protein		No-RE	Cyan8802-0070	260	cce_0732	288	--	0	--	0	--	0	--	0	--	0	--	0	--	0	--	0
--	C	HD family phosphohydrolase	Core	All-RE	Cyan8802-0071	814	cce_0055	849	OXU93-01775	821	P3F56-06525	788	RGRSB-1717	758	JJP05-01235	820	KPI85-01195	820	ETSB-1297	758	ucynA-02360	812	slr0104	811
--	--	DUF4336 domain-containing protein	Core	No-RE	Cyan8802-0072	402	cce_1919	390	--	0	--	0	--	0	--	0	--	0	--	0	--	0	sll1399	401
--	--	SH3 domain-containing protein		No-RE	Cyan8802-0073	197	cce_0500	190	--	0	--	0	--	0	--	0	--	0	--	0	--	0	slr0333	106
--	--	Uma2 family endonuclease		No-RE	Cyan8802-0074	191	--	0	--	0	--	0	--	0	--	0	--	0	--	0	--	0	sll0740	708
--	--	MraY family glycosyltransferase	Core	All-RE	Cyan8802-0075	364	cce_1358	363	OXU93-07860	357	P3F56-09565	359	RGRSB-1130	368	JJP05-04160	359	KPI85-03920	359	ETSB-1875	368	ucynA-05480	343	sll0648	358
--	--	hypothetical protein		No-RE	Cyan8802-0076	613	cce_1410	632	--	0	--	0	--	0	--	0	--	0	--	0	--	0	--	0
--	--	hypothetical protein		No-RE	Cyan8802-0077	327	cce_1409	312	--	0	--	0	--	0	--	0	--	0	--	0	--	0	--	0
--	--	hypothetical protein		No-RE	Cyan8802-0078	604	cce_1408	609	--	0	--	0	--	0	--	0	--	0	--	0	--	0	--	0
--	--	hypothetical protein		No-RE	Cyan8802-0079	152	cce_1407	151	--	0	--	0	--	0	--	0	--	0	--	0	--	0	--	0
--	--	DegT/DnrJ/EryC1/StrS family aminotransferase	Core	No-RE	Cyan8802-0080	371	cce_1406	372	--	0	--	0	--	0	--	0	--	0	--	0	--	0	slr2114	345
--	--	hypothetical protein		No-RE	Cyan8802-0081	466	--	0	--	0	--	0	--	0	--	0	--	0	--	0	--	0	--	0
--	--	probable site-specific DNA-methyltransferase		No-RE	Cyan8802-0082	423	cce_3473	461	--	0	--	0	--	0	--	0	--	0	--	0	--	0	--	0
--	C	NAD(P)H-hydrate dehydratase	Core	All-RE	Cyan8802-0083	524	cce_1949	528	OXU93-01400	522	P3F56-07025	521	RGRSB-1626	521	JJP05-01695	521	KPI85-01615	521	ETSB-1384	521	--	0	sll1433	524
--	--	EVE domain-containing protein		No-RE	Cyan8802-0084	160	--	0	--	0	--	0	--	0	--	0	--	0	--	0	--	0	sll1897	426
gldA	C	glycerol dehydrogenase	Core	All-RE	Cyan8802-0085	373	cce_1310	374	OXU93-04560	384	P3F56-02920	385	RGRSB-0562	384	JJP05-07600	380	KPI85-07130	384	ETSB-0600	384	ucynA-03890	369	slr1167	371
--	--	hypothetical protein		No-RE	Cyan8802-0086	214	--	0	--	0	--	0	--	0	--	0	--	0	--	0	--	0	--	0
--	--	universal stress protein	Core		Cyan8802-0087	137	cce_4220	137	--	0	P3F56-02925	137	RGRSB-0563	137	JJP05-07605	137	KPI85-07135	137	ETSB-0601	137	--	0	sll1654	136
--	C	DUF4330 domain-containing protein	Core	All-RE	Cyan8802-0088	176	cce_3288	176	OXU93-01375	176	P3F56-07065	176	RGRSB-1620	176	JJP05-01735	176	KPI85-01645	176	ETSB-1391	176	ucynA-05210	176	slr0013	175
hisB	C	imidazoleglycerol-phosphate dehydratase HisB	Core	All-RE	Cyan8802-0089	204	cce_3290	224	OXU93-01370	212	P3F56-07070	212	RGRSB-1619	212	JJP05-01740	212	KPI85-01650	212	ETSB-1392	212	--	0	slr0500	210
--	C	protein phosphatase 2C domain-containing protein	Core	No-RE	Cyan8802-0090	638	cce_2930	742	--	0	--	0	--	0	--	0	--	0	--	0	--	0	sll0602	691
--	--	putative dTDP-4-dehydrorhamnose reductase		No-RE	Cyan8802-0091	294	cce_0152	292	--	0	--	0	--	0	--	0	--	0	--	0	--	0	--	0
hoxH	E	bidirectional hydrogenase HoxH	Core	No-RE	Cyan8802-0092	474	cce_2315	474	--	0	--	0	--	0	--	0	--	0	--	0	--	0	sll1226	474
hoxY	E	bidirectional hydrogenase HoxY	Core	No-RE	Cyan8802-0093	181	cce_2316	181	--	0	--	0	--	0	--	0	--	0	--	0	--	0	sll1224	182
hoxU	E	bidirectional hydrogenase HoxU	Core	No-RE	Cyan8802-0094	238	cce_2317	238	--	0	--	0	--	0	--	0	--	0	--	0	--	0	sll1223	238
hoxF	E	bidirectional hydrogenase HoxF	Core	No-RE	Cyan8802-0095	535	cce_2318	545	--	0	--	0	--	0	--	0	--	0	--	0	--	0	sll1221	496
hoxE	E	bidirectional hydrogenase HoxE	Core	No-RE	Cyan8802-0096	179	cce_2319	173	--	0	--	0	--	0	--	0	--	0	--	0	--	0	sll1220	173
--	--	hypothetical protein		No-RE	Cyan8802-0097	248	cce_2321	227	--	0	--	0	--	0	--	0	--	0	--	0	--	0	--	0
pbsA2	C	heme oxygenase 2	Core	No-RE	Cyan8802-0098	256	cce_2324	253	--	0	--	0	--	0	--	0	--	0	--	0	--	0	sll1875	250
hemN1	E	oxygen-independent coproporphyrinogen III oxidase	Core	All-RE	Cyan8802-0099	465	cce_2325	465	OXU93-06830	465	P3F56-00565	469	RGRSB-0105	461	JJP05-05305	465	KPI85-04970	464	ETSB-0157	464	ucynA-11790	463	sll1876	466
--	C	hypothetical protein		No-RE	Cyan8802-0100	192	--	0	--	0	--	0	--	0	--	0	--	0	--	0	--	0	slr1162	945
--	--	NADH:flavin oxidoreductase		No-RE	Cyan8802-0101	369	--	0	--	0	--	0	--	0	--	0	--	0	--	0	--	0	--	0
--	--	cupin		No-RE	Cyan8802-0102	204	--	0	--	0	--	0	--	0	--	0	--	0	--	0	--	0	--	0
--	--	HxlR family transcriptional regulator		No-RE	Cyan8802-0103	125	--	0	--	0	--	0	--	0	--	0	--	0	--	0	--	0	--	0
hemJ	E	protoporphyrinogen oxidase monomer	Core	All-RE	Cyan8802-0104	187	cce_3575	202	OXU93-02315	188	P3F56-05895	188	RGRSB-1838	187	JJP05-00635	184	KPI85-00605	191	ETSB-1174	191	ucynA-09390	183	slr1790	193
--	--	hypothetical protein		No-RE	Cyan8802-0105	294	--	0	--	0	--	0	--	0	--	0	--	0	--	0	--	0	slr2052	897
drgA	E	NAD(P)H:ferric iron reductase	Core		Cyan8802-0106	200	cce_2768	201	--	0	P3F56-01875	201	RGRSB-0363	207	--	0	--	0	--	0	--	0	slr1719	201
--	C	hypothetical protein		All-RE	Cyan8802-0107	469	--	0	OXU93-06585	469	P3F56-00820	469	RGRSB-0156	469	JJP05-05565	469	KPI85-05200	469	ETSB-0206	469	--	0	sll1132	1452
--	--	type III DnaJ molecular chaperone	Core	No-RE	Cyan8802-0108	254	cce_4007	231	--	0	--	0	--	0	--	0	--	0	--	0	--	0	sll1011	270
--	--	hypothetical protein		All-RE	Cyan8802-0109	397	cce_2897	394	OXU93-04015	381	P3F56-02280	400	RGRSB-0440	397	JJP05-06980	397	KPI85-06540	397	ETSB-0479	397	ucynA-05860	393	--	0
--	--	phytanoyl-CoA dioxygenase		No-RE	Cyan8802-0110	260	--	0	--	0	--	0	--	0	--	0	--	0	--	0	--	0	--	0
--	--	hypothetical protein		No-RE	Cyan8802-0111	93	--	0	--	0	--	0	--	0	--	0	--	0	--	0	--	0	--	0
--	--	hypothetical protein		No-RE	Cyan8802-0112	283	--	0	--	0	--	0	--	0	--	0	--	0	--	0	--	0	--	0
--	--	hypothetical protein		No-RE	Cyan8802-0113	58	--	0	--	0	--	0	--	0	--	0	--	0	--	0	--	0	--	0
putA	E	L-proline dehydrogenase/L-glutamate &gamma;-semialdehyde dehydrogenase	Core	No-RE	Cyan8802-0114	991	cce_1595	990	--	0	--	0	--	0	--	0	--	0	--	0	--	0	sll1561	990
--	--	hypothetical protein		No-RE	Cyan8802-0115	31	--	0	--	0	--	0	--	0	--	0	--	0	--	0	--	0	--	0
--	--	hypothetical protein		No-RE	Cyan8802-0116	76	--	0	--	0	--	0	--	0	--	0	--	0	--	0	--	0	--	0
--	--	hypothetical protein		No-RE	Cyan8802-0117	101	cce_1955	117	--	0	--	0	--	0	--	0	--	0	--	0	--	0	--	0
der	C	ribosome biogenesis GTPase Der	Core	All-RE	Cyan8802-0118	452	cce_0260	452	OXU93-00655	452	P3F56-07880	452	RGRSB-1464	452	JJP05-02515	452	KPI85-02380	452	ETSB-1548	452	ucynA-05190	452	slr1974	452
--	--	Uma2 family endonuclease		No-RE	Cyan8802-0119	203	--	0	--	0	--	0	--	0	--	0	--	0	--	0	--	0	slr1613	591
--	C	M48 family metalloprotease	Core	All-RE	Cyan8802-0120	279	cce_0795	286	OXU93-00900	281	P3F56-07605	281	RGRSB-1520	281	JJP05-02235	281	KPI85-02140	281	ETSB-1496	281	--	0	slr1971	283
queD	C	6-carboxytetrahydropterin synthase QueD	Core	All-RE	Cyan8802-0121	136	cce_2115	130	OXU93-00895	128	P3F56-07610	135	RGRSB-1519	128	JJP05-02240	128	KPI85-02145	128	ETSB-1497	128	ucynA-09710	131	slr0078	129
spkF	E	serine/threonine-protein kinase SpkF	Core	No-RE	Cyan8802-0122	457	cce_2116	478	--	0	--	0	--	0	--	0	--	0	--	0	--	0	slr1225	495
lysA	C	diaminopimelate decarboxylase	Core	All-RE	Cyan8802-0123	474	cce_1351	476	OXU93-00890	474	P3F56-07615	474	RGRSB-1518	474	JJP05-02245	474	KPI85-02150	474	ETSB-1498	474	ucynA-03160	478	sll0504	469
cdaA	C	diadenylate cyclase CdaA	Core	All-RE	Cyan8802-0124	298	cce_1350	313	OXU93-00885	298	P3F56-07620	298	RGRSB-1517	298	JJP05-02250	298	KPI85-02155	298	ETSB-1499	298	ucynA-03150	304	sll0505	303
uppS	C	undecaprenyl diphosphate synthase	Core	All-RE	Cyan8802-0125	249	cce_1349	253	OXU93-00880	249	P3F56-07625	249	RGRSB-1516	249	JJP05-02255	249	KPI85-02160	249	ETSB-1500	249	ucynA-03140	250	sll0506	249
--	--	hypothetical protein	Core	All-RE	Cyan8802-0126	209	cce_0794	257	OXU93-00875	118	P3F56-07630	118	RGRSB-1515	118	JJP05-02260	118	KPI85-02165	118	ETSB-1501	118	ucynA-09440	105	slr1913	117
--	--	hypothetical protein		No-RE	Cyan8802-0127	213	cce_4326	205	--	0	--	0	--	0	--	0	--	0	--	0	--	0	--	0
psaE	C	photosystem I reaction center subunit IV	Core	No-RE	Cyan8802-0128	69	cce_4325	83	--	0	(P3F56-02160)	0	--	0	--	0	(broken)	0	(broken)	0	ucynA-02950	72	ssr2831	74
fpg	C	DNA-formamidopyrimidine glycosylase	Core	All-RE	Cyan8802-0129	282	cce_4324	283	OXU93-03895	282	P3F56-02155	282	RGRSB-0415	282	JJP05-06860	282	KPI85-06420	282	ETSB-0452	282	ucynA-02960	284	slr1689	287
--	--	Ig-like domain-containing protein		No-RE	Cyan8802-0130	1985	--	0	--	0	--	0	--	0	--	0	--	0	--	0	--	0	slr0364	9090
pepP	E	aminopeptidase P	Core	All-RE	Cyan8802-0131	439	cce_2895	438	OXU93-05110	439	P3F56-03510	439	RGRSB-0682	439	JJP05-08160	439	KPI85-07690	439	ETSB-0722	439	--	0	sll0136	441
--	--	UPF0227-containing protein		No-RE	Cyan8802-0132	216	cce_1766	234	--	0	--	0	--	0	--	0	--	0	--	0	--	0	--	0
--	C	DUF2973 domain-containing protein	Core	No-RE	Cyan8802-0133	106	cce_4730	105	--	0	--	0	--	0	--	0	--	0	--	0	--	0	sll1155	113
--	--	DUF2605 domain-containing protein	Core		Cyan8802-0134	107	cce_4729	111	--	0	P3F56-03520	107	RGRSB-0683	107	JJP05-08170	107	KPI85-07700	107	ETSB-0723	107	--	0	slr0270	106
--	C	LptF/LptG family permease	Core	All-RE	Cyan8802-0135	395	cce_1246	401	OXU93-05105	371	P3F56-03525	395	RGRSB-0684	371	JJP05-08175	395	KPI85-07705	395	ETSB-0724	371	ucynA-05030	402	sll0496	394
--	--	hypothetical protein		No-RE	Cyan8802-0136	39	--	0	--	0	--	0	--	0	--	0	--	0	--	0	--	0	--	0
--	--	putative short-chain dehydrogenase/reductase (SDR)		All-RE	Cyan8802-0137	261	cce_1245	261	OXU93-05100	259	P3F56-03530	261	RGRSB-0685	259	JJP05-08180	261	KPI85-07710	259	ETSB-0725	259	--	0	--	0
--	--	hypothetical protein		No-RE	Cyan8802-0138	156	cce_1239	155	--	0	--	0	--	0	--	0	--	0	--	0	--	0	--	0
lspA	C	leader peptidase II LspA	Core	All-RE	Cyan8802-0139	157	cce_4352	176	OXU93-03020	158	P3F56-05025	158	RGRSB-0966	158	JJP05-09670	158	KPI85-09020	158	ETSB-1012	158	ucynA-06900	153	slr1366	161
bioY	--	biotin transporter BioY	Core	All-RE	Cyan8802-0140	216	cce_4351	220	OXU93-03015	194	P3F56-05030	194	RGRSB-0967	194	JJP05-09675	194	KPI85-09025	194	ETSB-1013	194	ucynA-06910	191	slr1365	217
bioB	C	biotin synthase	Core		Cyan8802-0141	368	cce_4350	392	OXU93-03010	362	P3F56-05035	391	RGRSB-0968	402	JJP05-09680	391	(KPI85-09030)	0	(ETSB-1014)	0	--	0	slr1364	362
--	--	hypothetical protein		No-RE	Cyan8802-0142	177	--	0	--	0	--	0	--	0	--	0	--	0	--	0	--	0	--	0
--	--	hypothetical protein		No-RE	Cyan8802-0143	93	cce_0621	129	--	0	--	0	--	0	--	0	--	0	--	0	--	0	--	0
--	--	hypothetical protein		No-RE	Cyan8802-0144	148	--	0	--	0	--	0	--	0	--	0	--	0	--	0	--	0	--	0
--	--	probable fdxN element excision controlling factor		No-RE	Cyan8802-0145	111	cce_2706	111	--	0	--	0	--	0	--	0	--	0	--	0	--	0	--	0
--	--	probable fdxN element excision controlling factor		No-RE	Cyan8802-0146	138	cce_2705	138	--	0	--	0	--	0	--	0	--	0	--	0	--	0	--	0
--	--	hypothetical protein		No-RE	Cyan8802-0147	211	cce_3007	285	--	0	--	0	--	0	--	0	--	0	--	0	--	0	--	0
--	--	hypothetical protein		No-RE	Cyan8802-0148	61	--	0	--	0	--	0	--	0	--	0	--	0	--	0	--	0	--	0
--	--	transposase, IS605 OrfB family		No-RE	Cyan8802-0149	383	--	0	--	0	--	0	--	0	--	0	--	0	--	0	--	0	--	0
sigA	E	principal RNA polymerase sigma factor SigA	Core	All-RE	Cyan8802-0150	379	cce_0875	416	OXU93-04925	379	P3F56-03340	379	RGRSB-0647	379	JJP05-08005	379	KPI85-07535	379	ETSB-0683	379	ucynA-00890	420	slr0653	425
--	C	divergent PAP2 family protein	Core	All-RE	Cyan8802-0151	151	cce_0876	152	OXU93-04930	151	P3F56-03350	151	RGRSB-0649	151	JJP05-08010	153	KPI85-07545	151	ETSB-0685	114	ucynA-00880	152	slr1394	151
crtE	--	geranylgeranyl diphosphate synthase	Core	All-RE	Cyan8802-0152	309	cce_0877	309	OXU93-04935	309	P3F56-03355	309	RGRSB-0650	309	JJP05-08015	309	KPI85-07550	309	ETSB-0687	309	ucynA-00870	309	slr0739	302
--	C	thylakoid lumen protein	Core	All-RE	Cyan8802-0154	104	cce_0318	107	OXU93-06350	104	P3F56-01090	104	RGRSB-0204	104	JJP05-05810	104	KPI85-05435	104	ETSB-0254	104	ucynA-07980	101	sll1769	105
spkI	E	serine/threonine-protein kinase SpkI	Core	All-RE	Cyan8802-0155	584	cce_0317	584	OXU93-06345	543	P3F56-01095	561	RGRSB-0205	583	JJP05-05815	583	KPI85-05440	532	ETSB-0255	583	ucynA-07990	573	sll1770	585
pphA	E	protein P-II serine phosphatase	Core	All-RE	Cyan8802-0156	259	cce_0316	241	OXU93-06340	248	P3F56-01100	261	RGRSB-0206	261	JJP05-05820	261	KPI85-05445	261	ETSB-0256	261	--	0	sll1771	254
--	--	hypothetical protein		No-RE	Cyan8802-0157	257	--	0	--	0	--	0	--	0	--	0	--	0	--	0	--	0	--	0
--	--	hypothetical protein		No-RE	Cyan8802-0158	67	--	0	--	0	--	0	--	0	--	0	--	0	--	0	--	0	--	0
--	--	N-acetyltransferase GCN5			Cyan8802-0159	162	--	0	--	0	P3F56-01105	167	RGRSB-0207	167	JJP05-05825	167	KPI85-05450	167	ETSB-0257	167	--	0	--	0
sigE	E	RNA polymerase group 2 sigma factor SigE	Core	All-RE	Cyan8802-0160	375	cce_0601	374	OXU93-06335	375	P3F56-01110	375	RGRSB-0208	373	JJP05-05830	384	KPI85-05455	375	ETSB-0258	370	--	0	sll1689	369
priA	C	primosomal protein N'	Core	All-RE	Cyan8802-0161	835	cce_2529	841	OXU93-06330	840	P3F56-01115	840	RGRSB-0209	836	JJP05-05835	840	KPI85-05460	840	ETSB-0259	840	ucynA-05750	839	sll0270	831
--	--	N-acetyltransferase GCN5		No-RE	Cyan8802-0162	165	--	0	--	0	--	0	--	0	--	0	--	0	--	0	--	0	--	0
--	--	hypothetical protein		No-RE	Cyan8802-0163	55	--	0	--	0	--	0	--	0	--	0	--	0	--	0	--	0	--	0
--	--	hypothetical protein		No-RE	Cyan8802-0164	74	--	0	--	0	--	0	--	0	--	0	--	0	--	0	--	0	--	0
--	--	DUF433 domain-containing protein		No-RE	Cyan8802-0165	95	--	0	--	0	--	0	--	0	--	0	--	0	--	0	--	0	ssl8008	225
--	--	hypothetical protein		No-RE	Cyan8802-0166	67	--	0	--	0	--	0	--	0	--	0	--	0	--	0	--	0	--	0
--	--	hypothetical protein		No-RE	Cyan8802-0168	89	cce_3112	89	--	0	--	0	--	0	--	0	--	0	--	0	--	0	--	0
--	--	hypothetical protein		No-RE	Cyan8802-0169	76	cce_3111	76	--	0	--	0	--	0	--	0	--	0	--	0	--	0	--	0
--	--	hypothetical protein		No-RE	Cyan8802-0170	73	--	0	--	0	--	0	--	0	--	0	--	0	--	0	--	0	--	0
--	--	hypothetical protein		No-RE	Cyan8802-0171	72	--	0	--	0	--	0	--	0	--	0	--	0	--	0	--	0	--	0
--	--	GAF sensor-containing diguanylate cyclase/phosphodiesterase		No-RE	Cyan8802-0172	419	--	0	--	0	--	0	--	0	--	0	--	0	--	0	--	0	--	0
chlP	E	geranylgeranyl diphosphate reductase	Core	No-RE	Cyan8802-0173	405	cce_3146	406	(broken)	0	(P3F56-04805)	0	(RGRSB-0922)	0	(broken)	0	(KPI85-08835)	0	(ETSB-0972)	0	ucynA-09570	406	sll1091	407
--	--	hypothetical protein		No-RE	Cyan8802-0174	203	cce_3589	208	--	0	--	0	--	0	--	0	--	0	--	0	--	0	--	0
--	--	N-acetyltransferase GCN5		Unique	Cyan8802-0175	147	--	0	--	0	P3F56-04875	150	--	0	--	0	--	0	--	0	--	0	--	0
--	--	hypothetical protein			Cyan8802-0176	281	cce_1655	280	--	0	P3F56-09100	268	RGRSB-1233	277	JJP05-03690	272	--	0	--	0	--	0	--	0
--	--	hypothetical protein		No-RE	Cyan8802-0177	180	--	0	--	0	--	0	--	0	--	0	--	0	--	0	--	0	--	0
--	C	hypothetical protein		No-RE	Cyan8802-0178	106	cce_0098	121	--	0	--	0	--	0	--	0	--	0	--	0	--	0	sll0082	118
--	--	putative molybdopterin-guanine dinucleotide biosynthesis		No-RE	Cyan8802-0179	196	cce_0097	203	--	0	--	0	--	0	--	0	--	0	--	0	--	0	--	0
tilS	C	tRNA lysidine(34) synthetase TilS	Core	All-RE	Cyan8802-0180	326	cce_2601	323	OXU93-02975	325	P3F56-05080	324	RGRSB-0976	333	JJP05-09720	329	KPI85-09070	329	ETSB-1021	324	ucynA-09980	319	slr1278	330
--	--	hypothetical protein		No-RE	Cyan8802-0181	39	--	0	--	0	--	0	--	0	--	0	--	0	--	0	--	0	--	0
glbN	E	hemoglobin		No-RE	Cyan8802-0182	124	--	0	--	0	--	0	--	0	--	0	--	0	--	0	--	0	slr2097	375
--	--	Peptidase M48, Ste24p			Cyan8802-0183	632	cce_1155	645	OXU93-03120	538	P3F56-04920	649	--	0	JJP05-09565	643	--	0	--	0	ucynA-05420	590	--	0
--	--	hypothetical protein		No-RE	Cyan8802-0184	159	--	0	--	0	--	0	--	0	--	0	--	0	--	0	--	0	--	0
--	C	dihydroorotate dehydrogenase (quinone)	Core	No-RE	Cyan8802-0185	339	cce_3252	348	--	0	--	0	--	0	--	0	--	0	--	0	--	0	sll0744	343
pfk2	C	ATP-dependent 6-phosphofructokinase		No-RE	Cyan8802-0186	390	cce_3253	384	--	0	(broken)	0	--	0	(broken)	0	--	0	--	0	--	0	sll0745	384
--	--	hypothetical protein		All-RE	Cyan8802-0187	179	cce_2900	152	OXU93-02185	147	P3F56-06025	154	RGRSB-1808	120	JJP05-00770	120	KPI85-00735	120	ETSB-1203	120	--	0	--	0
--	--	hypothetical protein		All-RE	Cyan8802-0188	75	cce_3966	70	OXU93-03680	77	P3F56-01885	84	RGRSB-0365	75	JJP05-06605	75	KPI85-06185	75	ETSB-0405	75	--	0	--	0
--	E	extracellular polysaccharide ABC transporter permease		No-RE	Cyan8802-0189	273	--	0	--	0	--	0	--	0	--	0	--	0	--	0	--	0	slr0977	831
gmpK	C	guanylate kinase	Core	All-RE	Cyan8802-0190	184	cce_4591	189	OXU93-06465	187	P3F56-00970	184	RGRSB-0182	184	JJP05-05690	184	KPI85-05330	184	ETSB-0232	184	ucynA-07300	183	slr1123	191
--	--	DUF370 domain-containing protein	Core	All-RE	Cyan8802-0191	89	cce_4590	90	OXU93-06460	89	P3F56-00975	89	RGRSB-0183	89	JJP05-05695	89	KPI85-05335	91	ETSB-0233	91	ucynA-07290	89	ssl2874	89
--	C	glycosyltransferase		No-RE	Cyan8802-0192	378	cce_4589	374	--	0	--	0	--	0	--	0	--	0	--	0	--	0	slr1076	381
--	--	Rieske (2Fe-2S) domain-containing protein		No-RE	Cyan8802-0193	449	--	0	--	0	--	0	--	0	--	0	--	0	--	0	--	0	--	0
mazG	C	regulatory protein for beta-lactamase	Core		Cyan8802-0194	277	cce_3883	278	--	0	P3F56-03000	276	RGRSB-0579	252	--	0	--	0	--	0	--	0	sll1005	269
lepB1	E	leader peptidase I LepB1	Core	All-RE	Cyan8802-0195	192	cce_3882	198	OXU93-04635	196	P3F56-03005	196	RGRSB-0580	196	JJP05-07680	196	KPI85-07205	196	ETSB-0617	196	ucynA-07720	193	sll0716	196
--	--	hypothetical protein		No-RE	Cyan8802-0196	110	--	0	--	0	--	0	--	0	--	0	--	0	--	0	--	0	--	0
accD	C	acetyl-CoA carboxylase, carboxyltransferase subunit beta	Core	All-RE	Cyan8802-0197	314	cce_2082	317	OXU93-01715	314	P3F56-06610	314	RGRSB-1703	311	JJP05-01310	311	KPI85-01255	311	ETSB-1311	310	ucynA-08530	307	sll0336	326
--	--	hypothetical protein		Unique	Cyan8802-0198	67	cce_2081	78	--	0	P3F56-06615	51	--	0	--	0	--	0	--	0	--	0	--	0
pilD	E	prepilin peptidase/N-methylase	Core	No-RE	Cyan8802-0199	270	cce_3163	269	--	0	--	0	--	0	--	0	--	0	--	0	--	0	slr1120	269
hisD	C	histidinol dehydrogenase	Core	All-RE	Cyan8802-0200	434	cce_2314	434	OXU93-01710	434	P3F56-06620	434	RGRSB-1702	434	JJP05-01315	434	KPI85-01265	434	ETSB-1313	434	--	0	slr1848	434
--	--	filamentation induced by cAMP protein fic		No-RE	Cyan8802-0201	488	--	0	--	0	--	0	--	0	--	0	--	0	--	0	--	0	--	0
--	C	aldo/keto reductase	Core	All-RE	Cyan8802-0202	393	cce_3696	393	OXU93-07855	393	P3F56-09575	393	RGRSB-1132	381	JJP05-04150	393	KPI85-03910	393	ETSB-1873	425	--	0	sll0867	402
folC	--	folylpolyglutamate synthase	Core	All-RE	Cyan8802-0203	418	cce_4130	424	OXU93-07850	419	P3F56-09580	419	RGRSB-1133	397	JJP05-04145	419	KPI85-03905	419	ETSB-1872	407	ucynA-02410	418	sll1612	428
prfA	C	peptide chain release factor 1	Core	All-RE	Cyan8802-0204	370	cce_4045	375	OXU93-04255	370	P3F56-02535	370	RGRSB-0489	370	JJP05-07220	370	KPI85-06780	370	ETSB-0528	370	ucynA-10560	367	sll1110	365
--	--	hypothetical protein		No-RE	Cyan8802-0205	123	cce_4046	120	--	0	--	0	--	0	--	0	--	0	--	0	--	0	--	0
--	--	hypothetical protein		No-RE	Cyan8802-0206	68	--	0	--	0	--	0	--	0	--	0	--	0	--	0	--	0	--	0
--	--	hypothetical protein		No-RE	Cyan8802-0207	58	--	0	--	0	--	0	--	0	--	0	--	0	--	0	--	0	--	0
--	--	transposase IS4 family protein		No-RE	Cyan8802-0208	330	--	0	--	0	--	0	--	0	--	0	--	0	--	0	--	0	--	0
--	--	hypothetical protein		No-RE	Cyan8802-0209	552	--	0	--	0	--	0	--	0	--	0	--	0	--	0	--	0	--	0
--	--	hypothetical protein		No-RE	Cyan8802-0210	408	--	0	--	0	--	0	--	0	--	0	--	0	--	0	--	0	--	0
--	--	hypothetical protein		No-RE	Cyan8802-0211	100	--	0	--	0	--	0	--	0	--	0	--	0	--	0	--	0	--	0
--	--	transcription regulator with HTH domain		No-RE	Cyan8802-0212	146	--	0	--	0	--	0	--	0	--	0	--	0	--	0	--	0	--	0
--	--	hypothetical protein		No-RE	Cyan8802-0213	143	--	0	--	0	--	0	--	0	--	0	--	0	--	0	--	0	--	0
leuC	C	3-isopropylmalate dehydratase large subunit	Core	All-RE	Cyan8802-0214	468	cce_3504	467	OXU93-01945	468	P3F56-06320	468	RGRSB-1754	468	JJP05-01040	468	KPI85-01020	468	ETSB-1258	468	--	0	sll1470	468
--	--	hypothetical protein		No-RE	Cyan8802-0215	207	--	0	--	0	--	0	--	0	--	0	--	0	--	0	--	0	--	0
--	--	hypothetical protein		No-RE	Cyan8802-0216	115	--	0	--	0	--	0	--	0	--	0	--	0	--	0	--	0	--	0
pbp3	--	penicillin-binding protein 3		All-RE	Cyan8802-0217	643	cce_2453	652	OXU93-03780	647	P3F56-02010	647	RGRSB-0389	647	JJP05-06725	647	KPI85-06295	647	ETSB-0427	647	ucynA-02230	645	sll1434	650
--	C	bestrophin family protein		No-RE	Cyan8802-0218	314	cce_2452	310	--	0	--	0	--	0	--	0	--	0	--	0	--	0	sll1024	274
--	--	hypothetical protein		No-RE	Cyan8802-0219	187	cce_2451	178	--	0	--	0	--	0	--	0	--	0	--	0	--	0	sll1618	200
rpmE	C	50S ribosomal protein L31		All-RE	Cyan8802-0220	82	cce_4044	104	OXU93-04250	85	P3F56-02530	85	RGRSB-0488	85	JJP05-07215	85	KPI85-06775	85	ETSB-0527	85	ucynA-10550	84	ssl3445	81
rpsI	C	30S ribosomal protein S9		All-RE	Cyan8802-0221	135	cce_4043	137	OXU93-04245	137	P3F56-02525	137	RGRSB-0487	137	JJP05-07210	137	KPI85-06770	137	ETSB-0526	137	ucynA-10540	136	sll1822	137
rplM	C	50S ribosomal protein L13		All-RE	Cyan8802-0222	151	cce_4042	151	OXU93-04240	152	P3F56-02520	152	RGRSB-0486	152	JJP05-07205	152	KPI85-06765	152	ETSB-0525	152	ucynA-10530	151	sll1821	151
truA	C	tRNA pseudouridine(38-40) synthase TruA	Core	All-RE	Cyan8802-0223	293	cce_4041	286	OXU93-04235	299	P3F56-02515	299	RGRSB-0485	298	JJP05-07200	299	KPI85-06760	296	ETSB-0524	296	ucynA-10520	281	sll1820	275
rplQ	C	50S ribosomal protein L17	Core	All-RE	Cyan8802-0224	116	cce_4040	116	OXU93-04230	116	P3F56-02510	116	RGRSB-0484	116	JJP05-07195	116	KPI85-06755	116	ETSB-0523	116	ucynA-10510	116	sll1819	116
rpoA	C	DNA-directed RNA polymerase subunit alpha	Core	All-RE	Cyan8802-0225	316	cce_4039	314	OXU93-04225	314	P3F56-02505	314	RGRSB-0483	316	JJP05-07190	314	KPI85-06750	314	ETSB-0522	316	ucynA-10500	314	sll1818	314
rpsK	C	30S ribosomal protein S11	Core	All-RE	Cyan8802-0226	130	cce_4038	110	OXU93-04220	130	P3F56-02500	130	RGRSB-0482	130	JJP05-07185	130	KPI85-06745	130	ETSB-0521	130	ucynA-10490	130	sll1817	130
rpsM	C	30S ribosomal protein S13	Core	All-RE	Cyan8802-0227	127	cce_4037	127	OXU93-04215	127	P3F56-02495	127	RGRSB-0481	127	JJP05-07180	127	KPI85-06740	127	ETSB-0520	127	ucynA-10480	127	sll1816	127
--	--	50S ribosomal protein L36		All-RE	Cyan8802-0228	37	cce_4036	28	OXU93-04210	37	P3F56-02490	37	RGRSB-0480	37	JJP05-07175	37	KPI85-06735	37	ETSB-0519	37	--	0	--	0
infA	C	translation initiation factor IF-1	Core	All-RE	Cyan8802-0229	75	cce_4035	81	OXU93-04205	75	P3F56-02485	75	RGRSB-0479	75	JJP05-07170	75	KPI85-06730	75	ETSB-0518	109	ucynA-10470	75	ssl3441	67
adk	C	adenylate kinase	Core	All-RE	Cyan8802-0230	187	cce_4034	186	OXU93-04200	187	P3F56-02480	187	RGRSB-0478	187	JJP05-07165	187	KPI85-06725	187	ETSB-0517	187	ucynA-10460	193	sll1815	187
secY	C	preprotein translocase subunit SecY	Core	All-RE	Cyan8802-0231	438	cce_4033	438	OXU93-04195	438	P3F56-02475	438	RGRSB-0477	438	JJP05-07160	438	KPI85-06720	438	ETSB-0516	438	ucynA-10450	438	sll1814	442
rplO	C	50S ribosomal protein L15	Core	All-RE	Cyan8802-0232	159	cce_4032	158	OXU93-04190	148	P3F56-02470	148	RGRSB-0476	148	JJP05-07155	148	KPI85-06715	148	ETSB-0515	148	ucynA-10440	154	sll1813	147
rpsE	C	30S ribosomal protein S5	Core	All-RE	Cyan8802-0233	173	cce_4031	173	OXU93-04185	173	P3F56-02465	173	RGRSB-0475	173	JJP05-07150	173	KPI85-06710	173	ETSB-0514	173	ucynA-10430	173	sll1812	173
rplR	C	50S ribosomal protein L18	Core	All-RE	Cyan8802-0234	120	cce_4030	120	OXU93-04180	120	P3F56-02460	120	RGRSB-0474	120	JJP05-07145	120	KPI85-06705	120	ETSB-0513	120	ucynA-10420	120	sll1811	120
rplF	C	50S ribosomal protein L6	Core	All-RE	Cyan8802-0235	179	cce_4029	179	OXU93-04175	179	P3F56-02455	179	RGRSB-0473	179	JJP05-07140	179	KPI85-06700	182	ETSB-0512	182	ucynA-10410	179	sll1810	179
rpsH	C	30S ribosomal protein S8	Core	All-RE	Cyan8802-0236	133	cce_4028	133	OXU93-04170	133	P3F56-02450	133	RGRSB-0472	133	JJP05-07135	133	KPI85-06695	133	ETSB-0511	133	ucynA-10400	133	sll1809	133
rplE	C	50S ribosomal protein L5	Core	All-RE	Cyan8802-0237	180	cce_4027	181	OXU93-04165	180	P3F56-02445	180	RGRSB-0471	180	JJP05-07130	180	KPI85-06690	181	ETSB-0510	180	ucynA-10390	181	sll1808	200
rplX	C	50S ribosomal protein L24	Core	All-RE	Cyan8802-0238	117	cce_4025	115	OXU93-04160	116	P3F56-02440	116	RGRSB-0470	103	JJP05-07125	116	KPI85-06685	116	ETSB-0509	116	ucynA-10380	114	sll1807	105
rplN	C	50S ribosomal protein L14	Core	All-RE	Cyan8802-0239	122	cce_4024	122	OXU93-04155	122	P3F56-02435	122	RGRSB-0469	122	JJP05-07120	122	KPI85-06680	122	ETSB-0508	122	ucynA-10370	122	sll1806	122
rpsQ	C	30S ribosomal protein S17	Core	All-RE	Cyan8802-0240	80	cce_4023	80	OXU93-04150	80	P3F56-02430	80	RGRSB-0468	80	JJP05-07115	80	KPI85-06675	80	ETSB-0507	80	ucynA-10360	55	ssl3437	81
rpmC	C	50S ribosomal protein L29	Core	All-RE	Cyan8802-0241	78	cce_4022	78	OXU93-04145	88	P3F56-02425	84	RGRSB-0467	84	JJP05-07110	84	KPI85-06670	84	ETSB-0506	84	ucynA-10350	78	ssl3436	73
rplP	C	50S ribosomal protein L16	Core	All-RE	Cyan8802-0242	139	cce_4021	139	OXU93-04140	139	P3F56-02420	139	RGRSB-0466	139	JJP05-07105	139	KPI85-06665	139	ETSB-0505	139	ucynA-10340	139	sll1805	139
rpsC	E	30S ribosomal protein S3	Core	All-RE	Cyan8802-0243	241	cce_4020	241	OXU93-04135	241	P3F56-02415	241	RGRSB-0465	241	JJP05-07100	241	KPI85-06660	241	ETSB-0504	241	ucynA-10330	240	sll1804	240
rplV	C	50S ribosomal protein L22	Core	All-RE	Cyan8802-0244	120	cce_4019	120	OXU93-04130	121	P3F56-02410	120	RGRSB-0464	120	JJP05-07095	120	KPI85-06655	120	ETSB-0503	120	ucynA-10320	120	sll1803	121
rpsS	C	30S ribosomal protein S19	Core	All-RE	Cyan8802-0245	92	cce_4018	92	OXU93-04125	93	P3F56-02405	93	RGRSB-0463	93	JJP05-07090	93	KPI85-06650	93	ETSB-0502	93	ucynA-10310	93	ssl3432	92
rplB	C	50S ribosomal protein L2	Core	All-RE	Cyan8802-0246	276	cce_4017	275	OXU93-04120	276	P3F56-02400	276	RGRSB-0462	276	JJP05-07085	276	KPI85-06645	276	ETSB-0501	276	ucynA-10300	275	sll1802	276
rplW	C	50S ribosomal protein L23	Core	All-RE	Cyan8802-0247	100	cce_4016	100	OXU93-04115	100	P3F56-02395	100	RGRSB-0461	100	JJP05-07080	100	KPI85-06640	100	ETSB-0500	100	ucynA-10290	102	sll1801	101
rplD	C	50S ribosomal protein L4	Core	All-RE	Cyan8802-0248	211	cce_4015	188	OXU93-04110	210	P3F56-02390	210	RGRSB-0460	210	JJP05-07075	210	KPI85-06635	210	ETSB-0499	210	ucynA-10280	210	sll1800	210
rplC	C	50S ribosomal protein L3	Core	All-RE	Cyan8802-0249	212	cce_4013	212	OXU93-04105	212	P3F56-02385	212	RGRSB-0459	212	JJP05-07070	212	KPI85-06630	212	ETSB-0498	212	ucynA-10270	212	sll1799	213
--	--	transposase-like protein		No-RE	Cyan8802-0252	368	--	0	--	0	--	0	--	0	--	0	--	0	--	0	--	0	--	0
ctaB	C	heme o synthase	Core	All-RE	Cyan8802-0253	323	cce_4600	314	OXU93-08295	323	P3F56-09030	323	RGRSB-1245	323	JJP05-03625	323	KPI85-03425	323	ETSB-1764	323	ucynA-05300	322	sll1899	316
--	C	heme A synthase	Core	All-RE	Cyan8802-0254	313	cce_4599	308	OXU93-08300	305	P3F56-09025	320	RGRSB-1246	320	JJP05-03620	320	KPI85-03420	318	ETSB-1763	314	ucynA-05310	312	sll1898	332
menB	E	1,4-dihydroxy-2-naphthoyl-CoA synthase	Core	No-RE	Cyan8802-0255	277	cce_0831	277	--	0	--	0	--	0	--	0	(KPI85-02810)	0	--	0	ucynA-05740	277	sll1127	275
pnp	C	polyribonucleotide nucleotidyltransferase	Core	All-RE	Cyan8802-0256	718	cce_0623	715	OXU93-04665	718	P3F56-03035	718	RGRSB-0586	718	JJP05-07745	718	KPI85-07270	718	ETSB-0629	718	ucynA-04860	715	sll1043	718
--	--	hypothetical protein		All-RE	Cyan8802-0257	179	cce_0622	180	OXU93-04670	184	P3F56-03040	184	RGRSB-0587	184	JJP05-07740	184	KPI85-07265	184	ETSB-0628	184	ucynA-04850	173	--	0
--	--	endonuclease/exonuclease/phosphatase		No-RE	Cyan8802-0258	340	--	0	--	0	--	0	--	0	--	0	--	0	--	0	--	0	--	0
cysH	C	phosphoadenosine phosphosulfate reductase	Core	All-RE	Cyan8802-0260	295	cce_0258	276	OXU93-04265	278	P3F56-02555	276	RGRSB-0493	278	JJP05-07240	278	KPI85-06795	278	ETSB-0531	278	ucynA-09300	237	slr1791	249
--	C	permease	Core	All-RE	Cyan8802-0261	328	cce_0060	351	OXU93-01440	328	P3F56-06975	328	RGRSB-1636	328	JJP05-01645	328	KPI85-01570	328	ETSB-1374	328	--	0	slr1547	332
--	C	VWA domain-containing protein	Core	No-RE	Cyan8802-0262	418	cce_2760	423	--	0	--	0	--	0	--	0	--	0	--	0	--	0	sll0103	420
rlmB	C	23S rRNA (guanosine(2251)-2'-O)-methyltransferase RlmB	Core	All-RE	Cyan8802-0264	292	cce_1799	292	OXU93-08185	307	P3F56-09160	308	RGRSB-1221	307	JJP05-03750	306	KPI85-03530	307	ETSB-1788	307	ucynA-00760	236	slr0955	384
--	--	hypothetical protein			Cyan8802-0265	214	cce_2533	216	OXU93-00600	214	P3F56-07940	214	RGRSB-1454	214	JJP05-02570	205	--	0	--	0	--	0	--	0
--	--	hypothetical protein		No-RE	Cyan8802-0267	200	cce_0618	199	--	0	--	0	--	0	--	0	--	0	--	0	--	0	--	0
nadE	E	NAD+ synthase	Core	All-RE	Cyan8802-0268	561	cce_2756	562	OXU93-00730	564	P3F56-07770	562	RGRSB-1481	562	JJP05-02420	564	KPI85-02300	562	ETSB-1529	562	ucynA-10030	561	slr1691	558
--	C	NUDIX domain-containing protein	Core		Cyan8802-0269	233	cce_2757	239	OXU93-00735	241	P3F56-07765	241	RGRSB-1482	241	JJP05-02415	241	--	0	--	0	--	0	slr1690	261
nadD	E	nicotinate-nucleotide adenylyltransferase	Core	All-RE	Cyan8802-0270	188	cce_2758	188	OXU93-00740	188	P3F56-07760	188	RGRSB-1483	188	JJP05-02410	188	KPI85-02290	188	ETSB-1527	194	ucynA-10020	188	sll1916	200
--	--	putative nicotinate phosphoribosyltransferase		No-RE	Cyan8802-0271	451	cce_2759	449	--	0	--	0	--	0	--	0	--	0	--	0	--	0	--	0
--	--	hypothetical protein		No-RE	Cyan8802-0272	49	cce_1465	56	--	0	--	0	--	0	--	0	--	0	--	0	--	0	--	0
--	--	hypothetical protein	Core	No-RE	Cyan8802-0273	133	cce_2997	141	--	0	--	0	--	0	--	0	--	0	--	0	--	0	slr0456	158
--	--	phasin family protein	Core	All-RE	Cyan8802-0274	123	cce_2996	124	OXU93-03210	91	P3F56-04800	123	RGRSB-0921	123	JJP05-09455	106	KPI85-08830	123	ETSB-0971	123	--	0	slr0455	130
hflX	C	GTPase HflX		No-RE	Cyan8802-0275	564	cce_1328	530	--	0	--	0	--	0	--	0	--	0	--	0	--	0	slr1521	534
--	--	sensor with HAMP domain		No-RE	Cyan8802-0276	301	--	0	--	0	--	0	--	0	--	0	--	0	--	0	--	0	--	0
murE	C	UDP-N-acetylmuramoyl-L-alanyl-D-glutamate--2,6-diaminopimelate ligase	Core	All-RE	Cyan8802-0277	501	cce_0818	511	OXU93-03415	500	P3F56-01590	497	RGRSB-0302	500	JJP05-06315	497	KPI85-05880	497	ETSB-0345	497	ucynA-07780	497	slr0528	505
ftsH3	E	ATP-dependent zinc metalloprotease FtsH3	Core	All-RE	Cyan8802-0278	616	cce_3579	617	OXU93-05150	616	P3F56-03620	616	RGRSB-0698	616	JJP05-08270	616	KPI85-07770	616	ETSB-0737	616	ucynA-09840	618	slr1604	616
pirR	C	LysR family transcriptional regulator	Core	No-RE	Cyan8802-0279	297	cce_3753	295	--	0	--	0	--	0	--	0	--	0	--	0	--	0	slr1871	295
--	--	hypothetical protein		No-RE	Cyan8802-0280	125	--	0	--	0	--	0	--	0	--	0	--	0	--	0	--	0	sll1158	417
--	C	ShlB/FhaC/HecB family hemolysin secretion/activation protein		No-RE	Cyan8802-0281	568	--	0	--	0	--	0	--	0	--	0	--	0	--	0	--	0	slr1661	1965
--	C	c-type cytochrome		No-RE	Cyan8802-0282	627	--	0	--	0	--	0	--	0	--	0	--	0	--	0	--	0	sll1359	2037
--	--	hypothetical protein		No-RE	Cyan8802-0283	104	--	0	--	0	--	0	--	0	--	0	--	0	--	0	--	0	--	0
--	--	hypothetical protein		No-RE	Cyan8802-0284	351	--	0	--	0	--	0	--	0	--	0	--	0	--	0	--	0	--	0
--	--	hypothetical protein		No-RE	Cyan8802-0285	1195	cce_5046	902	--	0	--	0	--	0	--	0	--	0	--	0	--	0	--	0
--	C	ABA4-like family protein		No-RE	Cyan8802-0286	148	cce_3604	150	--	0	--	0	--	0	--	0	--	0	--	0	--	0	sll0354	154
--	--	PD-(D/E)XK nuclease family protein	Core	All-RE	Cyan8802-0287	264	cce_1582	270	OXU93-00660	265	P3F56-07875	264	RGRSB-1465	264	JJP05-02505	264	KPI85-02375	264	ETSB-1547	264	ucynA-02620	253	slr0479	240
--	--	hypothetical protein		No-RE	Cyan8802-0288	328	cce_4327	323	--	0	--	0	--	0	--	0	--	0	--	0	--	0	--	0
--	--	rfrA family pentapeptide repeat		No-RE	Cyan8802-0289	279	cce_4210	236	--	0	--	0	--	0	--	0	--	0	--	0	--	0	--	0
--	C	DEAD/DEAH box helicase	Core	All-RE	Cyan8802-0290	1047	cce_1353	1046	OXU93-06640	1057	P3F56-00765	1054	RGRSB-0144	1054	JJP05-05510	1054	KPI85-05145	1054	ETSB-0195	1054	--	0	sll1366	1039
--	--	lipid-A-disaccharide synthase-related protein	Core	All-RE	Cyan8802-0291	412	cce_0337	413	OXU93-07995	410	P3F56-09420	410	RGRSB-1172	410	JJP05-03970	410	KPI85-03730	410	ETSB-1828	410	ucynA-02160	415	sll0192	423
--	C	acylneuraminate cytidylyltransferase		No-RE	Cyan8802-0292	225	cce_0338	230	--	0	--	0	--	0	--	0	--	0	--	0	--	0	slr2122	225
--	--	ATP-binding protein of ABC transporter		No-RE	Cyan8802-0293	397	cce_4549	397	--	0	--	0	--	0	--	0	--	0	--	0	--	0	--	0
--	--	hypothetical protein		No-RE	Cyan8802-0294	685	cce_4551	647	--	0	--	0	--	0	--	0	--	0	--	0	--	0	--	0
--	--	sulfotransferase		No-RE	Cyan8802-0295	280	--	0	--	0	--	0	--	0	--	0	--	0	--	0	--	0	--	0
--	--	type 12 methyltransferase		No-RE	Cyan8802-0296	326	--	0	--	0	--	0	--	0	--	0	--	0	--	0	--	0	--	0
--	--	hypothetical protein		No-RE	Cyan8802-0297	299	--	0	--	0	--	0	--	0	--	0	--	0	--	0	--	0	--	0
--	--	hypothetical protein		No-RE	Cyan8802-0298	282	--	0	--	0	--	0	--	0	--	0	--	0	--	0	--	0	--	0
--	--	endonuclease V		No-RE	Cyan8802-0299	229	cce_4569	169	--	0	--	0	--	0	--	0	--	0	--	0	--	0	--	0
--	--	putative Glycosyl transferase, group 1		No-RE	Cyan8802-0300	399	cce_3337	457	--	0	--	0	--	0	--	0	--	0	--	0	--	0	--	0
--	C	hypothetical protein		All-RE	Cyan8802-0301	379	cce_4523	377	OXU93-00275	379	P3F56-08360	379	RGRSB-1377	379	JJP05-02970	379	KPI85-02815	379	ETSB-1634	379	ucynA-07800	381	sll1755	407
--	--	ParA family protein		No-RE	Cyan8802-0302	257	--	0	--	0	--	0	--	0	--	0	--	0	--	0	--	0	--	0
--	--	AsnC family transcriptional regulator		No-RE	Cyan8802-0303	115	--	0	--	0	--	0	--	0	--	0	--	0	--	0	--	0	--	0
--	--	CopG/Arc/MetJ family transcriptional regulator		No-RE	Cyan8802-0304	954	--	0	--	0	--	0	--	0	--	0	--	0	--	0	--	0	--	0
--	--	hypothetical protein		No-RE	Cyan8802-0305	603	cce_2045	629	--	0	--	0	--	0	--	0	--	0	--	0	--	0	--	0
--	--	hypothetical protein		No-RE	Cyan8802-0306	182	cce_2803	51	--	0	--	0	--	0	--	0	--	0	--	0	--	0	--	0
--	--	SMC domain-containing protein		No-RE	Cyan8802-0307	448	--	0	--	0	--	0	--	0	--	0	--	0	--	0	--	0	--	0
crtP	C	15-cis-phytoene desaturase	Core	All-RE	Cyan8802-0308	475	cce_3754	475	OXU93-05050	464	P3F56-03465	464	RGRSB-0674	464	JJP05-08135	464	KPI85-07665	464	ETSB-0715	464	ucynA-01070	459	slr1254	472
crtB	E	phytoene synthase	Core	All-RE	Cyan8802-0309	310	cce_3755	310	OXU93-05055	310	P3F56-03470	310	RGRSB-0675	310	JJP05-08140	310	KPI85-07670	310	ETSB-0716	269	ucynA-01090	310	slr1255	337
--	--	hypothetical protein		No-RE	Cyan8802-0310	74	--	0	--	0	--	0	--	0	--	0	--	0	--	0	--	0	--	0
--	--	hypothetical protein		No-RE	Cyan8802-0311	113	--	0	--	0	--	0	--	0	--	0	--	0	--	0	--	0	--	0
--	--	hypothetical protein		No-RE	Cyan8802-0314	365	cce_0906	365	--	0	--	0	--	0	--	0	--	0	--	0	--	0	--	0
--	--	hypothetical protein		No-RE	Cyan8802-0315	330	cce_0907	325	--	0	--	0	--	0	--	0	--	0	--	0	--	0	--	0
--	--	hypothetical protein		No-RE	Cyan8802-0316	22	--	0	--	0	--	0	--	0	--	0	--	0	--	0	--	0	--	0
--	--	hypothetical protein		No-RE	Cyan8802-0317	35	--	0	--	0	--	0	--	0	--	0	--	0	--	0	--	0	--	0
--	--	hypothetical protein		No-RE	Cyan8802-0319	35	--	0	--	0	--	0	--	0	--	0	--	0	--	0	--	0	--	0
--	--	hypothetical protein		No-RE	Cyan8802-0320	35	--	0	--	0	--	0	--	0	--	0	--	0	--	0	--	0	--	0
--	--	hypothetical protein		No-RE	Cyan8802-0321	35	--	0	--	0	--	0	--	0	--	0	--	0	--	0	--	0	--	0
--	--	hypothetical protein		No-RE	Cyan8802-0322	35	--	0	--	0	--	0	--	0	--	0	--	0	--	0	--	0	--	0
--	--	glycoside hydrolase family protein		No-RE	Cyan8802-0323	521	--	0	--	0	--	0	--	0	--	0	--	0	--	0	--	0	--	0
--	C	hypothetical protein	Core		Cyan8802-0324	496	cce_3446	497	--	0	P3F56-05010	496	RGRSB-0963	496	JJP05-09655	119	--	0	--	0	--	0	slr1535	489
--	C	NFACT family protein	Core	All-RE	Cyan8802-0325	578	cce_0415	578	OXU93-00540	582	P3F56-08020	578	RGRSB-1440	582	JJP05-02640	582	KPI85-02495	582	ETSB-1572	582	--	0	slr0880	590
--	--	probable lipolytic enzyme, G-D-S-L		No-RE	Cyan8802-0326	329	cce_3544	333	--	0	--	0	--	0	--	0	--	0	--	0	--	0	--	0
scpA	E	ferrochelatase	Core	All-RE	Cyan8802-0327	387	cce_2568	413	OXU93-06980	387	P3f56-00365	371	RGRSB-0066	376	JJP05-05120	344	KPI85-04805	342	ETSB-0121	342	ucynA-06750	387	slr0839	387
--	C	class I SAM-dependent methyltransferase		Unique	Cyan8802-0328	207	cce_2777	207	--	0	--	0	--	0	--	0	KPI85-04810	105	--	0	--	0	sll0829	212
pgpA	C	YqeG family HAD IIIA-type phosphatase	Core	All-RE	Cyan8802-0329	185	cce_0268	182	OXU93-06975	169	P3F56-00375	185	RGRSB-0068	186	JJP05-05130	185	KPI85-04815	185	ETSB-0123	185	ucynA-03450	181	slr0362	174
--	--	low-CO2 inducible protein		No-RE	Cyan8802-0330	264	--	0	--	0	--	0	--	0	--	0	--	0	--	0	--	0	--	0
--	--	hypothetical protein		No-RE	Cyan8802-0331	739	cce_1399	731	--	0	--	0	--	0	--	0	--	0	--	0	--	0	--	0
natC	E	neutral amino acids ABC transporter permease	Core		Cyan8802-0332	377	cce_3156	382	OXU93-08415	377	P3F56-08920	377	--	0	--	0	--	0	--	0	--	0	sll0146	372
--	--	probable peptidase M52, hydrogen uptake protein		All-RE	Cyan8802-0333	161	cce_1743	162	OXU93-07120	153	P3F56-00195	155	RGRSB-0035	154	JJP05-04965	154	KPI85-04655	154	ETSB-0091	154	ucynA-03020	165	--	0
alh1	E	apocarotenal dehydrogenase (NAD+)		Unique	Cyan8802-0334	465	cce_2680	464	--	0	--	0	--	0	--	0	KPI85-01735	168	--	0	ucynA-10920	462	slr0091	456
vte4	E	tocopherol methyltransferase	Core	No-RE	Cyan8802-0335	283	cce_3547	284	--	0	--	0	--	0	--	0	--	0	--	0	--	0	slr0089	317
--	C	tetratricopeptide repeat protein	Core	No-RE	Cyan8802-0336	297	cce_2288	283	--	0	--	0	--	0	--	0	--	0	--	0	--	0	sll1251	296
--	--	DUF790-containing protein		All-RE	Cyan8802-0337	405	cce_2289	406	OXU93-08115	404	P3F56-09240	404	RGRSB-1208	404	JJP05-03820	404	KPI85-03600	404	ETSB-1801	404	--	0	--	0
hisA	C	1-(5-phosphoribosyl)-5-[(5-phosphoribosylamino)methylideneamino]imidazole-4-carboxamide isomerase	Core	All-RE	Cyan8802-0338	257	cce_4140	257	OXU93-06430	257	P3F56-01000	257	RGRSB-0188	257	JJP05-05720	257	KPI85-05355	257	ETSB-0239	285	--	0	slr0652	256
fadD	C	long-chain-fatty-acid&mdash;[acyl-carrier-protein] ligase	Core	All-RE	Cyan8802-0339	639	cce_1133	638	OXU93-05175	642	P3F56-03645	642	RGRSB-0704	642	JJP05-08295	642	KPI85-07800	642	ETSB-0744	642	ucynA-01980	638	slr1609	696
--	--	YlqD family protein	Core	All-RE	Cyan8802-0340	149	cce_1134	149	OXU93-05170	149	P3F56-03640	149	RGRSB-0703	149	JJP05-08290	149	KPI85-07795	149	ETSB-0743	149	ucynA-01970	149	slr1600	149
--	C	late competence development ComFB family protein	Core	No-RE	Cyan8802-0341	190	cce_4143	180	--	0	--	0	--	0	--	0	--	0	--	0	--	0	slr1970	173
sigG	E	RNA polymerase group 3 sigma factor SigG	Core	All-RE	Cyan8802-0342	217	cce_4142	221	OXU93-05165	217	P3F56-03635	217	RGRSB-0701	217	JJP05-08285	217	KPI85-07790	217	ETSB-0742	217	ucynA-04970	217	slr1545	223
--	C	anti-sigma factor	Core	All-RE	Cyan8802-0343	162	cce_4141	156	OXU93-05160	178	P3F56-03630	188	RGRSB-0700	153	JJP05-08280	154	KPI85-07785	154	ETSB-0741	153	ucynA-04960	155	slr1546	212
--	--	gamma-glutamylcyclotransferase		No-RE	Cyan8802-0344	148	--	0	--	0	--	0	--	0	--	0	--	0	--	0	--	0	slr0491	435
--	--	hypothetical protein		No-RE	Cyan8802-0345	201	--	0	--	0	--	0	--	0	--	0	--	0	--	0	--	0	--	0
--	--	hypothetical protein	Core	All-RE	Cyan8802-0346	88	cce_3618	92	OXU93-06785	86	P3F56-00615	86	RGRSB-0115	86	JJP05-05355	91	KPI85-05015	91	ETSB-0169	91	--	0	ssr2554	88
leuB	C	3-isopropylmalate dehydrogenase	Core	All-RE	Cyan8802-0347	361	cce_3617	361	OXU93-06790	361	P3F56-00610	361	RGRSB-0114	361	JJP05-05350	361	KPI85-05010	361	ETSB-0168	361	--	0	slr1517	362
--	--	RNA-binding protein		All-RE	Cyan8802-0348	94	cce_3336	97	OXU93-06810	97	P3F56-00590	97	RGRSB-0109	97	JJP05-05325	97	KPI85-04990	97	ETSB-0163	97	ucynA-10980	96	--	0
--	--	hypothetical protein		No-RE	Cyan8802-0349	38	--	0	--	0	--	0	--	0	--	0	--	0	--	0	--	0	--	0
--	--	hypothetical protein		All-RE	Cyan8802-0350	129	cce_2497	160	OXU93-06805	132	P3F56-00595	132	RGRSB-0110	102	JJP05-05330	132	KPI85-04995	132	ETSB-0165	86	--	0	--	0
--	--	hypothetical protein	Core	No-RE	Cyan8802-0351	102	cce_1291	106	--	0	--	0	--	0	--	0	--	0	--	0	--	0	--	0
--	--	putative pterin-4-alpha-carbinolamine dehydratase			Cyan8802-0352	114	cce_2226	130	--	0	P3F56-05040	114	RGRSB-0969	114	JJP05-09685	114	KPI85-09035	114	ETSB-1015	114	--	0	--	0
--	C	Crp/Fnr family transcriptional regulator	Core	No-RE	Cyan8802-0353	200	cce_1816	200	--	0	--	0	--	0	--	0	--	0	--	0	--	0	sll0594	205
--	--	aspartate/glutamate/uridylate kinase		No-RE	Cyan8802-0354	277	--	0	--	0	--	0	--	0	--	0	--	0	--	0	--	0	--	0
--	--	aspartate/glutamate/uridylate kinase		No-RE	Cyan8802-0355	279	--	0	--	0	--	0	--	0	--	0	--	0	--	0	--	0	--	0
--	--	type 11 methyltransferase		No-RE	Cyan8802-0356	274	--	0	--	0	--	0	--	0	--	0	--	0	--	0	--	0	--	0
--	--	hypothetical protein			Cyan8802-0357	152	cce_3756	151	OXU93-03330	152	--	0	RGRSB-0897	152	JJP05-09310	152	KPI85-08705	152	ETSB-0944	152	--	0	--	0
--	--	hypothetical protein		No-RE	Cyan8802-0358	166	cce_3978	166	--	0	--	0	--	0	--	0	--	0	--	0	--	0	--	0
--	--	probable retinal pigment epithelial membrane protein		No-RE	Cyan8802-0359	487	cce_3977	486	--	0	--	0	--	0	--	0	--	0	--	0	--	0	--	0
lpxC	C	UDP-3-O-acyl-N-acetylglucosamine deacetylase	Core	All-RE	Cyan8802-0360	271	cce_2378	272	OXU93-01880	274	P3F56-06400	274	RGRSB-1740	274	JJP05-01120	276	KPI85-01080	274	ETSB-1272	274	ucynA-03720	272	sll1508	276
--	--	CHP1784-containing protein		No-RE	Cyan8802-0361	294	cce_0089	274	--	0	--	0	--	0	--	0	--	0	--	0	--	0	--	0
--	--	IAP75 family chloroplast envelope protein translocase	Core	All-RE	Cyan8802-0362	752	cce_2379	834	OXU93-01875	777	P3F56-06405	790	RGRSB-1739	790	JJP05-01130	790	KPI85-01090	790	ETSB-1274	804	ucynA-03730	710	slr1227	861
purC	C	phosphoribosylaminoimidazolesuccinocarboxamide synthase	Core	All-RE	Cyan8802-0363	243	cce_2380	244	OXU93-01870	244	P3F56-06410	241	RGRSB-1738	241	JJP05-01135	241	KPI85-01095	241	ETSB-1275	241	--	0	slr1226	264
--	--	hypothetical protein	Core	No-RE	Cyan8802-0364	89	cce_0760	123	--	0	--	0	--	0	--	0	--	0	--	0	--	0	slr0326	147
--	--	permease protein of oligopeptide ABC transporter		No-RE	Cyan8802-0365	341	cce_0780	344	--	0	--	0	--	0	--	0	--	0	--	0	ucynA-08570	341	--	0
oppA	C	oligopeptide-binding protein of oligopeptide ABC transporter	Core	All-RE	Cyan8802-0366	607	cce_0779	587	OXU93-07845	582	P3F56-09585	590	RGRSB-1134	590	JJP05-04140	586	KPI85-03900	577	ETSB-1871	586	ucynA-08560	586	sll1699	631
--	--	restriction endonuclease		No-RE	Cyan8802-0367	385	--	0	--	0	--	0	--	0	--	0	--	0	--	0	--	0	--	0
synCaK	C	potassium channel protein	Core	All-RE	Cyan8802-0368	356	cce_1565	355	OXU93-04555	356	P3F56-02910	356	RGRSB-0561	356	JJP05-07595	356	KPI85-07125	356	ETSB-0598	358	ucynA-11670	362	sll0993	365
--	--	FAD linked oxidase		No-RE	Cyan8802-0369	1002	cce_2714	1005	--	0	--	0	--	0	--	0	--	0	--	0	--	0	--	0
--	C	aspartoacylase		No-RE	Cyan8802-0370	289	cce_1772	296	--	0	--	0	--	0	--	0	--	0	--	0	--	0	slr1705	288
--	--	DUF177 domain-containing protein	Core	All-RE	Cyan8802-0371	167	cce_1773	167	OXU93-07935	165	P3F56-09470	167	RGRSB-1160	166	JJP05-04020	166	KPI85-03780	166	ETSB-1841	166	ucynA-00550	97	slr0816	167
guaB	C	GuaB3 family IMP dehydrogenase-related protein	Core	All-RE	Cyan8802-0372	387	cce_3209	387	OXU93-07940	387	P3F56-09465	387	RGRSB-1161	387	JJP05-04015	387	KPI85-03775	388	ETSB-1840	388	ucynA-06390	392	slr1722	387
--	--	hypothetical protein		No-RE	Cyan8802-0373	326	--	0	--	0	--	0	--	0	--	0	--	0	--	0	--	0	--	0
--	--	transposase and inactivated derivatives-like protein		No-RE	Cyan8802-0375	332	--	0	--	0	--	0	--	0	--	0	--	0	--	0	--	0	--	0
--	--	hypothetical protein		No-RE	Cyan8802-0376	131	--	0	--	0	--	0	--	0	--	0	--	0	--	0	--	0	--	0
--	--	putative Oxidoreductase iron-sulphur binding subunit,		No-RE	Cyan8802-0377	150	cce_3508	190	--	0	--	0	--	0	--	0	--	0	--	0	--	0	--	0
--	--	putative Carbon monoxide dehydrogenase molybdoprotein		No-RE	Cyan8802-0378	402	cce_3510	716	--	0	--	0	--	0	--	0	--	0	--	0	--	0	--	0
--	--	hypothetical protein		No-RE	Cyan8802-0379	299	cce_3509	331	--	0	--	0	--	0	--	0	--	0	--	0	--	0	--	0
--	--	hypothetical protein		No-RE	Cyan8802-0380	127	--	0	--	0	--	0	--	0	--	0	--	0	--	0	--	0	--	0
--	--	putative xanthine dehydrogenase accessory factor		No-RE	Cyan8802-0381	367	cce_3338	384	--	0	--	0	--	0	--	0	--	0	--	0	--	0	--	0
--	--	hypothetical protein			Cyan8802-0382	38	--	0	--	0	--	0	RGRSB-0381	38	--	0	--	0	ETSB-0421	38	--	0	--	0
sds	C	solanesyl diphosphate synthase	Core	All-RE	Cyan8802-0383	323	cce_2465	327	OXU93-03750	323	P3F56-01975	323	RGRSB-0382	323	JJP05-06690	323	KPI85-06270	323	ETSB-0422	322	ucynA-02260	323	slr0611	323
spkH	E	protein serine/threonine kinase SpkH	Core	All-RE	Cyan8802-0384	665	cce_3416	660	OXU93-01275	667	P3F56-07185	665	RGRSB-1599	665	JJP05-01835	665	KPI85-01750	665	ETSB-1413	665	ucynA-04500	644	sll0005	681
--	--	hypothetical protein		No-RE	Cyan8802-0385	263	cce_0160	266	--	0	--	0	--	0	--	0	--	0	--	0	--	0	--	0
trpE	C	anthranilate synthase component I	Core	All-RE	Cyan8802-0386	507	cce_1340	507	OXU93-00770	506	P3F56-07730	506	RGRSB-1489	506	JJP05-02380	506	KPI85-02260	506	ETSB-1521	506	--	0	slr0738	508
psaD	E	photosystem I reaction center subunit II	Core	No-RE	Cyan8802-0387	142	cce_1341	158	--	0	--	0	(RGRSB-1490)	0	(JJP05-02375)	0	--	0	--	0	ucynA-02590	142	slr0737	141
--	--	hypothetical protein		No-RE	Cyan8802-0388	256	--	0	--	0	--	0	--	0	--	0	--	0	--	0	--	0	--	0
--	--	hypothetical protein		No-RE	Cyan8802-0389	155	--	0	--	0	--	0	--	0	--	0	--	0	--	0	--	0	--	0
carA	E	glutamine-hydrolyzing carbamoyl-phosphate synthase small subunit	Core	All-RE	Cyan8802-0390	380	cce_0902	381	OXU93-03205	380	P3F56-04810	380	RGRSB-0923	375	JJP05-09465	380	KPI85-08840	380	ETSB-0973	369	ucynA-01900	383	sll1498	424
--	--	helix-turn-helix domain-containing protein	Core	All-RE	Cyan8802-0391	313	cce_0904	293	OXU93-03200	304	P3F56-04815	296	RGRSB-0924	302	JJP05-09470	303	KPI85-08845	298	ETSB-0974	298	ucynA-01890	294	slr1557	369
--	--	pentapeptide repeat-containing protein	Core	No-RE	Cyan8802-0392	291	cce_0905	313	--	0	--	0	--	0	--	0	--	0	--	0	--	0	slr1152	331
hhoA	E	heat-shock peptidase HhoA monomer	Core	All-RE	Cyan8802-0393	397	cce_0370	393	OXU93-03525	399	P3F56-01720	404	RGRSB-0325	384	JJP05-06430	404	KPI85-06015	384	ETSB-0370	366	ucynA-04330	374	sll1679	394
--	--	glycosyl transferase, family 2		All-RE	Cyan8802-0394	311	cce_0378	333	OXU93-05875	310	P3F56-04480	323	RGRSB-0864	314	JJP05-09140	318	KPI85-08575	314	ETSB-0912	314	ucynA-08180	310	--	0
pilA4	C	type 4 pilin-like protein		No-RE	Cyan8802-0395	287	cce_0377	295	--	0	--	0	--	0	--	0	--	0	--	0	ucynA-08190	290	sll1456	302
--	--	hypothetical protein		All-RE	Cyan8802-0396	595	cce_0376	590	OXU93-05880	598	P3F56-04485	598	RGRSB-0865	598	JJP05-09145	598	KPI85-08580	598	ETSB-0913	579	ucynA-08200	594	--	0
--	--	type 12 methyltransferase		All-RE	Cyan8802-0397	259	--	0	OXU93-05890	243	P3F56-04495	243	RGRSB-0867	243	JJP05-09155	243	KPI85-08590	243	ETSB-0915	243	--	0	--	0
--	C	hypothetical protein		All-RE	Cyan8802-0398	33	cce_0375	719	OXU93-05895	708	P3F56-04500	708	RGRSB-0868	708	JJP05-09160	708	KPI85-08595	674	ETSB-0916	708	ucynA-08210	723	slr1552	844
--	--	hypothetical protein		No-RE	Cyan8802-0399	127	--	0	--	0	--	0	--	0	--	0	--	0	--	0	--	0	--	0
radC	C	DNA repair protein RadC	Core	No-RE	Cyan8802-0400	243	cce_2495	242	--	0	--	0	--	0	--	0	--	0	--	0	--	0	sll0766	243
--	--	hypothetical protein		No-RE	Cyan8802-0401	200	cce_1404	192	--	0	--	0	--	0	--	0	--	0	--	0	--	0	--	0
aroH	C	chorismate mutase	Core	All-RE	Cyan8802-0402	137	cce_3372	146	OXU93-02110	127	P3F56-06120	127	RGRSB-1790	123	JJP05-00865	138	KPI85-00840	128	ETSB-1222	128	--	0	sll0109	127
sppA2	E	signal peptide peptidase SppA2	Core	All-RE	Cyan8802-0403	272	cce_3371	272	OXU93-02105	272	P3F56-06125	272	RGRSB-1789	272	JJP05-00870	272	KPI85-00845	272	ETSB-1223	272	ucynA-11220	272	slr0021	277
sdhB1	E	succinate dehydrogenase/fumarate reductase iron-sulfur subunit	Core	No-RE	Cyan8802-0404	329	cce_3244	331	--	0	--	0	--	0	--	0	--	0	--	0	--	0	sll1625	331
--	E	AbrB family transcriptional regulator	Core	All-RE	Cyan8802-0405	133	cce_3242	153	OXU93-04040	131	P3F56-02305	131	RGRSB-0444	131	JJP05-07000	131	KPI85-06565	131	ETSB-0483	131	ucynA-01400	128	sll0359	128
--	C	type II CAAX endopeptidase family protein	Core	All-RE	Cyan8802-0406	285	cce_3240	268	OXU93-04045	271	P3F56-02310	279	RGRSB-0445	278	JJP05-07005	279	KPI85-06570	249	ETSB-0484	249	ucynA-01420	172	sll0360	277
--	C	DUF445 domain-containing protein	Core	All-RE	Cyan8802-0408	417	cce_2569	417	OXU93-05360	393	P3F56-03855	395	RGRSB-0744	416	JJP05-08505	395	KPI85-07985	393	ETSB-0783	395	ucynA-00130	417	sll0412	419
--	--	hypothetical protein		No-RE	Cyan8802-0409	915	--	0	--	0	--	0	--	0	--	0	--	0	--	0	--	0	--	0
--	--	hypothetical protein		No-RE	Cyan8802-0410	31	--	0	--	0	--	0	--	0	--	0	--	0	--	0	--	0	--	0
--	--	hypothetical protein		All-RE	Cyan8802-0411	196	cce_1778	196	OXU93-03250	204	P3F56-04760	204	RGRSB-0913	204	JJP05-09415	204	KPI85-08790	204	ETSB-0962	204	--	0	--	0
--	--	hypothetical protein		No-RE	Cyan8802-0412	196	--	0	--	0	--	0	--	0	--	0	--	0	--	0	--	0	--	0
dacB	C	D-alanyl-D-alanine carboxypeptidase/D-alanyl-D-alanine-endopeptidase	Core	No-RE	Cyan8802-0413	501	cce_1779	493	--	0	--	0	--	0	--	0	--	0	--	0	--	0	slr0646	486
--	--	glutathione reductase		All-RE	Cyan8802-0414	450	cce_4626	450	OXU93-03255	450	P3F56-04750	450	RGRSB-0912	450	JJP05-09410	451	KPI85-08785	450	ETSB-0961	450	ucynA-03510	450	--	0
--	--	hypothetical protein		No-RE	Cyan8802-0415	212	cce_4925	214	--	0	--	0	--	0	--	0	--	0	--	0	--	0	--	0
--	C	hypothetical protein	Core	All-RE	Cyan8802-0416	262	cce_3022	264	OXU93-05825	263	P3F56-04400	263	RGRSB-0851	263	JJP05-09065	263	KPI85-08495	263	ETSB-0897	263	ucynA-00600	263	sll0295	268
--	--	CheA signal transduction histidine kinase		No-RE	Cyan8802-0417	896	--	0	--	0	--	0	--	0	--	0	--	0	--	0	--	0	--	0
--	--	hypothetical protein		No-RE	Cyan8802-0418	267	--	0	--	0	--	0	--	0	--	0	--	0	--	0	--	0	--	0
--	--	hypothetical protein		No-RE	Cyan8802-0419	62	--	0	--	0	--	0	--	0	--	0	--	0	--	0	--	0	--	0
--	--	hypothetical protein		No-RE	Cyan8802-0420	116	--	0	--	0	--	0	--	0	--	0	--	0	--	0	--	0	--	0
sufA	E	iron-sulfur cluster assembly accessory protein SufA	Core	All-RE	Cyan8802-0421	118	cce_0021	118	OXU93-05845	118	P3F56-04440	118	RGRSB-0858	118	JJP05-09105	118	KPI85-08540	118	ETSB-0906	118	ucynA-04350	118	slr1417	118
--	--	hypothetical protein	Core	All-RE	Cyan8802-0422	141	cce_0022	141	OXU93-05850	140	P3F56-04445	141	RGRSB-0859	140	JJP05-09110	141	KPI85-08545	141	ETSB-0907	141	ucynA-04360	141	sll1979	142
--	--	M48 family metallopeptidase			Cyan8802-0423	291	--	0	--	0	P3F56-04450	291	RGRSB-0860	291	JJP05-09115	291	KPI85-08550	291	ETSB-0908	291	--	0	sll1280	888
--	--	hypothetical protein	Core	No-RE	Cyan8802-0424	84	cce_0680	80	--	0	--	0	--	0	--	0	--	0	--	0	--	0	ssr2781	83
sufR	C	iron-sulfur cluster biosynthesis transcriptional regulator SufR	Core	All-RE	Cyan8802-0425	219	cce_0683	218	OXU93-08390	219	P3F56-08945	218	RGRSB-1262	218	JJP05-03545	218	KPI85-03345	218	ETSB-1747	218	--	0	sll0088	240
sufB	C	Fe-S cluster assembly protein SufB	Core	All-RE	Cyan8802-0426	480	cce_0685	494	OXU93-08395	480	P3F56-08940	480	RGRSB-1263	488	JJP05-03540	480	KPI85-03340	480	ETSB-1746	480	ucynA-07380	480	slr0074	480
sufC	C	Fe-S cluster assembly ATPase SufC	Core	All-RE	Cyan8802-0427	256	cce_0686	266	OXU93-08400	256	P3F56-08935	256	RGRSB-1264	256	JJP05-03535	256	KPI85-03335	256	ETSB-1745	256	ucynA-07370	256	slr0075	256
sufD	C	Fe-S cluster assembly protein SufD	Core	All-RE	Cyan8802-0428	455	cce_1005	449	OXU93-08405	459	P3F56-08930	455	RGRSB-1265	454	JJP05-03530	455	KPI85-03330	455	ETSB-1744	455	ucynA-07360	443	slr0076	453
sufS	E	cysteine desulfurase SufS	Core	All-RE	Cyan8802-0429	419	cce_1004	420	OXU93-08410	419	P3F56-08925	419	RGRSB-1266	419	JJP05-03525	419	KPI85-03325	419	ETSB-1743	419	ucynA-07350	413	slr0077	420
rps1b	C	30S ribosomal protein S1 homolog B	Core	All-RE	Cyan8802-0430	302	cce_1653	302	OXU93-07980	302	P3F56-09430	296	RGRSB-1169	323	JJP05-03980	301	KPI85-03740	296	ETSB-1830	324	--	0	slr1984	305
--	C	dienelactone hydrolase family protein	Core	No-RE	Cyan8802-0431	247	cce_3136	247	--	0	--	0	--	0	--	0	--	0	--	0	--	0	sll1298	246
--	--	hypothetical protein		No-RE	Cyan8802-0432	51	--	0	--	0	--	0	--	0	--	0	--	0	--	0	--	0	--	0
petG	0	cytochrome b6f complex subunit PetG		All-RE	Cyan8802-0433	38	cce_3265	46	OXU93-07645	38	P3F56-09815	38	RGRSB-1089	38	JJP05-04380	38	KPI85-04120	37	ETSB-1921	37	UCYN_RS06160	38	smr0010	38
--	--	hypothetical protein			Cyan8802-0434	43	--	0	OXU93-04020	45	--	0	--	0	--	0	KPI85-06545	45	--	0	--	0	--	0
--	--	hypothetical protein			Cyan8802-0434	43	cce_3463	43	OXU93-04020	45	--	0	--	0	--	0	KPI85-06545	45	--	0	--	0	--	0
sodB	E	superoxide dismutase	Core	No-RE	Cyan8802-0435	200	cce_1620	200	--	0	--	0	--	0	--	0	--	0	--	0	--	0	slr1516	199
--	--	hypothetical protein		No-RE	Cyan8802-0436	511	cce_2767	526	--	0	--	0	--	0	--	0	--	0	--	0	--	0	--	0
hypA	E	hydrogenase nickel incorporation protein HypA	Core	All-RE	Cyan8802-0437	114	cce_2902	114	OXU93-04645	109	P3F56-03015	110	RGRSB-0582	112	JJP05-07690	110	KPI85-07215	110	ETSB-0619	113	ucynA-05850	109	slr1675	113
hypB	E	hydrogenase nickel incorporation protein HypB	Core	All-RE	Cyan8802-0438	284	cce_2903	278	OXU93-04640	283	P3F56-03010	287	RGRSB-0581	287	JJP05-07685	287	KPI85-07210	278	ETSB-0618	274	ucynA-05840	273	sll1432	285
--	--	hypothetical protein		No-RE	Cyan8802-0439	455	cce_1877	699	--	0	--	0	--	0	--	0	--	0	--	0	--	0	--	0
--	--	two-component sensor histidine kinase		No-RE	Cyan8802-0440	1093	cce_1878	1112	--	0	--	0	--	0	--	0	--	0	--	0	--	0	--	0
fbp2	E	fructose-1,6-bisphosphatase	Core	All-RE	Cyan8802-0441	347	cce_4758	352	OXU93-08215	347	P3F56-09125	352	RGRSB-1228	345	JJP05-03715	352	KPI85-03500	347	ETSB-1781	347	--	0	slr0952	347
cobB/cbiA	C	hydrogenobyrinic acid a,c-diamide synthase (glutamine-hydrolyzing)	Core		Cyan8802-0442	474	cce_4641	488	OXU93-08245	476	P3F56-09090	478	RGRSB-1235	475	JJP05-03680	478	(KPI85-03470)	0	(ETSB-1773)	0	ucynA-12680	472	sll1501	482
--	C	iron uptake porin	Core	All-RE	Cyan8802-0443	666	cce_4129	670	OXU93-08255	665	P3F56-09085	665	RGRSB-1236	665	JJP05-03675	665	KPI85-03465	665	ETSB-1772	665	ucynA-02400	663	slr1841	630
cysK	C	cysteine synthase A	Core	All-RE	Cyan8802-0444	320	cce_1473	320	OXU93-03990	321	P3F56-02255	321	RGRSB-0435	310	JJP05-06955	321	KPI85-06510	321	ETSB-0474	321	ucynA-02390	315	slr1842	312
--	--	hypothetical protein		No-RE	Cyan8802-0445	230	cce_1472	232	--	0	--	0	--	0	--	0	--	0	--	0	--	0	--	0
inrS	--	internal nickel-responsive sensor	Core		Cyan8802-0446	126	cce_4677	132	OXU93-02940	103	--	0	RGRSB-0984	102	JJP05-09760	102	--	0	--	0	--	0	sll0176	107
--	--	phosphoribosyltransferase			Cyan8802-0447	173	cce_4678	171	OXU93-02945	175	P3F56-05115	175	RGRSB-0983	175	JJP05-09755	174	--	0	--	0	--	0	--	0
--	--	hypothetical protein		No-RE	Cyan8802-0448	124	--	0	--	0	--	0	--	0	--	0	--	0	--	0	--	0	--	0
--	C	hypothetical protein	Core	All-RE	Cyan8802-0450	592	cce_1402	600	OXU93-03165	594	P3F56-04860	594	RGRSB-0934	591	JJP05-09515	594	KPI85-08885	594	ETSB-0982	591	ucynA-00950	562	sll0727	580
pgi	C	glucose-6-phosphate isomerase	Core	All-RE	Cyan8802-0452	526	cce_0666	531	OXU93-03140	526	P3F56-04905	526	RGRSB-0941	526	JJP05-09550	526	KPI85-08910	526	ETSB-0989	526	ucynA-03710	498	slr1349	531
--	--	hypothetical protein	Core		Cyan8802-0453	150	cce_0296	146	OXU93-03460	155	P3F56-01635	155	--	0	JJP05-06360	155	KPI85-05925	155	ETSB-0354	155	--	0	sll0293	170
--	C	YdcF family protein		No-RE	Cyan8802-0454	265	--	0	--	0	--	0	--	0	--	0	--	0	--	0	--	0	sll1606	789
--	--	DUF3318 domain-containing protein	Core	All-RE	Cyan8802-0455	204	cce_4418	202	OXU93-07735	204	P3F56-09710	204	RGRSB-1108	204	JJP05-04265	204	KPI85-04020	204	ETSB-1898	204	ucynA-03400	188	sll0318	212
--	--	hypothetical protein		No-RE	Cyan8802-0456	64	cce_4419	64	--	0	--	0	--	0	--	0	--	0	--	0	--	0	--	0
folB	E	dihydroneopterin aldolase	Core		Cyan8802-0457	118	cce_4420	151	OXU93-07740	121	P3F56-09705	121	RGRSB-1109	121	JJP05-04260	121	KPI85-04015	121	(ETSB-1897)	0	ucynA-03390	122	slr1626	118
--	C	rhomboid family intramembrane serine protease	Core	All-RE	Cyan8802-0458	199	cce_4421	196	OXU93-07745	192	P3F56-09700	197	RGRSB-1110	197	JJP05-04255	197	KPI85-04010	197	ETSB-1896	197	ucynA-03380	192	slr1461	198
spkC	E	serine/threonine-protein kinase SpkC	Core	All-RE	Cyan8802-0459	519	cce_2951	521	OXU93-07445	469	P3F56-10045	470	RGRSB-1041	464	JJP05-04600	466	KPI85-04340	469	ETSB-0024	481	--	0	slr0599	535
--	--	hypothetical protein		No-RE	Cyan8802-0460	129	--	0	--	0	--	0	--	0	--	0	--	0	--	0	--	0	--	0
--	--	malate dehydrogenase (Oxaloacetate decarboxylating)		No-RE	Cyan8802-0461	758	cce_4356	761	--	0	--	0	--	0	--	0	--	0	--	0	--	0	--	0
cimA	E	citramalate synthase	Core	All-RE	Cyan8802-0462	543	cce_0248	543	OXU93-00070	530	P3F56-08590	542	RGRSB-1329	542	JJP05-03200	542	KPI85-03035	542	ETSB-1678	542	--	0	sll1564	547
--	--	hypothetical protein		No-RE	Cyan8802-0463	108	cce_0771	123	--	0	--	0	--	0	--	0	--	0	--	0	--	0	--	0
--	--	hypothetical protein		No-RE	Cyan8802-0464	278	--	0	--	0	--	0	--	0	--	0	--	0	--	0	--	0	--	0
glgB	E	1,4-alpha-glucan branching enzyme	Core	All-RE	Cyan8802-0465	782	cce_2248	773	OXU93-07620	768	P3F56-09840	768	RGRSB-1083	768	JJP05-04405	768	KPI85-04145	764	ETSB-1945	764	--	0	sll0158	770
--	C	peptidylprolyl isomerase	Core	No-RE	Cyan8802-0466	369	cce_0505	400	--	0	--	0	--	0	--	0	--	0	--	0	--	0	sll0408	402
chlI	E	magnesium chelatase ATPase subunit I	Core		Cyan8802-0467	358	cce_0199	358	OXU93-06385	358	P3F56-01060	358	RGRSB-0198	358	JJP05-05780	353	(KPI85-05410)	0	(ETSB-0249)	0	ucynA-00100	356	slr1030	357
ado	C	aldehyde oxygenase (deformylating)		All-RE	Cyan8802-0468	231	cce_0778	231	OXU93-05750	231	P3F56-04300	231	RGRSB-0833	231	JJP05-08850	231	KPI85-08415	231	ETSB-0877	231	ucynA-05810	231	sll0208	231
psaK2	E	photosystem I reaction center subunit PsaK 2	Core	No-RE	Cyan8802-0469	91	cce_0999	91	--	0	(broken)	0	--	0	--	0	(broken)	0	(broken)	0	--	0	sll0629	128
trpF	C	phosphoribosylanthranilate isomerase	Core	All-RE	Cyan8802-0470	215	cce_0998	210	OXU93-05300	213	P3F56-03795	213	RGRSB-0731	213	JJP05-08440	213	KPI85-07930	213	ETSB-0772	213	--	0	sll0356	218
cysS	C	cysteine--tRNA ligase	Core	All-RE	Cyan8802-0471	484	cce_0509	482	OXU93-06405	480	P3F56-01035	480	RGRSB-0194	480	JJP05-05755	479	KPI85-05390	479	ETSB-0245	479	ucynA-08860	482	slr0958	483
--	--	hypothetical protein		No-RE	Cyan8802-0472	185	--	0	--	0	--	0	--	0	--	0	--	0	--	0	--	0	--	0
--	--	hypothetical protein		No-RE	Cyan8802-0473	34	--	0	--	0	--	0	--	0	--	0	--	0	--	0	--	0	--	0
--	--	hypothetical protein		No-RE	Cyan8802-0474	30	--	0	--	0	--	0	--	0	--	0	--	0	--	0	--	0	--	0
--	--	hypothetical protein		No-RE	Cyan8802-0475	1279	--	0	--	0	--	0	--	0	--	0	--	0	--	0	--	0	--	0
--	--	hypothetical protein		No-RE	Cyan8802-0476	137	--	0	--	0	--	0	--	0	--	0	--	0	--	0	--	0	--	0
wecB	C	UDP-N-acetylglucosamine 2-epimerase (non-hydrolyzing)	Core	All-RE	Cyan8802-0477	370	cce_3663	379	OXU93-06260	380	P3F56-01215	375	RGRSB-0229	372	JJP05-05935	375	KPI85-05535	375	ETSB-0274	373	ucynA-08850	374	slr0624	371
--	--	hypothetical protein		No-RE	Cyan8802-0478	231	--	0	--	0	--	0	--	0	--	0	--	0	--	0	--	0	--	0
--	C	NfeD family protein	Core	No-RE	Cyan8802-0479	147	cce_3605	153	--	0	--	0	--	0	--	0	--	0	--	0	--	0	slr0935	152
--	E	SPFH domain-containing protein	Core	No-RE	Cyan8802-0480	321	cce_3606	323	--	0	--	0	--	0	--	0	--	0	--	0	--	0	slr1128	321
--	--	Uma2 family endonuclease		No-RE	Cyan8802-0481	220	cce_1405	213	--	0	--	0	--	0	--	0	--	0	--	0	--	0	sll1186	216
ycf30	C	LysR family transcriptional regulator	Core	All-RE	Cyan8802-0482	327	cce_2782	333	OXU93-00930	331	P3F56-07570	331	RGRSB-1526	332	JJP05-02205	332	KPI85-02110	319	ETSB-1489	319	ucynA-08300	331	sll0998	345
Z-ISO	C	&zeta;-carotene isomerase	Core	All-RE	Cyan8802-0483	257	cce_2781	238	OXU93-00935	238	P3F56-07565	238	RGRSB-1527	238	JJP05-02200	238	KPI85-02105	238	ETSB-1488	238	ucynA-08290	226	slr1599	242
dxs	C	1-deoxy-D-xylulose-5-phosphate synthase	Core	All-RE	Cyan8802-0484	636	cce_1401	636	OXU93-07100	636	P3F56-00220	636	RGRSB-0041	636	JJP05-04990	636	KPI85-04680	636	ETSB-0096	636	ucynA-03050	636	sll1945	640
--	--	hypothetical protein		No-RE	Cyan8802-0485	84	--	0	--	0	--	0	--	0	--	0	--	0	--	0	--	0	--	0
--	--	hypothetical protein		No-RE	Cyan8802-0486	151	--	0	--	0	--	0	--	0	--	0	--	0	--	0	--	0	--	0
--	E	peroxiredoxin II	Core	All-RE	Cyan8802-0488	243	cce_3126	190	OXU93-00545	190	P3F56-08015	190	RGRSB-1441	190	JJP05-02635	190	KPI85-02490	190	ETSB-1571	190	ucynA-04820	190	sll1621	189
rre3	C	response regulator transcription factor Rre3	Core	No-RE	Cyan8802-0489	234	cce_1725	237	--	0	--	0	--	0	--	0	--	0	--	0	--	0	sll0649	245
hik10	C	sensor histidine kinase Hik10	Core	No-RE	Cyan8802-0490	364	cce_2546	364	--	0	--	0	--	0	--	0	--	0	(ETSB-0592)	0	--	0	slr0533	405
acpT	C	4'-phosphopantetheinyl transferase	Core	All-RE	Cyan8802-0491	238	cce_2547	241	OXU93-04530	238	P3F56-02875	238	RGRSB-0553	242	JJP05-07560	238	KPI85-07095	238	ETSB-0591	238	ucynA-04840	236	slr0495	246
rfbD	E	dTDP-4-dehydrorhamnose reductase	Core	No-RE	Cyan8802-0492	296	cce_2548	293	--	0	--	0	--	0	--	0	(KPI85-07090)	0	--	0	--	0	sll1395	280
rfbA	C	glucose-1-phosphate thymidylyltransferase	Core	No-RE	Cyan8802-0493	357	cce_2549	357	--	0	--	0	--	0	--	0	--	0	--	0	--	0	sll0207	393
rfbB	C	dTDP-glucose 4,6-dehydratase	Core	Unique	Cyan8802-0494	355	cce_0619	358	--	0	--	0	RGRSB-0550	361	--	0	--	0	--	0	--	0	slr0836	342
hik26	C	two-component sensor histidine kinase	Core	All-RE	Cyan8802-0495	691	cce_0297	690	OXU93-03800	684	P3F56-02035	688	RGRSB-0392	684	JJP05-06745	690	KPI85-06315	686	ETSB-0430	686	ucynA-08540	662	slr0484	675
--	C	DUF4912 domain-containing protein	Core		Cyan8802-0496	387	cce_3721	400	OXU93-03805	518	P3F56-02040	427	RGRSB-0393	431	JJP05-06750	422	--	0	ETSB-0432	65	--	0	sll0185	419
--	C	hemolysin XhlA family protein		No-RE	Cyan8802-0497	107	--	0	--	0	--	0	--	0	--	0	--	0	--	0	--	0	ssl7074	297
--	--	probable cytosine deaminase		No-RE	Cyan8802-0498	139	cce_3952	150	--	0	--	0	--	0	--	0	--	0	--	0	--	0	--	0
--	E	short-chain dehydrogenase/redutase	Core	No-RE	Cyan8802-0501	244	cce_5086	244	--	0	--	0	--	0	--	0	--	0	--	0	--	0	slr0315	244
--	--	hypothetical protein		No-RE	Cyan8802-0503	70	--	0	--	0	--	0	--	0	--	0	--	0	--	0	--	0	--	0
grpE	C	nucleotide exchange factor GrpE	Core	All-RE	Cyan8802-0506	261	cce_4005	250	OXU93-03755	255	P3F56-01980	259	RGRSB-0383	255	JJP05-06695	255	KPI85-06275	257	ETSB-0423	257	ucynA-11660	244	sll0057	249
dnaK1	E	molecular chaperone DnaK1	Core	No-RE	Cyan8802-0507	693	cce_4004	712	--	0	--	0	--	0	--	0	--	0	--	0	--	0	sll0058	692
--	C	RidA family protein			Cyan8802-0508	131	--	0	OXU93-03760	131	P3F56-01985	131	--	0	JJP05-06700	131	--	0	ETSB-0424	91	--	0	slr0709	393
dapL	C	LL-diaminopimelate aminotransferase	Core	All-RE	Cyan8802-0509	411	cce_2605	411	OXU93-07300	411	P3F56-10230	411	RGRSB-1007	411	JJP05-04765	411	KPI85-04485	411	ETSB-0061	411	ucynA-09940	412	sll0480	412
--	E	SPFH domain-containing protein		All-RE	Cyan8802-0512	282	cce_0341	281	OXU93-02905	280	P3F56-05160	281	RGRSB-0992	281	JJP05-09800	281	KPI85-09140	281	ETSB-1033	281	ucynA-00460	280	slr1106	282
--	C	DUF3172 domain-containing protein	Core	All-RE	Cyan8802-0513	183	cce_0088	181	OXU93-02005	183	P3F56-06245	183	RGRSB-1767	183	JJP05-00985	183	KPI85-00960	183	ETSB-1244	183	ucynA-02120	174	slr1660	192
--	--	hypothetical protein		No-RE	Cyan8802-0514	73	cce_2543	99	--	0	--	0	--	0	--	0	--	0	--	0	--	0	--	0
--	--	hypothetical protein		No-RE	Cyan8802-0515	28	--	0	--	0	--	0	--	0	--	0	--	0	--	0	--	0	--	0
envD	E	efflux RND transporter permease subunit	Core	No-RE	Cyan8802-0516	1106	cce_2544	1104	--	0	--	0	--	0	--	0	--	0	--	0	--	0	slr0369	1030
synK	C	thylakoid potassium channel		Unique	Cyan8802-0517	218	cce_2545	216	--	0	--	0	--	0	JJP05-02675	86	--	0	--	0	--	0	slr0498	205
--	C	phytoene/squalene synthase family protein		All-RE	Cyan8802-0519	270	cce_1843	273	OXU93-06000	270	P3F56-04615	273	RGRSB-0890	270	JJP05-09280	270	KPI85-08680	273	ETSB-0935	273	ucynA-07200	270	sll0513	277
cas2	C	CRISPR-associated endonuclease Cas2		No-RE	Cyan8802-0520	97	--	0	--	0	--	0	--	0	--	0	--	0	--	0	--	0	ssr7017	285
cas1d	C	type I-D CRISPR-associated endonuclease Cas1d		No-RE	Cyan8802-0521	325	cce_1198	558	--	0	--	0	--	0	--	0	--	0	--	0	--	0	slr7016	325
cas4	C	CRISPR-associated protein Cas4		No-RE	Cyan8802-0522	196	--	0	--	0	--	0	--	0	--	0	--	0	--	0	--	0	slr7015	573
cas6-1	C	CRISPR-associated endoribonuclease Cas6		No-RE	Cyan8802-0523	269	--	0	--	0	--	0	--	0	--	0	--	0	--	0	--	0	slr7014	789
cas5d	C	type I-D CRISPR-associated protein Cas5/Csc1		No-RE	Cyan8802-0524	258	--	0	--	0	--	0	--	0	--	0	--	0	--	0	--	0	slr7013	765
cas7d	C	type I-D CRISPR-associated protein Cas7/Csc2		No-RE	Cyan8802-0525	356	--	0	--	0	--	0	--	0	--	0	--	0	--	0	--	0	slr7012	990
cas10d	C	type I-D CRISPR-associated protein Cas10d/Csc3		No-RE	Cyan8802-0526	974	--	0	--	0	--	0	--	0	--	0	--	0	--	0	--	0	slr7011	2928
cas3'	C	type I-D CRISPR-associated helicase Cas3'		No-RE	Cyan8802-0527	701	--	0	--	0	--	0	--	0	--	0	--	0	--	0	--	0	slr7010	2169
--	--	hypothetical protein		No-RE	Cyan8802-0528	82	--	0	--	0	--	0	--	0	--	0	--	0	--	0	--	0	--	0
--	--	WYL domain-containing protein		No-RE	Cyan8802-0529	315	--	0	--	0	--	0	--	0	--	0	--	0	--	0	--	0	sll7009	945
sltB2	--	MlaD family protein	Core	All-RE	Cyan8802-0530	465	cce_2669	455	OXU93-01160	464	P3F56-07335	470	RGRSB-1570	470	JJP05-01970	470	KPI85-01885	470	ETSB-1444	470	ucynA-01060	437	sll1002	456
sltC2	C	ABC transporter ATP-binding protein	Core	All-RE	Cyan8802-0531	261	cce_2668	261	OXU93-01165	261	P3F56-07330	261	RGRSB-1571	261	JJP05-01965	261	KPI85-01880	261	ETSB-1443	261	ucynA-01050	261	sll1001	260
tolC	E	multifunctional outer membrane channel TolC	Core	All-RE	Cyan8802-0532	578	cce_0891	559	OXU93-06285	562	P3F56-01175	562	RGRSB-0222	539	JJP05-05895	562	KPI85-05495	562	ETSB-0267	553	ucynA-07510	468	slr1270	526
ggt	C	gamma-glutamyltransferase	Core	No-RE	Cyan8802-0533	516	cce_1522	518	--	0	--	0	--	0	--	0	--	0	--	0	--	0	slr1269	518
cruE	E	carotenoid chi-ring synthase	Core	All-RE	Cyan8802-0534	647	cce_2233	635	OXU93-01380	647	P3F56-07050	645	RGRSB-1622	645	JJP05-01725	645	KPI85-01635	645	ETSB-1389	645	--	0	sll0254	650
--	--	hypothetical protein		No-RE	Cyan8802-0535	443	--	0	--	0	--	0	--	0	--	0	--	0	--	0	--	0	--	0
bgtA	E	amino acid ABC transporter ATP-binding protein	Core	All-RE	Cyan8802-0536	247	cce_0948	266	OXU93-06395	259	P3F56-01045	259	RGRSB-0196	259	JJP05-05765	259	KPI85-05400	259	ETSB-0247	259	--	0	slr1735	252
--	C	FAD-dependent oxidoreductase	Core	All-RE	Cyan8802-0537	369	cce_0775	370	OXU93-01265	366	P3F56-07200	366	RGRSB-1597	366	JJP05-01870	366	KPI85-01785	366	ETSB-1422	366	ucynA-11480	374	slr0734	372
ndhO	E	ferredoxin-plastoquinone oxidoreductase subunit O	Core	All-RE	Cyan8802-0538	72	cce_1849	72	OXU93-03765	73	P3F56-01995	73	RGRSB-0386	73	JJP05-06710	73	KPI85-06285	73	ETSB-0425	73	ucynA-04320	71	ssl1690	72
mdh	E	malate dehydrogenase	Core	No-RE	Cyan8802-0539	320	cce_1850	324	--	0	(broken)	0	(broken)	0	(broken)	0	--	0	--	0	--	0	sll0891	324
--	--	hypothetical protein		No-RE	Cyan8802-0540	348	--	0	--	0	--	0	--	0	--	0	--	0	--	0	--	0	--	0
--	--	hypothetical protein		No-RE	Cyan8802-0541	285	cce_3577	290	--	0	--	0	--	0	--	0	--	0	--	0	--	0	--	0
argS	C	arginine--tRNA ligase	Core	All-RE	Cyan8802-0542	585	cce_3576	585	OXU93-08235	585	P3F56-09105	585	RGRSB-1232	585	JJP05-03695	585	KPI85-03480	585	ETSB-1777	585	ucynA-05320	584	sll0502	584
sucC	--	succinate&mdash;CoA ligase &beta; chain	Core	All-RE	Cyan8802-0543	418	cce_2357	417	OXU93-03520	423	P3F56-01705	424	RGRSB-0323	423	JJP05-06420	423	KPI85-06000	420	ETSB-0367	420	--	0	sll1023	401
--	E	HlyD family efflux transporter periplasmic adaptor subunit	Core	No-RE	Cyan8802-0544	576	cce_2356	579	--	0	--	0	--	0	--	0	(KPI85-06005)	0	(ETSB-0368)	0	--	0	sll1181	583
--	E	HylA ABC transporter	Core	No-RE	Cyan8802-0545	1008	cce_2355	997	--	0	--	0	--	0	--	0	--	0	--	0	--	0	sll1180	1011
--	C	peptidylprolyl isomerase	Core	Unique	Cyan8802-0546	249	cce_2354	267	--	0	P3F56-01715	122	--	0	--	0	--	0	--	0	--	0	slr0208	259
--	--	hypothetical protein		No-RE	Cyan8802-0547	39	--	0	--	0	--	0	--	0	--	0	--	0	--	0	--	0	--	0
comF	E	competence-related protein ComF	Core	No-RE	Cyan8802-0548	217	cce_0587	219	--	0	--	0	--	0	--	0	--	0	--	0	--	0	slr0388	224
--	--	hypothetical protein		No-RE	Cyan8802-0549	69	--	0	--	0	--	0	--	0	--	0	--	0	--	0	--	0	ssl1533	219
psbK	E	photosystem II reaction center protein K		No-RE	Cyan8802-0550	45	cce_4518	45	--	0	--	0	--	0	--	0	--	0	--	0	--	0	sml0005	45
--	--	hypothetical protein		No-RE	Cyan8802-0551	50	--	0	--	0	--	0	--	0	--	0	--	0	--	0	--	0	--	0
resB	C	holocytochrome-c synthase subunit ResB	Core	All-RE	Cyan8802-0552	461	cce_4132	451	OXU93-04720	453	P3F56-03090	458	RGRSB-0597	458	JJP05-07765	456	KPI85-07290	458	ETSB-0634	458	ucynA-02430	450	slr2087	458
--	--	hypothetical protein		No-RE	Cyan8802-0553	229	--	0	--	0	--	0	--	0	--	0	--	0	--	0	--	0	--	0
fed2	C	ferredoxin 2	Core		Cyan8802-0554	122	cce_1665	122	OXU93-01885	119	P3F56-06395	122	RGRSB-1741	122	--	0	--	0	--	0	ucynA-08310	122	sll1382	122
--	C	probable myo-inositol-1(or 4)-monophosphatase	Core	All-RE	Cyan8802-0555	277	cce_2786	276	OXU93-01890	280	P3F56-06390	280	RGRSB-1742	280	JJP05-01110	280	KPI85-01075	280	ETSB-1270	280	--	0	sll1383	287
--	--	type III DnaJ molecular chaperone	Core	No-RE	Cyan8802-0556	301	cce_2784	304	--	0	--	0	--	0	--	0	--	0	--	0	--	0	sll1384	314
--	--	oxidoreductase alpha (molybdopterin) subunit		No-RE	Cyan8802-0557	743	cce_1660	754	--	0	--	0	--	0	--	0	--	0	--	0	--	0	--	0
ppiB	C	peptidylprolyl isomerase	Core	All-RE	Cyan8802-0558	235	cce_2171	243	OXU93-06310	247	P3F56-01145	247	RGRSB-0215	247	JJP05-05870	247	KPI85-05475	247	ETSB-0262	247	ucynA-03530	244	sll0227	246
ycf4	C	photosystem I assembly protein Ycf4	Core	No-RE	Cyan8802-0559	188	cce_2172	209	--	0	--	0	--	0	--	0	--	0	--	0	ucynA-03520	183	sll0226	188
--	--	GNAT family N-acetyltransferase	Core	All-RE	Cyan8802-0560	395	cce_3020	397	OXU93-05835	390	P3F56-04410	390	RGRSB-0853	390	JJP05-09075	390	KPI85-08505	390	ETSB-0899	390	--	0	slr0656	398
--	--	putative riboflavin-specific deaminase		All-RE	Cyan8802-0561	230	cce_3021	236	OXU93-05830	230	P3F56-04405	230	RGRSB-0852	228	JJP05-09070	230	KPI85-08500	230	ETSB-0898	230	--	0	--	0
--	--	pentapeptide repeat-containing protein	Core	No-RE	Cyan8802-0562	315	cce_2929	319	--	0	--	0	--	0	--	0	--	0	--	0	--	0	sll0414	286
pyrG	C	CTP synthase (glutamine hydrolyzing)	Core	All-RE	Cyan8802-0563	547	cce_2923	535	OXU93-08030	549	P3F56-09355	549	RGRSB-1182	549	JJP05-03925	549	KPI85-03695	549	ETSB-1823	542	ucynA-00630	535	sll1443	546
efp	C	elongation factor P	Core	All-RE	Cyan8802-0564	185	cce_2122	186	OXU93-08035	185	P3F56-09350	185	RGRSB-1183	185	JJP05-03920	185	KPI85-03690	185	ETSB-1822	185	ucynA-00350	186	slr0434	187
accB	C	biotin carboxyl carrier protein	Core	All-RE	Cyan8802-0565	162	cce_2121	155	OXU93-08040	163	P3F56-09345	163	RGRSB-1184	163	JJP05-03915	164	KPI85-03685	163	ETSB-1821	163	ucynA-00360	159	slr0435	154
htpX	C	aminopeptidase	Core	No-RE	Cyan8802-0566	669	cce_0749	666	--	0	--	0	--	0	--	0	--	0	--	0	--	0	slr1939	669
--	--	hypothetical protein	Core	No-RE	Cyan8802-0567	515	cce_1173	513	--	0	--	0	--	0	--	0	--	0	--	0	--	0	sll0659	522
--	--	penicillin binding protein, transpeptidase		All-RE	Cyan8802-0568	612	cce_3458	606	OXU93-06120	608	P3F56-01380	592	RGRSB-0259	592	JJP05-06110	608	KPI85-05685	608	ETSB-0306	608	ucynA-04730	609	--	0
--	--	DUF1036 domain-containing protein		No-RE	Cyan8802-0569	182	cce_0495	157	--	0	--	0	--	0	--	0	--	0	--	0	--	0	sll1837	145
--	C	NACHT domain-containing protein	Core	No-RE	Cyan8802-0570	1235	cce_2567	1201	--	0	--	0	--	0	--	0	--	0	--	0	--	0	sll0068	1209
--	--	hypothetical protein		No-RE	Cyan8802-0571	108	cce_2721	109	--	0	--	0	--	0	--	0	--	0	--	0	--	0	--	0
--	--	GIY-YIG nuclease family protein	Core	No-RE	Cyan8802-0572	179	cce_2722	179	--	0	--	0	--	0	--	0	--	0	--	0	ucynA-11320	179	slr1035	175
sat	C	sulfate adenylyltransferase	Core	All-RE	Cyan8802-0573	391	cce_4658	437	OXU93-03585	392	P3F56-01785	386	RGRSB-0339	387	JJP05-06495	388	KPI85-06085	388	ETSB-0383	388	ucynA-08060	387	slr1165	390
--	C	caspase family protein	Core	All-RE	Cyan8802-0574	711	cce_4657	737	OXU93-08435	752	P3F56-08895	752	RGRSB-1272	752	JJP05-03505	752	KPI85-03305	753	ETSB-1738	753	ucynA-08070	744	sll0148	735
--	--	hypothetical protein	Core	No-RE	Cyan8802-0575	546	cce_4656	540	--	0	--	0	--	0	--	0	--	0	--	0	--	0	sll0149	584
--	--	hypothetical protein		No-RE	Cyan8802-0576	197	cce_4655	201	--	0	--	0	--	0	--	0	--	0	--	0	--	0	--	0
--	--	thioredoxin domain-containing protein		No-RE	Cyan8802-0577	272	--	0	--	0	--	0	--	0	--	0	--	0	--	0	--	0	--	0
gyrA	C	DNA gyrase subunit A	Core	All-RE	Cyan8802-0578	857	cce_4401	862	OXU93-08320	860	P3F56-09000	860	RGRSB-1251	860	JJP05-03600	903	KPI85-03395	872	ETSB-1758	878	ucynA-03330	854	slr0417	860
--	--	probable DNA repair helicase			Cyan8802-0580	509	cce_4442	493	--	0	P3F56-09855	456	RGRSB-1080	456	JJP05-04420	456	KPI85-04160	456	ETSB-1942	456	--	0	--	0
--	--	DUF1816 domain-containing protein	Core		Cyan8802-0581	156	cce_3206	152	OXU93-08180	117	--	0	--	0	JJP05-03755	96	--	0	--	0	--	0	ssr2087	84
--	--	hypothetical protein		No-RE	Cyan8802-0582	1264	--	0	--	0	--	0	--	0	--	0	--	0	--	0	--	0	--	0
--	--	hypothetical protein		No-RE	Cyan8802-0583	552	--	0	--	0	--	0	--	0	--	0	--	0	--	0	--	0	--	0
ctaCI	E	cytochrome c oxidase subunit II	Core	All-RE	Cyan8802-0584	320	cce_1977	315	OXU93-00360	311	P3F56-08230	311	RGRSB-1403	311	JJP05-02845	311	KPI85-02690	311	ETSB-1609	263	ucynA-12300	283	slr1136	332
ctaDI	E	cytochrome c oxidase subunit I	Core	All-RE	Cyan8802-0585	555	cce_1976	572	OXU93-00365	555	P3F56-08225	555	RGRSB-1404	555	JJP05-02840	555	KPI85-02685	558	ETSB-1608	558	ucynA-12290	555	slr1137	551
ctaEI	E	cytochrome c oxidase subunit III	Core	All-RE	Cyan8802-0586	205	cce_1975	205	OXU93-00370	198	P3F56-08220	198	RGRSB-1405	198	JJP05-02835	198	KPI85-02680	198	ETSB-1607	198	ucynA-12280	195	slr1138	233
--	--	hypothetical protein		No-RE	Cyan8802-0587	363	--	0	--	0	--	0	--	0	--	0	--	0	--	0	--	0	--	0
--	--	hypothetical protein		No-RE	Cyan8802-0588	49	--	0	--	0	--	0	--	0	--	0	--	0	--	0	--	0	--	0
ffh	C	signal recognition particle protein	Core	All-RE	Cyan8802-0589	492	cce_3472	489	OXU93-08495	478	P3F56-08825	478	RGRSB-1285	478	JJP05-03445	478	KPI85-03240	478	ETSB-1724	478	ucynA-02760	494	slr1531	482
--	--	excinuclease ABC C subunit domain-containing protein		No-RE	Cyan8802-0590	215	--	0	--	0	--	0	--	0	--	0	--	0	--	0	ucynA-02750	212	--	0
purK	C	5-(carboxyamino)imidazole ribonucleotide synthase	Core	All-RE	Cyan8802-0591	390	cce_1273	375	OXU93-02580	383	P3F56-05570	383	RGRSB-1902	386	JJP05-00325	383	KPI85-00315	382	ETSB-1106	385	--	0	sll0578	388
--	--	pentapeptide repeat-containing protein	Core		Cyan8802-0592	168	cce_1272	179	--	0	P3F56-05565	169	RGRSB-1903	150	--	0	--	0	ETSB-1105	69	--	0	sll0577	169
--	--	hypothetical protein		No-RE	Cyan8802-0593	191	--	0	--	0	--	0	--	0	--	0	--	0	--	0	--	0	--	0
--	--	hypothetical protein		No-RE	Cyan8802-0594	74	--	0	--	0	--	0	--	0	--	0	--	0	--	0	--	0	--	0
--	C	S8 family serine peptidase	Core	All-RE	Cyan8802-0595	531	cce_0788	533	OXU93-07210	532	P3F56-00070	532	RGRSB-0014	532	JJP05-04850	532	KPI85-04565	532	ETSB-0073	532	ucynA-09410	528	slr0459	474
--	--	N-acetyltransferase GCN5		No-RE	Cyan8802-0596	170	--	0	--	0	--	0	--	0	--	0	--	0	--	0	--	0	--	0
--	--	inositol monophosphatase		No-RE	Cyan8802-0597	287	--	0	--	0	--	0	--	0	--	0	--	0	--	0	--	0	--	0
--	--	hypothetical protein		No-RE	Cyan8802-0598	55	cce_2554	50	--	0	--	0	--	0	--	0	--	0	--	0	--	0	--	0
--	--	hypothetical protein		No-RE	Cyan8802-0599	263	cce_2622	254	--	0	--	0	--	0	--	0	--	0	--	0	--	0	--	0
--	--	hypothetical protein		No-RE	Cyan8802-0600	160	cce_0132	152	--	0	--	0	--	0	--	0	--	0	--	0	--	0	--	0
--	--	putative peptidase S66, LD-carboxypeptidase A		No-RE	Cyan8802-0601	348	cce_3602	348	--	0	--	0	--	0	--	0	--	0	--	0	--	0	--	0
--	--	DUF29 domain-containing protein		No-RE	Cyan8802-0602	152	--	0	--	0	--	0	--	0	--	0	--	0	--	0	--	0	slr2128	453
murI	C	glutamate racemase	Core	All-RE	Cyan8802-0603	281	cce_2466	281	OXU93-03745	281	P3F56-01970	281	RGRSB-0380	282	JJP05-06685	281	KPI85-06265	281	ETSB-0420	281	ucynA-02270	281	slr1746	279
amiA	--	N-acetylmuramoyl-L-alanine amidase A	Core	All-RE	Cyan8802-0604	612	cce_2467	615	OXU93-03740	611	P3F56-01965	619	RGRSB-0379	612	JJP05-06680	611	KPI85-06260	609	ETSB-0419	595	--	0	slr1744	649
arsI2	E	glutathione/glutaredoxin-dependent arsenate reductase ArsI2		No-RE	Cyan8802-0605	140	--	0	--	0	--	0	--	0	--	0	--	0	--	0	--	0	slr6037	423
arsH	E	arsenical resistance protein ArsH		No-RE	Cyan8802-0606	215	cce_2999	208	--	0	--	0	--	0	--	0	--	0	--	0	--	0	slr0945	206
--	--	hypothetical protein		No-RE	Cyan8802-0607	236	--	0	--	0	--	0	--	0	--	0	--	0	--	0	--	0	--	0
nhaS3	E	Na+/H+ antiporter NhaS3	Core	All-RE	Cyan8802-0608	467	cce_2468	471	OXU93-03735	463	P3F56-01960	463	RGRSB-0378	463	JJP05-06675	463	KPI85-06255	463	ETSB-0418	463	ucynA-02280	465	sll0689	461
--	--	Uma2 family endonuclease		No-RE	Cyan8802-0609	191	--	0	--	0	--	0	--	0	--	0	--	0	--	0	--	0	sll0913	606
--	--	hypothetical protein		No-RE	Cyan8802-0610	242	--	0	--	0	--	0	--	0	--	0	--	0	--	0	--	0	--	0
tyrA	--	prephenate/arogenate dehydrogenase	Core	All-RE	Cyan8802-0611	278	cce_4463	284	OXU93-03730	278	P3F56-01955	278	RGRSB-0377	278	JJP05-06670	278	KPI85-06250	278	ETSB-0416	278	--	0	slr2081	279
--	--	hypothetical protein		No-RE	Cyan8802-0612	94	cce_4462	91	--	0	--	0	--	0	--	0	--	0	--	0	--	0	--	0
mgdE	E	&beta;-monoglucosyldiacylglycerol epimerase	Core	All-RE	Cyan8802-0613	407	cce_1989	408	OXU93-04770	409	P3F56-03140	410	RGRSB-0607	402	JJP05-07820	409	KPI85-07340	409	ETSB-0643	409	ucynA-01810	407	sll1376	410
mgdA	E	monoglucosyldiacylglycerol synthase	Core	All-RE	Cyan8802-0614	475	cce_3237	476	OXU93-04765	477	P3F56-03135	477	RGRSB-0606	477	JJP05-07815	477	KPI85-07335	477	ETSB-0642	477	--	0	sll1377	479
--	--	DUF1825 family protein	Core	All-RE	Cyan8802-0615	104	cce_3362	105	OXU93-02880	104	P3F56-05185	104	RGRSB-0997	127	JJP05-09825	104	KPI85-09165	104	ETSB-1038	104	ucynA-12170	105	slr1915	104
--	--	TM2 domain-containing protein	Core	All-RE	Cyan8802-0616	135	cce_3363	136	OXU93-02885	139	P3F56-05180	139	RGRSB-0996	139	JJP05-09820	139	KPI85-09160	139	ETSB-1037	139	ucynA-12160	149	sll1834	134
--	C	ComEA family DNA-binding protein	Core	All-RE	Cyan8802-0617	179	cce_3364	179	OXU93-07430	179	P3F56-10065	179	RGRSB-1039	179	JJP05-04615	179	KPI85-04355	179	ETSB-0026	179	ucynA-12150	179	sll1386	171
--	--	hypothetical protein		No-RE	Cyan8802-0618	151	cce_3365	157	--	0	--	0	--	0	--	0	--	0	--	0	--	0	--	0
--	--	putative S6 modification enzyme			Cyan8802-0619	302	cce_2646	309	--	0	P3F56-06915	301	RGRSB-1647	301	JJP05-01590	301	KPI85-01515	301	ETSB-1364	301	--	0	--	0
ctpA	E	carboxyl-terminal processing peptidase CtpA	Core	All-RE	Cyan8802-0620	413	cce_3991	427	OXU93-05040	413	P3F56-03455	413	RGRSB-0672	430	JJP05-08120	413	KPI85-07655	413	ETSB-0713	407	ucynA-02720	405	slr0008	427
--	--	hypothetical protein		No-RE	Cyan8802-0621	75	--	0	--	0	--	0	--	0	--	0	--	0	--	0	--	0	--	0
--	--	PEP/pyruvate-binding protein		No-RE	Cyan8802-0623	971	cce_1632	972	--	0	--	0	--	0	--	0	--	0	--	0	--	0	--	0
--	C	hypothetical protein	Core	All-RE	Cyan8802-0624	484	cce_1633	499	OXU93-06200	496	P3F56-01285	496	RGRSB-0242	496	JJP05-06005	496	KPI85-05600	496	ETSB-0288	496	--	0	slr1721	492
--	C	recombinase family protein	Core	No-RE	Cyan8802-0625	440	cce_0967	440	--	0	--	0	--	0	--	0	--	0	--	0	--	0	sll0177	442
cdv3	E	DivIVA domain-containing protein	Core	All-RE	Cyan8802-0626	231	cce_0609	227	OXU93-01960	230	P3F56-06300	232	RGRSB-1757	232	JJP05-01030	232	KPI85-01005	232	ETSB-1253	232	--	0	slr0848	277
coaD	C	pantetheine-phosphate adenylyltransferase	Core	All-RE	Cyan8802-0627	162	cce_0878	157	OXU93-01965	161	P3F56-06285	161	RGRSB-1759	161	JJP05-01025	161	KPI85-01000	161	ETSB-1252	161	ucynA-00860	160	slr0847	159
--	--	hypothetical protein		No-RE	Cyan8802-0628	65	cce_0385	88	--	0	--	0	--	0	--	0	--	0	--	0	--	0	--	0
ftsH2	E	ATP-dependent zinc metalloprotease FtsH2	Core	All-RE	Cyan8802-0630	628	cce_1270	628	OXU93-02050	628	P3F56-06200	628	RGRSB-1777	628	JJP05-00935	628	KPI85-00915	628	ETSB-1234	628	ucynA-07020	626	slr0228	627
--	--	hypothetical protein		All-RE	Cyan8802-0631	138	cce_3939	147	OXU93-02055	141	P3F56-06195	141	RGRSB-1778	141	JJP05-00930	141	KPI85-00910	141	ETSB-1233	141	--	0	--	0
rpoC1	C	DNA-directed RNA polymerase subunit gamma	Core	All-RE	Cyan8802-0632	625	cce_3838	628	OXU93-00190	627	P3F56-08445	627	RGRSB-1361	627	JJP05-03055	627	KPI85-02910	627	ETSB-1650	627	ucynA-08620	629	slr1265	626
--	--	hypothetical protein		No-RE	Cyan8802-0633	83	--	0	--	0	--	0	--	0	--	0	--	0	--	0	--	0	--	0
--	C	glycosyltransferase family 9 protein	Core	All-RE	Cyan8802-0634	315	cce_0924	311	OXU93-00195	317	P3F56-08440	317	RGRSB-1362	317	JJP05-03050	317	KPI85-02905	317	ETSB-1649	317	ucynA-10010	311	slr0606	317
--	--	hypothetical protein		No-RE	Cyan8802-0635	223	--	0	--	0	--	0	--	0	--	0	--	0	--	0	--	0	--	0
--	--	SMC domain-containing protein		No-RE	Cyan8802-0636	367	--	0	--	0	--	0	--	0	--	0	--	0	--	0	--	0	--	0
--	--	DUF423-containing protein		All-RE	Cyan8802-0637	125	cce_4570	125	OXU93-05080	125	P3F56-03550	125	RGRSB-0688	120	JJP05-08205	125	KPI85-07725	125	ETSB-0727	125	--	0	--	0
--	--	hypothetical protein		No-RE	Cyan8802-0638	41	--	0	--	0	--	0	--	0	--	0	--	0	--	0	--	0	--	0
sqdB	C	UDP-sulfoquinovose synthase	Core	All-RE	Cyan8802-0639	384	cce_4571	384	OXU93-01720	384	P3F56-06605	384	RGRSB-1704	384	JJP05-01305	384	KPI85-01250	384	ETSB-1310	384	ucynA-02170	384	slr1020	383
--	--	hypothetical protein		No-RE	Cyan8802-0641	187	--	0	--	0	--	0	--	0	--	0	--	0	--	0	--	0	--	0
--	--	hypothetical protein		No-RE	Cyan8802-0642	126	--	0	--	0	--	0	--	0	--	0	--	0	--	0	--	0	--	0
--	--	hypothetical protein		No-RE	Cyan8802-0644	72	cce_3132	72	--	0	--	0	--	0	--	0	--	0	--	0	--	0	--	0
carB	E	carbamoyl-phosphate synthase large subunit	Core	All-RE	Cyan8802-0645	1081	cce_2038	1081	OXU93-07945	1081	P3F56-09460	1081	RGRSB-1162	1081	JJP05-04010	1081	KPI85-03770	1081	ETSB-1839	1081	ucynA-05180	1081	sll0370	1105
--	--	hypothetical protein		No-RE	Cyan8802-0646	490	--	0	--	0	--	0	--	0	--	0	--	0	--	0	--	0	--	0
--	--	hypothetical protein		No-RE	Cyan8802-0647	104	--	0	--	0	--	0	--	0	--	0	--	0	--	0	--	0	--	0
--	--	hypothetical protein		No-RE	Cyan8802-0648	91	--	0	--	0	--	0	--	0	--	0	--	0	--	0	--	0	--	0
--	--	hypothetical protein		No-RE	Cyan8802-0649	67	--	0	--	0	--	0	--	0	--	0	--	0	--	0	--	0	--	0
--	--	hypothetical protein		No-RE	Cyan8802-0650	62	--	0	--	0	--	0	--	0	--	0	--	0	--	0	--	0	--	0
--	--	hypothetical protein		No-RE	Cyan8802-0651	152	--	0	--	0	--	0	--	0	--	0	--	0	--	0	--	0	--	0
--	--	putative peptidoglycan-binding peptidase, M23B family		All-RE	Cyan8802-0652	198	cce_1814	192	OXU93-05555	215	P3F56-04085	214	RGRSB-0789	214	JJP05-08750	214	KPI85-08205	214	ETSB-0833	214	--	0	--	0
--	C	DUF2839 domain-containing protein	Core	No-RE	Cyan8802-0653	70	cce_4619	70	--	0	--	0	--	0	--	0	--	0	--	0	ucynA-01760	70	ssr0332	70
--	--	DNA methylase N-4/N-6 domain-containing protein		No-RE	Cyan8802-0655	442	--	0	--	0	--	0	--	0	--	0	--	0	--	0	--	0	--	0
--	--	hypothetical protein		No-RE	Cyan8802-0656	293	--	0	--	0	--	0	--	0	--	0	--	0	--	0	--	0	--	0
--	--	hypothetical protein		No-RE	Cyan8802-0657	30	--	0	--	0	--	0	--	0	--	0	--	0	--	0	--	0	--	0
--	C	dihydrofolate reductase family protein		No-RE	Cyan8802-0658	181	--	0	--	0	--	0	--	0	--	0	--	0	--	0	--	0	sll5076	546
--	--	hypothetical protein		No-RE	Cyan8802-0659	123	--	0	--	0	--	0	--	0	--	0	--	0	--	0	--	0	ssl3222	246
dprA	C	DNA-processing protein DprA	Core	No-RE	Cyan8802-0660	375	cce_3024	374	--	0	--	0	--	0	--	0	--	0	--	0	--	0	slr1197	398
--	--	type 12 methyltransferase		No-RE	Cyan8802-0661	222	--	0	--	0	--	0	--	0	--	0	--	0	--	0	--	0	--	0
desC	E	sn-1 stearoyl-lipid 9-desaturase	Core	All-RE	Cyan8802-0662	274	cce_3100	274	OXU93-00055	274	P3F56-08610	274	RGRSB-1326	274	JJP05-03220	274	KPI85-03050	274	ETSB-1681	274	ucynA-05530	274	sll0541	318
--	--	aminotransferase class I/II-fold pyridoxal phosphate-dependent enzyme	Core	All-RE	Cyan8802-0663	407	cce_3099	409	OXU93-00060	407	P3F56-08605	407	RGRSB-1327	407	JJP05-03215	407	KPI85-03045	407	ETSB-1680	407	ucynA-05520	410	slr0580	415
--	--	chromosome segregation ATPase-like protein		No-RE	Cyan8802-0664	513	--	0	--	0	--	0	--	0	--	0	--	0	--	0	--	0	--	0
--	--	ribonuclease III		All-RE	Cyan8802-0665	323	--	0	OXU93-00300	320	P3F56-08325	330	RGRSB-1385	330	JJP05-02935	330	KPI85-02780	330	ETSB-1627	330	--	0	--	0
--	--	hypothetical protein		No-RE	Cyan8802-0666	205	--	0	--	0	--	0	--	0	--	0	--	0	--	0	--	0	--	0
glgX2	C	glycogen debranching protein GlgX	Core	All-RE	Cyan8802-0667	694	cce_3465	703	OXU93-04340	695	P3F56-02645	695	RGRSB-0508	695	JJP05-07315	696	KPI85-06880	695	ETSB-0547	695	--	0	slr0237	746
corA	C	magnesium/cobalt transporter CorA	Core		Cyan8802-0668	385	cce_0544	388	OXU93-06940	380	P3F56-00415	380	RGRSB-0075	380	--	0	--	0	--	0	--	0	sll0507	387
--	C	GNAT family N-acetyltransferase	Core	No-RE	Cyan8802-0669	165	cce_0543	170	--	0	--	0	--	0	--	0	--	0	--	0	--	0	sll1647	172
--	C	NYN domain-containing protein		No-RE	Cyan8802-0670	234	cce_0542	235	--	0	--	0	--	0	--	0	--	0	--	0	--	0	slr1870	249
--	--	TerB family tellurite resistance protein	Core	All-RE	Cyan8802-0671	140	cce_0541	140	OXU93-06945	137	P3F56-00410	137	RGRSB-0074	137	JJP05-05160	137	KPI85-04845	137	ETSB-0129	137	ucynA-03180	109	slr0680	140
rsmB	C	16S rRNA (cytosine(967)-C(5))-methyltransferase RsmB	Core	All-RE	Cyan8802-0672	451	cce_0540	452	OXU93-06950	453	P3F56-00405	453	RGRSB-0073	453	JJP05-05155	453	KPI85-04840	453	ETSB-0128	453	ucynA-03190	453	slr0679	446
--	--	hypothetical protein		All-RE	Cyan8802-0673	126	cce_3271	121	OXU93-02035	126	P3F56-06215	112	RGRSB-1774	98	JJP05-00950	126	KPI85-00930	126	ETSB-1237	98	--	0	--	0
--	--	hypothetical protein	Core	All-RE	Cyan8802-0674	107	cce_3269	111	OXU93-02040	97	P3F56-06210	97	RGRSB-1775	97	JJP05-00945	97	KPI85-00925	97	ETSB-1236	97	--	0	sll1926	85
--	--	VWA domain-containing protein	Core	All-RE	Cyan8802-0675	206	cce_3268	206	OXU93-02045	206	P3F56-06205	206	RGRSB-1776	206	JJP05-00940	206	KPI85-00920	202	ETSB-1235	206	--	0	slr0645	206
--	--	hypothetical protein		All-RE	Cyan8802-0676	211	cce_2345	209	OXU93-07385	208	P3F56-10120	208	RGRSB-1028	211	JJP05-04660	208	KPI85-04400	208	ETSB-0037	208	ucynA-02680	207	--	0
--	--	hypothetical protein		No-RE	Cyan8802-0677	264	--	0	--	0	--	0	--	0	--	0	--	0	--	0	--	0	--	0
ymxG	E	periplasmic processing protease YmxG	Core	All-RE	Cyan8802-0678	490	cce_2291	490	OXU93-08555	490	P3F56-08765	490	RGRSB-1297	491	JJP05-03385	490	KPI85-03185	490	ETSB-1711	490	ucynA-06610	510	slr1331	513
--	--	hypothetical protein		No-RE	Cyan8802-0679	208	--	0	--	0	--	0	--	0	--	0	--	0	--	0	--	0	--	0
--	--	hypothetical protein		No-RE	Cyan8802-0680	298	--	0	--	0	--	0	--	0	--	0	--	0	--	0	--	0	--	0
--	--	ATP-dependent endonuclease		No-RE	Cyan8802-0681	353	--	0	--	0	--	0	--	0	--	0	--	0	--	0	--	0	--	0
--	C	TIGR03960 family B12-binding radical SAM protein	Core		Cyan8802-0682	857	cce_0471	860	OXU93-03500	863	P3F56-01675	865	RGRSB-0317	861	--	0	--	0	--	0	ucynA-06870	884	sll1084	865
--	C	STAS domain-containing protein	Core	All-RE	Cyan8802-0683	117	cce_0470	117	OXU93-03505	117	P3F56-01680	117	RGRSB-0318	119	JJP05-06405	116	KPI85-05985	117	ETSB-0364	119	ucynA-06880	119	slr1912	118
flv3	E	diflavin flavoprotein	Core	No-RE	Cyan8802-0685	575	cce_3635	590	--	0	--	0	--	0	--	0	--	0	--	0	--	0	sll0550	573
--	--	hypothetical protein		No-RE	Cyan8802-0686	99	--	0	--	0	--	0	--	0	--	0	--	0	--	0	--	0	--	0
--	--	hypothetical protein		No-RE	Cyan8802-0687	93	--	0	--	0	--	0	--	0	--	0	--	0	--	0	--	0	--	0
vapC6	C	endoribonuclease VapC6	Core	No-RE	Cyan8802-0688	128	cce_2869	131	--	0	--	0	--	0	--	0	--	0	--	0	--	0	sll0205	125
--	--	group 3 sigma-70 RNA polymerase sigma factor J		No-RE	Cyan8802-0689	255	cce_3586	282	--	0	--	0	--	0	--	0	--	0	--	0	--	0	--	0
--	C	Bax inhibitor-1 family protein	Core	All-RE	Cyan8802-0690	242	cce_3584	242	OXU93-05385	242	P3F56-03885	242	RGRSB-0750	242	JJP05-08535	242	KPI85-08010	243	ETSB-0789	243	ucynA-03280	244	sll1150	252
hliD	--	high light inducible protein D	Core	Unique	Cyan8802-0691	58	cce_3583	58	--	0	--	0	--	0	JJP05-08540	56	--	0	--	0	ucynA-03290	53	ssr1789	57
--	C	hypothetical protein	Core	All-RE	Cyan8802-0692	95	cce_3582	95	OXU93-05390	97	P3F56-03895	94	RGRSB-0751	94	JJP05-08545	94	KPI85-08015	94	ETSB-0790	94	--	0	ssl1807	96
--	--	WD-40 repeat protein		No-RE	Cyan8802-0693	363	cce_3581	391	--	0	--	0	--	0	--	0	--	0	--	0	--	0	--	0
--	--	DUF3288 family protein	Core	All-RE	Cyan8802-0694	93	cce_3580	93	OXU93-05395	93	P3F56-03900	93	RGRSB-0752	93	JJP05-08550	93	KPI85-08020	93	ETSB-0791	93	ucynA-03300	93	ssr2551	94
--	C	hypothetical protein	Core	All-RE	Cyan8802-0695	442	cce_1420	440	OXU93-05590	423	P3F56-04120	425	RGRSB-0797	425	JJP05-09045	425	KPI85-08240	421	ETSB-0840	421	ucynA-12490	423	slr1603	440
--	--	hypothetical protein		No-RE	Cyan8802-0696	138	cce_2608	140	--	0	--	0	--	0	--	0	--	0	--	0	--	0	--	0
--	--	transposase family protein		No-RE	Cyan8802-0697	282	--	0	--	0	--	0	--	0	--	0	--	0	--	0	--	0	--	0
--	--	hypothetical protein		No-RE	Cyan8802-0698	150	--	0	--	0	--	0	--	0	--	0	--	0	--	0	--	0	--	0
--	--	hypothetical protein		No-RE	Cyan8802-0699	196	--	0	--	0	--	0	--	0	--	0	--	0	--	0	--	0	--	0
--	--	hypothetical protein		No-RE	Cyan8802-0700	88	--	0	--	0	--	0	--	0	--	0	--	0	--	0	--	0	--	0
--	--	hypothetical protein		No-RE	Cyan8802-0701	77	--	0	--	0	--	0	--	0	--	0	--	0	--	0	--	0	--	0
--	C	Txe/YoeB family addiction module toxin		No-RE	Cyan8802-0703	233	cce_4263	85	--	0	--	0	--	0	--	0	--	0	--	0	--	0	ssr3572	86
--	--	DUF29 domain-containing protein		No-RE	Cyan8802-0704	153	cce_4259	153	--	0	--	0	--	0	--	0	--	0	--	0	--	0	sll0742	149
valS	C	valine--tRNA ligase	Core	All-RE	Cyan8802-0705	909	cce_4258	909	OXU93-04730	909	P3F56-03100	909	RGRSB-0599	928	JJP05-07775	909	KPI85-07300	909	ETSB-0636	911	ucynA-06400	908	slr0557	910
--	--	hypothetical protein	Core	No-RE	Cyan8802-0706	166	cce_4257	137	--	0	--	0	--	0	--	0	--	0	--	0	--	0	slr0852	142
--	C	4a-hydroxytetrahydrobiopterin dehydratase		No-RE	Cyan8802-0707	131	cce_1377	156	--	0	--	0	--	0	--	0	--	0	--	0	--	0	ssl2296	96
ndbB	E	demethylphylloquinone dehydrogenase	Core	All-RE	Cyan8802-0708	398	cce_0154	396	OXU93-04545	400	P3F56-02900	397	RGRSB-0558	397	JJP05-07585	397	KPI85-07115	397	ETSB-0596	397	ucynA-05790	338	slr1743	404
--	--	putative HAD-superfamily subfamily IA hydrolase, REG-2-like		No-RE	Cyan8802-0709	233	cce_0153	232	--	0	--	0	--	0	--	0	--	0	--	0	--	0	--	0
--	--	radical SAM protein		No-RE	Cyan8802-0710	388	--	0	--	0	--	0	--	0	--	0	--	0	--	0	--	0	--	0
kdpD	E	potassium-transporting P-type ATPase D chain		No-RE	Cyan8802-0711	368	cce_3885	370	--	0	--	0	--	0	--	0	--	0	--	0	--	0	slr1731	370
--	C	hypothetical protein	Core	All-RE	Cyan8802-0713	63	cce_0283	63	OXU93-03810	63	P3F56-02045	63	RGRSB-0394	63	JJP05-06755	63	KPI85-06325	63	ETSB-0433	63	--	0	ssr0349	63
hisF	C	imidazole glycerol phosphate synthase subunit HisF	Core	All-RE	Cyan8802-0714	256	cce_0282	264	OXU93-01900	256	P3F56-06380	256	RGRSB-1745	256	JJP05-01095	256	KPI85-01065	254	ETSB-1267	254	--	0	sll1893	261
--	--	hypothetical protein		No-RE	Cyan8802-0715	115	--	0	--	0	--	0	--	0	--	0	--	0	--	0	--	0	--	0
--	--	hypothetical protein	Core	No-RE	Cyan8802-0716	149	cce_2219	158	--	0	--	0	--	0	--	0	--	0	--	0	--	0	--	0
--	--	hypothetical protein		No-RE	Cyan8802-0717	148	--	0	--	0	--	0	--	0	--	0	--	0	--	0	--	0	--	0
--	--	glycosyltransferase		No-RE	Cyan8802-0718	419	--	0	--	0	--	0	--	0	--	0	--	0	--	0	--	0	slr1125	1209
--	--	MarR family transcriptional regulator		No-RE	Cyan8802-0719	142	--	0	--	0	--	0	--	0	--	0	--	0	--	0	--	0	--	0
cpcM	E	[protein]-L-asparagine/L-lysine N-methyltransferase	Core	No-RE	Cyan8802-0720	400	cce_0986	401	--	0	--	0	--	0	--	0	--	0	--	0	--	0	sll0487	402
--	--	hypothetical protein		No-RE	Cyan8802-0721	254	--	0	--	0	--	0	--	0	--	0	--	0	--	0	--	0	--	0
guaA	C	glutamine-hydrolyzing GMP synthase	Core	All-RE	Cyan8802-0722	542	cce_3266	542	OXU93-01365	542	P3F56-07080	535	RGRSB-1617	542	JJP05-01745	542	KPI85-01660	542	ETSB-1395	542	ucynA-02860	544	slr0213	542
nadB	E	L-aspartate oxidase	Core	All-RE	Cyan8802-0723	558	cce_2927	562	OXU93-00335	555	P3F56-08260	564	RGRSB-1397	562	JJP05-02875	564	KPI85-02720	564	ETSB-1615	562	--	0	sll0631	553
--	--	hypothetical protein		No-RE	Cyan8802-0724	392	cce_2926	391	--	0	--	0	--	0	--	0	--	0	--	0	--	0	--	0
--	--	hypothetical protein		No-RE	Cyan8802-0725	1005	cce_5013	517	--	0	--	0	--	0	--	0	--	0	--	0	--	0	--	0
--	--	CopG/Arc/MetJ family transcriptional regulator		No-RE	Cyan8802-0726	82	--	0	--	0	--	0	--	0	--	0	--	0	--	0	--	0	--	0
--	--	restriction modification system DNA specificity domain-containing		No-RE	Cyan8802-0727	400	--	0	--	0	--	0	--	0	--	0	--	0	--	0	--	0	--	0
--	--	chromate transporter		No-RE	Cyan8802-0728	387	cce_3193	390	--	0	--	0	--	0	--	0	--	0	--	0	--	0	slr1457	399
phrB	E	deoxyribodipyrimidine photolyase PhrB	Core	No-RE	Cyan8802-0729	488	cce_4309	491	--	0	--	0	--	0	--	0	--	0	--	0	--	0	sll1629	453
--	--	GUN4 domain-containing protein		No-RE	Cyan8802-0730	165	--	0	--	0	--	0	--	0	--	0	--	0	--	0	--	0	--	0
--	--	hypothetical protein		No-RE	Cyan8802-0731	238	--	0	--	0	--	0	--	0	--	0	--	0	--	0	--	0	--	0
--	--	hypothetical protein		No-RE	Cyan8802-0732	399	--	0	--	0	--	0	--	0	--	0	--	0	--	0	--	0	--	0
--	--	hypothetical protein		No-RE	Cyan8802-0733	120	--	0	--	0	--	0	--	0	--	0	--	0	--	0	--	0	--	0
--	--	hypothetical protein		No-RE	Cyan8802-0734	188	--	0	--	0	--	0	--	0	--	0	--	0	--	0	--	0	--	0
purA	C	adenylosuccinate synthase	Core	All-RE	Cyan8802-0735	447	cce_4221	446	OXU93-02960	447	P3F56-05100	447	RGRSB-0980	459	JJP05-09735	447	KPI85-09095	447	ETSB-1024	460	--	0	sll1823	443
rplY	C	50S ribosomal protein L25	Core	All-RE	Cyan8802-0736	108	cce_4222	100	OXU93-02955	102	P3156-05105	102	RGRSB-0981	102	JJP05-09740	102	KPI85-09100	102	ETSB-1025	102	ucynA-02610	134	sll1824	118
--	--	hypothetical protein		No-RE	Cyan8802-0737	35	--	0	--	0	--	0	--	0	--	0	--	0	--	0	--	0	--	0
--	--	hypothetical protein		Unique	Cyan8802-0738	249	cce_0517	295	--	0	P3F56-03610	295	--	0	--	0	--	0	--	0	--	0	--	0
--	--	glycosyltransferase family 2 protein	Core	No-RE	Cyan8802-0739	348	cce_2363	341	--	0	--	0	--	0	--	0	--	0	--	0	--	0	slr2116	276
--	C	Tic20 family protein	Core	All-RE	Cyan8802-0740	162	cce_2723	169	OXU93-04500	166	P3F56-02840	166	RGRSB-0543	166	JJP05-07515	166	KPI85-07055	166	ETSB-0582	166	ucynA-11310	168	sll1737	160
--	--	fumarylacetoacetate hydrolase family protein	Core	All-RE	Cyan8802-0741	275	cce_2724	275	OXU93-04505	275	P3F56-02845	275	RGRSB-0544	275	JJP05-07520	275	KPI85-07060	275	ETSB-0583	275	--	0	slr1877	276
rpsF	C	30S ribosomal protein S6	Core	All-RE	Cyan8802-0742	124	cce_2725	119	OXU93-04510	123	P3F56-02850	118	RGRSB-0545	118	JJP05-07525	118	KPI85-07065	118	ETSB-0584	118	ucynA-11300	141	sll1767	113
--	--	hypothetical protein			Cyan8802-0743	45	cce_0262	65	--	0	--	0	RGRSB-0546	45	--	0	--	0	ETSB-0585	45	ucynA-07900	47	sml0012	45
aroQ	C	type II 3-dehydroquinate dehydratase	Core	All-RE	Cyan8802-0744	153	cce_0263	154	OXU93-04515	154	P3F56-02855	154	RGRSB-0547	154	JJP05-07530	154	KPI85-07070	154	ETSB-0586	154	ucynA-07910	152	sll1112	152
natE	E	neutral amino acids ABC transporter ATP-binding protein	Core		Cyan8802-0745	245	cce_4521	245	OXU93-05635	240	P3F56-04170	240	--	0	--	0	--	0	--	0	--	0	slr1881	240
fed8	C	ferredoxin 8	Core	All-RE	Cyan8802-0746	75	cce_4522	75	OXU93-05640	75	P3F56-04175	75	RGRSB-0810	75	JJP05-08980	75	KPI85-08295	75	ETSB-0852	75	ucynA-07790	80	ssr3184	75
--	--	hypothetical protein		No-RE	Cyan8802-0747	75	--	0	--	0	--	0	--	0	--	0	--	0	--	0	--	0	--	0
--	C	oligopeptidase	Core		Cyan8802-0748	644	cce_0201	645	OXU93-05155	651	P3F56-03625	648	RGRSB-0699	629	JJP05-08275	648	--	0	ETSB-0739	84	--	0	slr0825	637
pilJ	C	methyl-accepting chemotaxis protein PilJ	Core	No-RE	Cyan8802-0749	880	cce_0444	915	--	0	--	0	--	0	--	0	--	0	--	0	--	0	slr1044	869
pilI	C	CheW-like chemotaxis protein PilI	Core	No-RE	Cyan8802-0750	176	cce_0445	176	--	0	--	0	--	0	--	0	--	0	--	0	--	0	slr1043	187
pilH	C	CheY-like protein PilH	Core	No-RE	Cyan8802-0751	121	cce_0446	121	--	0	--	0	--	0	--	0	--	0	--	0	--	0	slr1042	121
pilG	C	PatA-like protein response regulator PilG	Core	No-RE	Cyan8802-0752	405	cce_0448	410	--	0	--	0	--	0	--	0	--	0	--	0	--	0	slr1041	388
hmpF	--	pilus motility taxis protein HmpF	Core	No-RE	Cyan8802-0753	535	cce_0449	538	--	0	--	0	--	0	--	0	--	0	--	0	--	0	slr1301	535
--	--	hypothetical protein		No-RE	Cyan8802-0754	69	cce_0473	62	--	0	--	0	--	0	--	0	--	0	--	0	--	0	--	0
--	C	transcriptional regulator		No-RE	Cyan8802-0755	132	cce_3944	132	--	0	--	0	--	0	--	0	--	0	--	0	--	0	slr6101	139
--	--	hypothetical protein		No-RE	Cyan8802-0756	93	--	0	--	0	--	0	--	0	--	0	--	0	--	0	--	0	--	0
--	--	hypothetical protein		No-RE	Cyan8802-0757	437	--	0	--	0	--	0	--	0	--	0	--	0	--	0	--	0	--	0
--	--	hypothetical protein		No-RE	Cyan8802-0758	89	--	0	--	0	--	0	--	0	--	0	--	0	--	0	--	0	--	0
--	--	hypothetical protein		No-RE	Cyan8802-0759	136	cce_3946	44	--	0	--	0	--	0	--	0	--	0	--	0	--	0	--	0
thrS	C	threonine--tRNA ligase	Core	All-RE	Cyan8802-0760	607	cce_3947	608	OXU93-06400	610	P3F56-01040	610	RGRSB-0195	610	JJP05-05760	610	KPI85-05395	610	ETSB-0246	610	ucynA-07920	608	sll0078	603
--	C	FHA domain-containing protein	Core	No-RE	Cyan8802-0761	151	cce_1000	132	--	0	--	0	--	0	--	0	--	0	--	0	--	0	slr1686	141
--	--	ATP-binding protein of ABC transporter		No-RE	Cyan8802-0762	605	cce_2420	634	--	0	--	0	--	0	--	0	--	0	--	0	--	0	--	0
--	--	hypothetical protein		No-RE	Cyan8802-0763	75	--	0	--	0	--	0	--	0	--	0	--	0	--	0	--	0	--	0
--	--	hypothetical protein		All-RE	Cyan8802-0764	85	cce_0859	102	OXU93-03080	85	P3F56-04965	85	RGRSB-0952	85	JJP05-09605	85	KPI85-08960	85	ETSB-0998	85	--	0	--	0
--	C	mechanosensitive ion channel	Core	No-RE	Cyan8802-0765	484	cce_0489	480	--	0	--	0	--	0	--	0	--	0	--	0	--	0	slr0510	505
--	C	FAD-dependent oxidoreductase	Core	All-RE	Cyan8802-0766	679	cce_1780	679	OXU93-03085	678	P3F56-04960	679	RGRSB-0950	678	JJP05-09600	678	KPI85-08955	678	ETSB-0997	678	ucynA-10660	638	sll0471	684
--	--	hypothetical protein		No-RE	Cyan8802-0767	171	cce_4525	172	--	0	--	0	--	0	--	0	--	0	--	0	--	0	--	0
--	--	hypothetical protein		No-RE	Cyan8802-0768	815	cce_1844	815	--	0	--	0	--	0	--	0	--	0	--	0	ucynA-11030	797	--	0
--	--	hypothetical protein		All-RE	Cyan8802-0769	114	cce_2901	111	OXU93-02190	113	P3F56-06020	143	RGRSB-1809	113	JJP05-00765	113	KPI85-00730	113	ETSB-1202	113	--	0	--	0
--	--	hypothetical protein		No-RE	Cyan8802-0770	39	--	0	--	0	--	0	--	0	--	0	--	0	--	0	--	0	--	0
--	--	hypothetical protein		No-RE	Cyan8802-0771	563	cce_3676	578	--	0	--	0	--	0	--	0	--	0	--	0	--	0	--	0
cbiM	C	cobalt transporter CbiM		Unique	Cyan8802-0772	241	cce_3677	235	--	0	--	0	RGRSB-1495	164	--	0	--	0	--	0	--	0	sll0383	214
--	--	hypothetical protein		No-RE	Cyan8802-0773	114	cce_3678	117	--	0	--	0	--	0	--	0	--	0	--	0	--	0	--	0
--	--	putative cobalt ABC transporter permease protein	Core	No-RE	Cyan8802-0774	256	cce_3679	256	--	0	--	0	--	0	--	0	--	0	--	0	--	0	--	0
--	C	glycosyltransferase	Core	All-RE	Cyan8802-0775	384	cce_0751	386	OXU93-03075	391	P3F56-04970	384	RGRSB-0954	383	JJP05-09610	383	KPI85-08970	383	ETSB-1001	383	ucynA-03970	385	slr0813	389
--	--	hypothetical protein		No-RE	Cyan8802-0776	214	cce_4218	218	--	0	--	0	--	0	--	0	--	0	--	0	--	0	--	0
--	--	hypothetical protein		No-RE	Cyan8802-0777	381	cce_4217	379	--	0	--	0	--	0	--	0	--	0	--	0	--	0	--	0
--	C	ribosomal large subunit pseudouridine synthase D		All-RE	Cyan8802-0778	318	cce_3324	314	OXU93-06325	318	P3F56-01120	318	RGRSB-0210	318	JJP05-05840	318	KPI85-05465	321	ETSB-0260	321	ucynA-05640	316	slr1629	327
gdhA	E	NADP-specific glutamate dehydrogenase	Core	No-RE	Cyan8802-0779	430	cce_0997	430	--	0	--	0	--	0	--	0	--	0	--	0	--	0	slr0710	428
petA	E	cytochrome b6f complex cytochrome f	Core	All-RE	Cyan8802-0780	328	cce_2959	303	OXU93-06615	328	P3F56-00790	328	RGRSB-0149	311	JJP05-05535	328	KPI85-05170	328	ETSB-0200	328	ucynA-04600	328	sll1317	328
petC1	C	cytochrome b6f complex iron-sulfur subunit C1	Core	All-RE	Cyan8802-0781	180	cce_2958	180	OXU93-06610	180	P3F56-00795	180	RGRSB-0150	180	JJP05-05540	180	KPI85-05175	179	ETSB-0201	179	ucynA-04610	180	sll1316	180
glyA	C	glycine hydroxymethyltransferase	Core	All-RE	Cyan8802-0782	425	cce_3951	427	OXU93-07865	423	P3F56-09560	427	RGRSB-1129	427	JJP05-04165	427	KPI85-03925	427	ETSB-1876	427	ucynA-00480	423	sll1931	427
--	--	hypothetical protein		All-RE	Cyan8802-0783	68	cce_0409	69	OXU93-07870	66	P3F56-09555	70	RGRSB-1128	70	JJP05-04170	70	KPI85-03930	70	ETSB-1877	70	--	0	--	0
--	--	formate dehydrogenase family accessory protein FdhD		No-RE	Cyan8802-0784	299	--	0	--	0	--	0	--	0	--	0	--	0	--	0	--	0	--	0
--	--	glycerophosphoryl diester phosphodiesterase		No-RE	Cyan8802-0785	1032	cce_3494	1976	--	0	--	0	--	0	--	0	--	0	--	0	--	0	--	0
--	--	hypothetical protein		No-RE	Cyan8802-0786	229	cce_5256	276	--	0	--	0	--	0	--	0	--	0	--	0	--	0	--	0
--	--	response regulator receiver protein		No-RE	Cyan8802-0787	423	--	0	--	0	--	0	--	0	--	0	--	0	--	0	--	0	--	0
--	--	methyl-accepting chemotaxis sensory transducer		No-RE	Cyan8802-0788	484	--	0	--	0	--	0	--	0	--	0	--	0	--	0	--	0	--	0
--	--	methyl-accepting chemotaxis sensory transducer		No-RE	Cyan8802-0789	457	--	0	--	0	--	0	--	0	--	0	--	0	--	0	--	0	--	0
--	--	CheA signal transduction histidine kinase		No-RE	Cyan8802-0790	865	--	0	--	0	--	0	--	0	--	0	--	0	--	0	--	0	--	0
--	--	response regulator receiver modulated CheB methylesterase		No-RE	Cyan8802-0791	367	--	0	--	0	--	0	--	0	--	0	--	0	--	0	--	0	--	0
--	--	CheR-type MCP methyltransferase		No-RE	Cyan8802-0792	527	--	0	--	0	--	0	--	0	--	0	--	0	--	0	--	0	--	0
--	--	CheW protein		No-RE	Cyan8802-0793	365	--	0	--	0	--	0	--	0	--	0	--	0	--	0	--	0	--	0
--	--	hypothetical protein		No-RE	Cyan8802-0794	215	--	0	--	0	--	0	--	0	--	0	--	0	--	0	--	0	--	0
--	--	putative Rieske [2Fe-2S] domain-containing cell death		No-RE	Cyan8802-0795	497	cce_4623	461	--	0	--	0	--	0	--	0	--	0	--	0	--	0	--	0
fusB	E	elongation factor G FusB		All-RE	Cyan8802-0796	695	cce_2051	706	OXU93-01940	695	P3F56-06325	695	RGRSB-1753	695	JJP05-01045	695	KPI85-01025	695	ETSB-1259	695	ucynA-04200	695	slr1463	695
--	--	polysaccharide deacetylase	Core	No-RE	Cyan8802-0797	301	cce_1852	411	--	0	--	0	--	0	--	0	--	0	--	0	--	0	--	0
--	--	hypothetical protein		No-RE	Cyan8802-0798	32	--	0	--	0	--	0	--	0	--	0	--	0	--	0	--	0	--	0
moaE	C	molybdenum cofactor biosynthesis protein MoaE	Core	No-RE	Cyan8802-0799	160	cce_0706	166	--	0	--	0	--	0	--	0	--	0	--	0	--	0	slr0903	145
--	--	Mn2+/Zn2+ family ABC transporter, periplasmic binding		No-RE	Cyan8802-0800	335	cce_1484	334	--	0	--	0	--	0	--	0	--	0	--	0	--	0	--	0
--	--	Mn2+/Zn2+ family ABC transporter, ATP-binding protein		No-RE	Cyan8802-0801	252	cce_1485	249	--	0	--	0	--	0	--	0	--	0	--	0	--	0	--	0
--	--	hypothetical protein		No-RE	Cyan8802-0802	87	--	0	--	0	--	0	--	0	--	0	--	0	--	0	--	0	--	0
--	--	Mn2+/Zn2+ family ABC transporter, permease protein		No-RE	Cyan8802-0803	290	cce_1486	293	--	0	--	0	--	0	--	0	--	0	--	0	--	0	--	0
--	--	delta-aminolevulinic acid dehydratase		No-RE	Cyan8802-0804	327	cce_1489	329	--	0	--	0	--	0	--	0	--	0	--	0	--	0	--	0
--	--	aminotransferase class V-fold PLP-dependent enzyme	Core		Cyan8802-0805	395	cce_2607	397	OXU93-04860	398	P3F56-03235	398	RGRSB-0624	398	JJP05-07915	398	--	0	--	0	--	0	slr2143	401
--	C	hypothetical protein	Core	All-RE	Cyan8802-0806	192	cce_3908	192	OXU93-06180	192	P3F56-01305	192	RGRSB-0246	191	JJP05-06030	191	KPI85-05620	191	ETSB-0291	191	ucynA-04410	193	sll1915	183
--	--	hypothetical protein		No-RE	Cyan8802-0807	200	cce_2524	204	--	0	--	0	--	0	--	0	--	0	--	0	--	0	--	0
ndhN	E	ferredoxin-plastoquinone oxidoreductase subunit N	Core	All-RE	Cyan8802-0808	158	cce_3395	158	OXU93-06185	168	P3F56-01300	168	RGRSB-0244	168	JJP05-06025	168	KPI85-05615	168	ETSB-0290	168	ucynA-03420	158	sll1262	161
--	C	VOC family protein	Core	No-RE	Cyan8802-0809	167	cce_3085	153	--	0	--	0	--	0	--	0	--	0	--	0	--	0	sll1675	150
--	--	rfrA family pentapeptide repeat		No-RE	Cyan8802-0810	149	cce_3083	151	--	0	--	0	--	0	--	0	--	0	--	0	--	0	--	0
--	C	hypothetical protein	Core	All-RE	Cyan8802-0811	167	cce_2408	174	OXU93-04550	167	P3F56-02905	167	RGRSB-0559	181	JJP05-07590	167	KPI85-07120	167	ETSB-0597	181	ucynA-01940	167	slr1926	223
ccmO	C	carboxysome trimer-forming shell protein (BMC-T) CcmO		No-RE	Cyan8802-0812	270	cce_3821	274	--	0	--	0	(RGRSB-1203)	0	--	0	--	0	--	0	--	0	slr0436	297
raf1	E	RuBisCO accumulation factor 1	Core	No-RE	Cyan8802-0813	354	cce_1922	359	--	0	--	0	--	0	--	0	--	0	--	0	--	0	sll0102	358
nadA	C	quinolinate synthase NadA	Core	All-RE	Cyan8802-0815	325	cce_3716	330	OXU93-06865	323	P3F56-00530	323	RGRSB-0098	323	JJP05-05270	323	KPI85-04940	323	ETSB-0151	323	--	0	sll0622	318
--	--	hypothetical protein		No-RE	Cyan8802-0816	236	--	0	--	0	--	0	--	0	--	0	--	0	--	0	--	0	--	0
chlN	E	ferredoxin:protochlorophyllide reductase (ATP-dependent) subunit N	Core		Cyan8802-0817	466	cce_4534	466	OXU93-04325	460	P3F56-02620	462	RGRSB-0505	462	(JJP05-07300)	0	(KPI85-06860)	98	(ETSB-0544)	0	ucynA-07820	465	slr0750	469
--	--	hypothetical protein		No-RE	Cyan8802-0818	124	cce_4533	150	--	0	--	0	--	0	--	0	--	0	--	0	--	0	--	0
chlL	E	ferredoxin:protochlorophyllide reductase (ATP-dependent) iron-sulfur ATP-binding protein	Core		Cyan8802-0819	289	cce_4532	297	OXU93-04320	273	P3F56-02615	289	RGRSB-0504	272	--	0	(KPI85-06855)	0	(ETSB-0543)	0	ucynA-07810	290	slr0749	311
--	--	hypothetical protein		No-RE	Cyan8802-0820	52	--	0	--	0	--	0	--	0	--	0	--	0	--	0	--	0	--	0
--	--	hypothetical protein		No-RE	Cyan8802-0821	65	cce_1415	67	--	0	--	0	--	0	--	0	--	0	--	0	--	0	--	0
--	C	hypothetical protein	Core		Cyan8802-0822	308	cce_1414	306	OXU93-03100	281	P3F56-04945	279	RGRSB-0947	288	JJP05-09585	275	--	0	ETSB-0994	264	--	0	slr0637	261
--	--	PAS/PAC sensor protein		No-RE	Cyan8802-0823	817	--	0	--	0	--	0	--	0	--	0	--	0	--	0	--	0	--	0
--	--	hypothetical protein		No-RE	Cyan8802-0824	197	--	0	--	0	--	0	--	0	--	0	--	0	--	0	--	0	--	0
--	--	hypothetical protein		No-RE	Cyan8802-0825	117	--	0	--	0	--	0	--	0	--	0	--	0	--	0	--	0	--	0
--	C	M23 family metallopeptidase	Core	All-RE	Cyan8802-0826	281	cce_2360	320	OXU93-03095	281	P3F56-04950	281	RGRSB-0948	281	JJP05-09590	281	KPI85-08945	281	ETSB-0995	281	--	0	slr0878	245
thrA	C	homoserine dehydrogenase	Core	All-RE	Cyan8802-0827	432	cce_2359	432	OXU93-03090	432	P3F56-04955	432	RGRSB-0949	432	JJP05-09595	432	KPI85-08950	432	ETSB-0996	433	ucynA-03990	429	sll0455	433
--	--	hypothetical protein		No-RE	Cyan8802-0828	162	--	0	--	0	--	0	--	0	--	0	--	0	--	0	--	0	--	0
--	C	alpha/beta fold hydrolase	Core	No-RE	Cyan8802-0829	305	cce_2577	302	--	0	--	0	--	0	--	0	--	0	--	0	--	0	slr1827	331
infC	C	translation initiation factor IF-3	Core	All-RE	Cyan8802-0830	176	cce_2578	179	OXU93-00040	176	P3F56-08625	176	RGRSB-1322	176	JJP05-03235	176	KPI85-03060	176	ETSB-1684	176	ucynA-03980	179	slr0974	177
--	--	hypothetical protein		No-RE	Cyan8802-0831	158	cce_2579	159	--	0	--	0	--	0	--	0	--	0	--	0	--	0	--	0
--	--	hypothetical protein		No-RE	Cyan8802-0832	314	cce_0074	309	--	0	--	0	--	0	--	0	--	0	--	0	--	0	--	0
--	--	hypothetical protein		No-RE	Cyan8802-0833	197	--	0	--	0	--	0	--	0	--	0	--	0	--	0	--	0	slr1818	606
flv1	E	diflavin flavoprotein	Core	No-RE	Cyan8802-0834	573	cce_2580	573	--	0	--	0	--	0	--	0	--	0	--	0	--	0	sll1521	597
trmFO	C	FADH(2)-oxidizing methylenetetrahydrofolate--tRNA-(uracil(54)-C(5))-methyltransferase TrmFO	Core		Cyan8802-0835	459	cce_0784	460	OXU93-00045	448	P3F56-08620	448	RGRSB-1324	456	--	0	--	0	--	0	--	0	sll0204	456
apcF	C	allophycocyanin subunit beta-18	Core	No-RE	Cyan8802-0836	169	cce_1944	169	--	0	--	0	--	0	--	0	--	0	--	0	--	0	slr1459	169
glnA	E	glutamine synthetase type I monomer	Core	All-RE	Cyan8802-0837	473	cce_4432	473	OXU93-00155	473	P3F56-08495	473	RGRSB-1350	473	JJP05-03105	473	KPI85-02950	473	ETSB-1658	473	ucynA-11890	473	slr1756	473
--	--	hypothetical protein		No-RE	Cyan8802-0838	143	--	0	--	0	--	0	--	0	--	0	--	0	--	0	--	0	--	0
--	C	two-component system response regulator	Core	No-RE	Cyan8802-0839	343	cce_0115	325	--	0	--	0	--	0	--	0	--	0	--	0	--	0	sll1624	334
--	C	tRNA (5-methylaminomethyl-2-thiouridine)(34)-methyltransferase MnmD	Core	All-RE	Cyan8802-0840	289	cce_2868	288	OXU93-01420	286	P3F56-07005	290	RGRSB-1632	290	JJP05-01675	290	KPI85-01590	291	ETSB-1379	293	--	0	sll0983	306
--	--	hypothetical protein		No-RE	Cyan8802-0841	427	cce_0772	485	--	0	--	0	--	0	--	0	--	0	--	0	--	0	--	0
pyrR	C	bifunctional pyr operon transcriptional regulator/uracil phosphoribosyltransferase PyrR	Core	All-RE	Cyan8802-0842	175	cce_4253	178	OXU93-01425	174	P3F56-07000	174	RGRSB-1633	183	JJP05-01670	174	KPI85-01585	174	ETSB-1378	183	ucynA-06420	178	sll0368	178
cinA	--	competence/damage-inducible protein A	Core	All-RE	Cyan8802-0843	416	cce_4251	413	OXU93-01430	417	P3F56-06995	417	RGRSB-1634	417	JJP05-01665	417	KPI85-01580	417	ETSB-1377	417	ucynA-06440	248	slr0427	416
--	--	hypothetical protein		No-RE	Cyan8802-0844	310	cce_1756	309	--	0	--	0	--	0	--	0	--	0	--	0	--	0	--	0
--	--	putative Hybrid cluster protein		No-RE	Cyan8802-0845	545	cce_4202	549	--	0	--	0	--	0	--	0	--	0	--	0	--	0	--	0
--	E	L-amino acid dehydrogenase (quinone)		No-RE	Cyan8802-0846	525	--	0	--	0	--	0	--	0	--	0	--	0	--	0	--	0	slr0782	1416
glmM	C	phosphoglucosamine mutase	Core	All-RE	Cyan8802-0847	485	cce_0707	485	OXU93-02395	485	P3F56-05815	493	RGRSB-1857	485	JJP05-00560	485	KPI85-00525	485	ETSB-1156	485	ucynA-10200	463	sll1758	481
--	--	two-component hybrid sensor and regulator		No-RE	Cyan8802-0848	844	cce_1138	1084	--	0	--	0	--	0	--	0	--	0	--	0	--	0	--	0
--	--	putative diguanylate cyclase/phosphodiesterase		No-RE	Cyan8802-0849	593	cce_1137	594	--	0	--	0	--	0	--	0	--	0	--	0	--	0	--	0
--	--	hypothetical protein		No-RE	Cyan8802-0850	57	--	0	--	0	--	0	--	0	--	0	--	0	--	0	--	0	--	0
glcD1	E	glycolate dehydrogenase 1	Core	No-RE	Cyan8802-0851	495	cce_0061	485	--	0	--	0	--	0	(JJP05-00555)	0	--	0	--	0	--	0	sll0404	492
--	--	hypothetical protein	Core		Cyan8802-0852	134	cce_1914	136	--	0	P3F56-05805	136	RGRSB-1859	130	JJP05-00550	136	KPI85-00515	133	ETSB-1154	133	--	0	slr0740	131
--	--	hypothetical protein		No-RE	Cyan8802-0853	67	--	0	--	0	--	0	--	0	--	0	--	0	--	0	--	0	--	0
--	--	putative alkaline phosphatase		No-RE	Cyan8802-0854	619	cce_4621	643	--	0	--	0	--	0	--	0	--	0	--	0	--	0	--	0
--	--	protein involved in ubiquinone biosynthesis		No-RE	Cyan8802-0855	247	--	0	--	0	--	0	--	0	--	0	--	0	--	0	--	0	--	0
--	--	hypothetical protein		No-RE	Cyan8802-0856	100	--	0	--	0	--	0	--	0	--	0	--	0	--	0	--	0	--	0
--	--	TetR family transcriptional regulator		No-RE	Cyan8802-0857	218	--	0	--	0	--	0	--	0	--	0	--	0	--	0	--	0	--	0
--	--	hypothetical protein		No-RE	Cyan8802-0858	106	cce_2563	81	--	0	--	0	--	0	--	0	--	0	--	0	--	0	--	0
--	--	hypothetical protein		No-RE	Cyan8802-0859	120	cce_2561	121	--	0	--	0	--	0	--	0	--	0	--	0	--	0	--	0
leuA	C	2-isopropylmalate synthase	Core	All-RE	Cyan8802-0860	536	cce_4008	537	OXU93-02400	532	P3F56-05795	530	RGRSB-1860	532	JJP05-00540	530	KPI85-00510	532	ETSB-1152	532	--	0	slr0186	533
--	--	hypothetical protein		All-RE	Cyan8802-0861	79	cce_3670	99	OXU93-04870	78	P3F56-03245	78	RGRSB-0626	77	JJP05-07925	78	KPI85-07445	78	ETSB-0663	77	--	0	--	0
--	--	hypothetical protein		No-RE	Cyan8802-0862	310	--	0	--	0	--	0	--	0	--	0	--	0	--	0	--	0	--	0
--	--	hypothetical protein		All-RE	Cyan8802-0863	696	cce_4096	689	OXU93-01560	667	P3F56-06805	693	RGRSB-1667	667	JJP05-01485	696	KPI85-01420	696	ETSB-1344	666	ucynA-08690	689	--	0
--	--	hypothetical protein		No-RE	Cyan8802-0865	158	--	0	--	0	--	0	--	0	--	0	--	0	--	0	--	0	--	0
--	--	hypothetical protein		No-RE	Cyan8802-0866	71	--	0	--	0	--	0	--	0	--	0	--	0	--	0	--	0	--	0
--	--	hypothetical protein		No-RE	Cyan8802-0868	119	--	0	--	0	--	0	--	0	--	0	--	0	--	0	--	0	--	0
--	--	hypothetical protein		No-RE	Cyan8802-0869	128	--	0	--	0	--	0	--	0	--	0	--	0	--	0	--	0	--	0
tktA	C	transketolase	Core	All-RE	Cyan8802-0870	670	cce_4627	670	OXU93-06715	668	P3F56-00685	668	RGRSB-0128	695	JJP05-05420	668	KPI85-05075	668	ETSB-0182	668	ucynA-07010	670	sll1070	670
--	--	hypothetical protein	Core	No-RE	Cyan8802-0871	256	cce_2140	253	--	0	--	0	--	0	--	0	--	0	--	0	--	0	sll1123	256
glgA2	E	glycogen synthase GlgA2	Core	No-RE	Cyan8802-0872	496	cce_3396	490	--	0	--	0	--	0	--	0	--	0	--	0	--	0	sll1393	491
topA	C	type I DNA topoisomerase	Core	All-RE	Cyan8802-0873	877	cce_1235	881	OXU93-02870	877	P3F56-05195	883	RGRSB-0999	883	JJP05-09835	877	KPI85-09175	872	ETSB-1040	872	ucynA-05040	873	slr2058	898
--	--	putative CAB/ELIP/HLIP family protein	Core	No-RE	Cyan8802-0874	47	cce_3344	47	--	0	--	0	--	0	--	0	--	0	--	0	--	0	--	0
--	--	response regulator receiver modulated diguanylate		No-RE	Cyan8802-0875	578	--	0	--	0	--	0	--	0	--	0	--	0	--	0	--	0	--	0
psaM	E	photosystem I reaction center subunit XII		No-RE	Cyan8802-0876	31	--	0	--	0	--	0	--	0	--	0	--	0	--	0	ucynA-07490	48	smr0005	96
psaM	E	photosystem I reaction center subunit XII		No-RE	Cyan8802-0876	31	cce_4273	30	--	0	--	0	--	0	--	0	--	0	--	0	ucynA-07490	48	smr0005	96
--	C	hypothetical protein	Core	All-RE	Cyan8802-0877	124	cce_4274	113	OXU93-06195	124	P3F56-01290	124	RGRSB-0243	126	JJP05-06015	124	KPI85-05605	124	ETSB-0289	126	ucynA-07480	115	slr1601	125
--	--	type II toxin-antitoxin system HicB family antitoxin		No-RE	Cyan8802-0878	72	cce_3435	55	--	0	--	0	--	0	--	0	--	0	--	0	--	0	ssl0738	72
--	--	type II toxin-antitoxin system HicA family toxin		No-RE	Cyan8802-0879	59	--	0	--	0	--	0	--	0	--	0	--	0	--	0	--	0	ssl0739	180
msrB	C	peptide-methionine (R)-S-oxide reductase MsrB	Core	All-RE	Cyan8802-0880	138	cce_0173	138	OXU93-05815	138	P3F56-04380	138	RGRSB-0848	138	JJP05-08785	138	KPI85-08480	138	ETSB-0893	138	--	0	sll1680	176
--	E	Rho class glutathione S-transferase		All-RE	Cyan8802-0881	263	cce_0174	269	OXU93-00100	222	P3F56-04385	263	RGRSB-0849	263	JJP05-03165	222	KPI85-08485	263	ETSB-0894	263	--	0	sll1545	271
--	--	Uma2 family endonuclease		No-RE	Cyan8802-0882	284	--	0	--	0	--	0	--	0	--	0	--	0	--	0	--	0	slr1612	861
lysS	C	lysine--tRNA ligase. Three genes erroneously given as pseudogenes	Core	All-RE	Cyan8802-0883	573	cce_3462	573	OXU93-02180	527	P3f56-06030	527	RGRSB-1807	527	JJP05-00775	527	KPI85-00740	515	ETSB-1204	515	ucynA-11390	514	slr1550	510
spkB	E	serine/threonine-protein kinase SpkB	Core	No-RE	Cyan8802-0884	563	cce_2943	554	--	0	--	0	--	0	--	0	--	0	--	0	--	0	slr1697	574
--	--	oligopeptidase A			Cyan8802-0885	694	cce_3768	701	OXU93-03305	691	P3F56-04685	691	--	0	JJP05-09345	694	--	0	--	0	ucynA-12040	696	slr0659	713
ziaR	C	Zn(II)-sensing metalloregulatory transcriptional repressor ZiaR		No-RE	Cyan8802-0886	129	cce_4854	122	--	0	--	0	--	0	--	0	--	0	--	0	--	0	sll0792	132
--	--	probable metallothionein		No-RE	Cyan8802-0887	57	cce_2496	57	--	0	--	0	--	0	--	0	--	0	--	0	--	0	--	0
--	--	hypothetical protein		No-RE	Cyan8802-0888	323	cce_1488	323	--	0	--	0	--	0	--	0	--	0	--	0	--	0	--	0
--	--	hypothetical protein		No-RE	Cyan8802-0889	358	cce_1487	354	--	0	--	0	--	0	--	0	--	0	--	0	--	0	--	0
--	--	GTP cyclohydrolase I		No-RE	Cyan8802-0890	214	cce_1501	212	--	0	--	0	--	0	--	0	--	0	--	0	--	0	--	0
--	--	hypothetical protein		No-RE	Cyan8802-0891	346	cce_1500	341	--	0	--	0	--	0	--	0	--	0	--	0	--	0	--	0
hypD	E	Fe-(CN)2CO cofactor assembly scaffold protein HypD	Core	All-RE	Cyan8802-0892	369	cce_2907	370	OXU93-01835	366	P3F56-06460	376	RGRSB-1730	341	JJP05-01170	371	KPI85-01135	371	ETSB-1283	371	ucynA-01160	366	slr1498	374
sufE	--	sulfur transfer protein SufE	Core	All-RE	Cyan8802-0893	146	cce_2328	146	OXU93-04345	146	P3F56-02650	146	RGRSB-0509	144	JJP05-07320	146	KPI85-06885	146	ETSB-0548	146	ucynA-01170	146	slr1419	159
--	--	hypothetical protein		No-RE	Cyan8802-0894	233	--	0	--	0	--	0	--	0	--	0	--	0	--	0	--	0	--	0
--	--	hypothetical protein		No-RE	Cyan8802-0895	615	cce_0109	619	--	0	--	0	--	0	--	0	--	0	--	0	--	0	--	0
fur	E	ferric uptake regulation protein	Core		Cyan8802-0896	169	cce_2330	177	OXU93-00090	177	P3F56-08570	177	RGRSB-1333	177	JJP05-03175	177	--	0	--	0	--	0	sll0567	165
pbp8	C	D-alanyl-D-alanine carboxypeptidase/D-alanyl-D-alanine-endopeptidase	Core	All-RE	Cyan8802-0897	293	cce_2331	296	OXU93-06680	292	P3F56-00725	293	RGRSB-0135	293	JJP05-05465	293	KPI85-05110	293	ETSB-0188	293	ucynA-01180	294	slr0804	314
aar	C	long-chain acyl-[acyl-carrier-protein] reductase		All-RE	Cyan8802-0898	340	cce_1430	340	OXU93-06675	339	P3F56-00730	339	RGRSB-0136	339	JJP05-05470	339	KPI85-05115	339	ETSB-0189	339	ucynA-05800	340	sll0209	340
--	--	hypothetical protein	Core	No-RE	Cyan8802-0899	391	cce_3980	382	--	0	--	0	--	0	--	0	--	0	--	0	--	0	slr0377	409
ftn6	E	cell division protein Ftn6		All-RE	Cyan8802-0900	228	cce_4197	224	OXU93-08240	196	P3F56-09095	226	RGRSB-1234	219	JJP05-03685	219	KPI85-03475	218	ETSB-1774	225	--	0	sll1939	214
hrcA	C	heat-inducible transcriptional repressor HrcA	Core	All-RE	Cyan8802-0901	360	cce_1388	369	OXU93-02785	361	P3F56-05290	361	RGRSB-1951	361	JJP05-00060	361	KPI85-00060	361	ETSB-1056	361	ucynA-01000	362	sll1670	378
--	--	rhodanese-like domain-containing protein	Core	All-RE	Cyan8802-0902	119	cce_1389	116	OXU93-02790	116	P3F56-05285	116	RGRSB-1952	116	JJP05-00055	116	KPI85-00055	116	ETSB-1055	116	ucynA-00990	116	slr0192	114
--	--	DUF3352 domain-containing protein	Core	All-RE	Cyan8802-0903	569	cce_4094	561	OXU93-02795	560	P3F56-05280	560	RGRSB-1953	543	JJP05-00050	560	KPI85-00050	560	ETSB-1054	560	--	0	slr1579	522
--	--	hypothetical protein	Core	No-RE	Cyan8802-0904	146	cce_0073	149	--	0	--	0	--	0	(JJP05-07255)	0	--	0	--	0	--	0	slr1273	146
--	--	hypothetical protein	Core		Cyan8802-0905	91	cce_0607	91	--	0	P3F56-04415	93	RGRSB-0854	93	JJP05-09080	93	KPI85-08510	93	ETSB-0900	93	ucynA-00840	91	ssl1918	97
--	--	hypothetical protein	Core	All-RE	Cyan8802-0907	479	cce_0608	545	OXU93-03530	466	P3F56-01725	446	RGRSB-0326	445	JJP05-06435	509	KPI85-06020	475	ETSB-0371	453	ucynA-00850	348	sll0188	501
--	C	tetratricopeptide repeat protein	Core	All-RE	Cyan8802-0908	388	cce_2629	414	OXU93-00290	387	P3F56-08340	385	RGRSB-1381	385	JJP05-02950	386	KPI85-02795	387	ETSB-1630	385	ucynA-10950	372	sll1628	384
--	--	Aromatic-L-amino-acid decarboxylase		No-RE	Cyan8802-0909	486	--	0	--	0	--	0	--	0	--	0	--	0	--	0	--	0	--	0
--	--	alkaline phosphatase		No-RE	Cyan8802-0910	489	--	0	--	0	--	0	--	0	--	0	--	0	--	0	--	0	--	0
--	--	PfkB domain-containing protein		No-RE	Cyan8802-0911	307	--	0	--	0	--	0	--	0	--	0	--	0	--	0	--	0	--	0
gntT	C	guanitoxin biosynthesis MATE family efflux transporter GntT		No-RE	Cyan8802-0912	455	--	0	--	0	--	0	--	0	--	0	--	0	--	0	--	0	slr1543	1419
upp	C	uracil phosphoribosyltransferase	Core	All-RE	Cyan8802-0913	216	cce_2630	216	OXU93-00285	216	P3F56-08345	216	RGRSB-1380	216	JJP05-02955	216	KPI85-02800	216	ETSB-1631	216	ucynA-10960	216	sll1035	216
--	C	thylakoid membrane protein	Core	All-RE	Cyan8802-0914	101	cce_2631	99	OXU93-00280	97	P3F56-08350	101	RGRSB-1379	101	JJP05-02960	101	KPI85-02805	101	ETSB-1632	101	--	0	ssl2009	99
--	--	hypothetical protein			Cyan8802-0915	555	cce_1424	550	--	0	P3F56-02735	586	RGRSB-0523	586	JJP05-07400	587	KPI85-06950	585	ETSB-0562	585	--	0	--	0
sycrp1	E	cAMP receptor protein transcription factor SYCRP1	Core	No-RE	Cyan8802-0916	235	cce_1423	243	--	0	--	0	--	0	--	0	--	0	--	0	--	0	sll1371	232
--	C	YybS family protein	Core	All-RE	Cyan8802-0917	260	cce_1422	240	OXU93-04400	262	P3F56-02725	260	RGRSB-0522	260	JJP05-07390	260	KPI85-06945	259	ETSB-0560	259	ucynA-12480	236	sll1372	275
mntB	C	manganese ABC transporter permease subunit		No-RE	Cyan8802-0918	278	--	0	--	0	--	0	--	0	--	0	--	0	--	0	--	0	sll1600	921
--	--	SDR family oxidoreductase	Core	All-RE	Cyan8802-0919	308	cce_3422	308	OXU93-04950	308	P3F56-03370	308	RGRSB-0654	308	JJP05-08030	308	KPI85-07570	308	ETSB-0691	308	ucynA-11760	309	slr0809	328
--	C	UDP-glucose/GDP-mannose dehydrogenase family protein	Core	All-RE	Cyan8802-0920	449	cce_3423	449	OXU93-04955	448	P3F56-03375	448	RGRSB-0655	448	JJP05-08035	448	KPI85-07575	448	ETSB-0692	448	ucynA-11770	449	slr1299	453
prp3	E	processing protease Prp3	Core		Cyan8802-0921	427	cce_4011	431	--	0	P3F56-08685	433	RGRSB-1312	433	--	0	--	0	ETSB-1695	87	--	0	sll0055	428
--	C	fructosamine kinase family protein	Core	All-RE	Cyan8802-0922	289	cce_4010	288	OXU93-08630	291	P3F56-08690	289	RGRSB-1311	289	JJP05-03310	289	KPI85-03110	289	ETSB-1697	289	--	0	slr1563	295
alr	C	alanine racemase	Core	All-RE	Cyan8802-0923	403	cce_3719	404	OXU93-02680	406	P3F56-05410	406	RGRSB-1928	406	JJP05-00180	406	KPI85-00190	396	ETSB-1081	396	ucynA-11280	400	slr0827	400
--	--	hypothetical protein		No-RE	Cyan8802-0925	259	--	0	--	0	--	0	--	0	--	0	--	0	--	0	--	0	--	0
--	--	AAA ATPase		No-RE	Cyan8802-0926	382	--	0	--	0	--	0	--	0	--	0	--	0	--	0	--	0	--	0
--	--	hypothetical protein		No-RE	Cyan8802-0927	112	--	0	--	0	--	0	--	0	--	0	--	0	--	0	--	0	--	0
--	--	hypothetical protein		No-RE	Cyan8802-0928	124	--	0	--	0	--	0	--	0	--	0	--	0	--	0	--	0	--	0
ilvG	C	biosynthetic-type acetolactate synthase large subunit	Core	All-RE	Cyan8802-0929	619	cce_4478	619	OXU93-05260	619	P3F56-03745	619	RGRSB-0723	619	JJP05-08390	624	KPI85-07890	619	ETSB-0763	619	--	0	slr2088	621
--	C	DUF4335 domain-containing protein	Core	All-RE	Cyan8802-0930	483	cce_1893	483	OXU93-03225	485	P3F56-04785	489	RGRSB-0918	486	JJP05-09440	486	KPI85-08815	486	ETSB-0968	488	ucynA-10600	452	slr0971	451
--	--	DUF3038 domain-containing protein	Core	All-RE	Cyan8802-0931	195	cce_1894	188	OXU93-03230	194	P3F56-04780	194	RGRSB-0917	194	JJP05-09435	194	KPI85-08810	198	ETSB-0967	198	ucynA-10610	200	slr0397	191
--	--	hypothetical protein	Core		Cyan8802-0932	166	cce_2250	154	--	0	P3F56-09780	154	RGRSB-1095	156	JJP05-04330	154	--	0	ETSB-1913	37	ucynA-10630	154	slr1732	149
--	--	family 2 glycosyl transferase		No-RE	Cyan8802-0933	1152	--	0	--	0	--	0	--	0	--	0	--	0	--	0	--	0	--	0
--	--	NAD-dependent epimerase/dehydratase		No-RE	Cyan8802-0934	321	--	0	--	0	--	0	--	0	--	0	--	0	--	0	--	0	--	0
--	--	type 11 methyltransferase		No-RE	Cyan8802-0935	445	--	0	--	0	--	0	--	0	--	0	--	0	--	0	--	0	--	0
--	--	hypothetical protein		No-RE	Cyan8802-0936	75	--	0	--	0	--	0	--	0	--	0	--	0	--	0	--	0	ssr1038	237
accA	C	acetyl-CoA carboxylase carboxyl transferase subunit alpha	Core	All-RE	Cyan8802-0937	324	cce_3933	332	OXU93-08540	324	P3F56-08780	324	RGRSB-1294	324	JJP05-03400	324	KPI85-03200	331	ETSB-1714	331	ucynA-06590	331	sll0728	326
--	--	probable short-chain dehydrogenase/reductase SDR		All-RE	Cyan8802-0938	242	cce_3934	242	OXU93-08535	242	P3F56-08785	242	RGRSB-1293	247	JJP05-03405	242	KPI85-03205	242	ETSB-1715	246	ucynA-06580	249	--	0
folE	E	GTP cyclohydrolase I FolE	Core	All-RE	Cyan8802-0939	239	cce_3935	239	OXU93-08530	240	P3F56-08790	239	RGRSB-1292	243	JJP05-03410	239	KPI85-03210	239	ETSB-1716	239	ucynA-06570	153	slr0426	234
--	C	FIST C-terminal domain-containing protein	Core		Cyan8802-0940	414	cce_3388	406	--	0	P3F56-00235	419	RGRSB-0044	419	JJP05-05005	415	KPI85-04695	415	ETSB-0099	419	--	0	sll0524	447
cp12	E	Calvin cycle regulatory protein CP12	Core	All-RE	Cyan8802-0941	74	cce_0629	81	OXU93-07085	74	P3F56-00240	74	RGRSB-0045	74	JJP05-05010	74	KPI85-04700	74	ETSB-0100	74	--	0	ssl3364	74
--	C	DUF3177 family protein	Core	All-RE	Cyan8802-0942	209	cce_2501	209	OXU93-07080	209	P3F56-00245	209	RGRSB-0046	209	JJP05-05015	209	KPI85-04705	209	ETSB-0101	209	ucynA-04880	208	sll0372	198
--	--	hypothetical protein		No-RE	Cyan8802-0943	94	cce_1209	94	--	0	--	0	--	0	--	0	--	0	--	0	--	0	--	0
--	--	hypothetical protein		No-RE	Cyan8802-0944	529	cce_1036	529	--	0	--	0	--	0	--	0	--	0	--	0	--	0	--	0
--	--	hypothetical protein		No-RE	Cyan8802-0945	307	cce_1037	307	--	0	--	0	--	0	--	0	--	0	--	0	--	0	--	0
--	--	hypothetical protein		No-RE	Cyan8802-0946	1131	cce_1067	1113	--	0	--	0	--	0	--	0	--	0	--	0	--	0	--	0
--	E	transmembrane metallopeptidase	Core		Cyan8802-0947	374	cce_3432	373	OXU93-03540	369	P3F56-01735	375	RGRSB-0327	370	JJP05-06445	374	--	0	--	0	--	0	sll0528	379
--	--	hypothetical protein		No-RE	Cyan8802-0948	65	cce_1838	65	--	0	--	0	--	0	--	0	--	0	--	0	--	0	--	0
--	--	hypothetical protein	Core	All-RE	Cyan8802-0949	143	cce_2816	161	OXU93-08050	142	P3F56-09320	146	RGRSB-1189	146	JJP05-03900	146	KPI85-03675	146	ETSB-1818	146	--	0	slr0243	175
dphA2	C	chlorophyllase 2		No-RE	Cyan8802-0950	296	cce_2817	293	--	0	--	0	--	0	--	0	--	0	--	0	--	0	slr1235	293
--	C	segregation/condensation protein A	Core		Cyan8802-0951	256	cce_0335	271	OXU93-04855	259	P3F56-03230	260	RGRSB-0623	260	--	0	--	0	--	0	ucynA-02140	260	slr1530	280
cugP	E	UTP&mdash;glucose-1-phosphate uridylyltransferase	Core	All-RE	Cyan8802-0952	388	cce_0336	396	OXU93-04850	390	P3F56-03225	390	RGRSB-0622	390	JJP05-07905	390	KPI85-07425	390	ETSB-0659	390	ucynA-02150	391	sll1558	388
dgcA	E	diguanylate cyclase DgcA		No-RE	Cyan8802-0953	494	--	0	--	0	--	0	--	0	--	0	--	0	--	0	--	0	sll1687	2913
--	--	CheC, inhibitor of MCP methylation		No-RE	Cyan8802-0954	209	--	0	--	0	--	0	--	0	--	0	--	0	--	0	--	0	--	0
--	--	response regulator receiver protein		No-RE	Cyan8802-0955	125	--	0	--	0	--	0	--	0	--	0	--	0	--	0	--	0	--	0
spkG	C	serine/threonine-protein kinase SpkG	Core	No-RE	Cyan8802-0956	607	cce_1673	595	--	0	--	0	--	0	--	0	--	0	--	0	--	0	slr0152	631
pdxH	C	pyridoxamine 5'-phosphate oxidase	Core	All-RE	Cyan8802-0957	212	cce_0797	214	OXU93-07610	212	P3F56-09850	212	RGRSB-1081	212	JJP05-04415	212	KPI85-04155	212	ETSB-1943	212	ucynA-05900	212	sll1440	230
--	--	hypothetical protein		All-RE	Cyan8802-0958	259	cce_2041	258	OXU93-07615	260	P3F56-09845	260	RGRSB-1082	260	JJP05-04410	260	KPI85-04150	262	ETSB-1944	260	ucynA-05170	262	--	0
nblB	C	phycobilisome degradation protein NblB	Core	No-RE	Cyan8802-0959	220	cce_3386	234	--	0	--	0	--	0	--	0	--	0	--	0	--	0	sll1663	220
--	--	hypothetical protein		No-RE	Cyan8802-0960	186	--	0	--	0	--	0	--	0	--	0	--	0	--	0	--	0	--	0
--	--	hypothetical protein		No-RE	Cyan8802-0961	1279	--	0	--	0	--	0	--	0	--	0	--	0	--	0	--	0	--	0
--	--	hypothetical protein		No-RE	Cyan8802-0962	49	--	0	--	0	--	0	--	0	--	0	--	0	--	0	--	0	--	0
merA	E	mercuric reductase	Core	No-RE	Cyan8802-0963	475	cce_0856	479	--	0	--	0	--	0	--	0	--	0	--	0	--	0	slr1849	518
--	--	hypothetical protein		No-RE	Cyan8802-0964	153	cce_0857	155	--	0	--	0	--	0	--	0	--	0	--	0	--	0	--	0
--	C	ABC transporter ATP-binding protein	Core	All-RE	Cyan8802-0965	686	cce_3634	621	OXU93-00775	631	P3F56-07725	631	RGRSB-1491	631	JJP05-02370	631	KPI85-02255	631	ETSB-1520	631	ucynA-03580	612	sll1927	617
--	C	hypothetical protein		No-RE	Cyan8802-0966	371	cce_3884	374	--	0	--	0	--	0	--	0	--	0	--	0	--	0	slr0818	451
--	--	hypothetical protein		No-RE	Cyan8802-0967	79	--	0	--	0	--	0	--	0	--	0	--	0	--	0	--	0	--	0
--	--	hypothetical protein		No-RE	Cyan8802-0968	170	--	0	--	0	--	0	--	0	--	0	--	0	--	0	--	0	--	0
clpR	E	ATP-dependent Clp protease proteolytic subunit	Core	All-RE	Cyan8802-0969	226	cce_1910	226	OXU93-01690	225	P3F56-06640	225	RGRSB-1698	225	JJP05-01335	225	KPI85-01285	225	ETSB-1317	225	ucynA-07170	226	slr0164	225
clpP3	C	ATP-dependent Clp protease proteolytic subunit	Core	All-RE	Cyan8802-0970	199	cce_1911	199	OXU93-01695	199	P3F56-06635	199	RGRSB-1699	199	JJP05-01330	199	KPI85-01280	199	ETSB-1316	199	ucynA-07160	198	slr0165	202
--	--	hypothetical protein		No-RE	Cyan8802-0971	149	--	0	--	0	--	0	--	0	--	0	--	0	--	0	--	0	--	0
recA	C	recombinase RecA	Core	All-RE	Cyan8802-0972	349	cce_4639	349	OXU93-02525	347	P3F56-05630	347	RGRSB-1889	347	JJP05-00395	347	KPI85-00375	347	ETSB-1121	347	ucynA-08360	345	sll0569	354
ape2	E	alanyl aminopeptidase	Core	No-RE	Cyan8802-0973	857	cce_0144	858	--	0	--	0	--	0	--	0	--	0	--	0	--	0	sll1343	869
--	--	hypothetical protein		No-RE	Cyan8802-0974	225	cce_0141	225	--	0	--	0	--	0	--	0	--	0	--	0	--	0	--	0
--	C	TM2 domain-containing protein		No-RE	Cyan8802-0975	252	--	0	--	0	--	0	--	0	--	0	--	0	--	0	--	0	sll0498	453
--	--	hypothetical protein		No-RE	Cyan8802-0976	68	--	0	--	0	--	0	--	0	--	0	--	0	--	0	--	0	--	0
--	--	rfrA family pentapeptide repeat			Cyan8802-0977	108	cce_3102	110	--	0	P3F56-05625	104	RGRSB-1890	104	JJP05-00390	104	KPI85-00370	104	ETSB-1119	104	--	0	--	0
--	--	30S ribosomal protein S21		All-RE	Cyan8802-0978	61	cce_3103	62	OXU93-02530	61	P3F56-05620	61	RGRSB-1891	61	JJP05-00385	61	KPI85-00365	61	ETSB-1118	61	ucynA-05540	61	--	0
aroK	C	shikimate kinase	Core	All-RE	Cyan8802-0979	187	cce_1382	189	OXU93-02535	184	P3F56-05615	186	RGRSB-1892	235	JJP05-00380	186	KPI85-00360	186	ETSB-1117	188	ucynA-11520	183	sll1669	189
--	--	hypothetical protein		No-RE	Cyan8802-0980	127	cce_1381	131	--	0	--	0	--	0	--	0	--	0	--	0	--	0	--	0
clpB2	C	ATP-dependent chaperone ClpB		All-RE	Cyan8802-0981	872	cce_1941	872	OXU93-07705	872	P3F56-09745	872	RGRSB-1102	872	JJP05-04295	869	KPI85-04050	872	ETSB-1905	872	ucynA-12450	867	slr1641	872
--	--	hypothetical protein		All-RE	Cyan8802-0982	75	cce_2481	72	OXU93-04490	71	P3F56-02830	71	RGRSB-0541	71	JJP05-07505	71	KPI85-07045	71	ETSB-0579	69	--	0	--	0
--	--	putative histone-like DNA-binding protein		All-RE	Cyan8802-0983	98	cce_1277	93	OXU93-01770	105	P3F56-06545	105	RGRSB-1716	99	JJP05-01245	99	KPI85-01200	99	ETSB-1298	99	ucynA-01610	93	--	0
--	--	hypothetical protein		No-RE	Cyan8802-0984	42	--	0	--	0	--	0	--	0	--	0	--	0	--	0	--	0	--	0
trmD	C	tRNA (guanine37-N1)-methyltransferase	Core	All-RE	Cyan8802-0985	229	cce_2235	242	OXU93-00205	233	P3F56-08430	233	RGRSB-1364	235	JJP05-03040	233	KPI85-02890	233	ETSB-1646	233	ucynA-10060	231	sll1198	231
cphB	E	cyanophycinase	Core	No-RE	Cyan8802-0986	287	cce_2236	287	--	0	--	0	--	0	--	0	--	0	--	0	--	0	slr2001	271
cphA	C	cyanophycin synthetase	Core	No-RE	Cyan8802-0987	877	cce_2237	872	--	0	--	0	--	0	--	0	--	0	--	0	--	0	slr2002	873
--	--	Uma2 family endonuclease		No-RE	Cyan8802-0988	188	cce_3893	190	--	0	--	0	--	0	--	0	--	0	--	0	--	0	slr1290	190
--	--	hypothetical protein		No-RE	Cyan8802-0989	216	cce_3820	211	--	0	--	0	--	0	--	0	--	0	--	0	--	0	--	0
--	C	two-component sensor histidine kinase	Core	No-RE	Cyan8802-0991	513	cce_1280	515	--	0	--	0	--	0	--	0	--	0	--	0	--	0	sll1334	509
--	--	hypothetical protein		All-RE	Cyan8802-0992	232	cce_2249	232	OXU93-07625	228	P3F56-09835	228	RGRSB-1084	228	JJP05-04400	228	KPI85-04140	228	ETSB-1946	228	--	0	--	0
--	--	hypothetical protein		All-RE	Cyan8802-0993	364	cce_2880	359	OXU93-06535	383	P3F56-00890	342	RGRSB-0166	381	JJP05-05615	381	KPI85-05245	382	ETSB-0216	382	--	0	slr0937	417
fba2	E	class II fructose-bisphosphate aldolase monomer	Core	All-RE	Cyan8802-0994	359	cce_1357	359	OXU93-08075	359	P3F56-09285	359	RGRSB-1196	359	JJP05-03860	359	KPI85-03640	359	ETSB-1812	359	ucynA-03870	355	sll0018	359
--	--	RloA protein		No-RE	Cyan8802-0995	425	--	0	--	0	--	0	--	0	--	0	--	0	--	0	--	0	--	0
--	--	CRISPR-associated protein, Csm2 family		No-RE	Cyan8802-0996	220	--	0	--	0	--	0	--	0	--	0	--	0	--	0	--	0	--	0
--	--	hypothetical protein		No-RE	Cyan8802-0997	315	cce_1476	313	--	0	--	0	--	0	--	0	--	0	--	0	--	0	--	0
argJ	C	bifunctional ornithine acetyltransferase/N-acetylglutamate synthase	Core	All-RE	Cyan8802-0998	414	cce_4314	417	OXU93-00790	413	P3F56-07710	413	RGRSB-1498	413	JJP05-02340	413	KPI85-02240	413	ETSB-1517	412	--	0	sll1883	413
--	E	acyl-plastoquinol synthase	Core	All-RE	Cyan8802-0999	283	cce_0837	281	OXU93-00785	281	P3F56-07715	281	RGRSB-1497	283	JJP05-02345	281	KPI85-02245	281	ETSB-1518	281	--	0	slr2103	294
--	--	hypothetical protein		No-RE	Cyan8802-1000	56	--	0	--	0	--	0	--	0	--	0	--	0	--	0	--	0	--	0
--	--	phosphonate C-P lyase system protein PhnG		No-RE	Cyan8802-1001	155	--	0	--	0	--	0	--	0	--	0	--	0	--	0	--	0	--	0
--	--	carbon-phosphorus lyase complex subunit		No-RE	Cyan8802-1002	185	--	0	--	0	--	0	--	0	--	0	--	0	--	0	--	0	--	0
--	--	phosphonate metabolism protein		No-RE	Cyan8802-1003	361	--	0	--	0	--	0	--	0	--	0	--	0	--	0	--	0	--	0
--	--	carbonic anhydrase		No-RE	Cyan8802-1004	436	--	0	--	0	--	0	--	0	--	0	--	0	--	0	--	0	--	0
--	--	hypothetical protein		No-RE	Cyan8802-1005	556	--	0	--	0	--	0	--	0	--	0	--	0	--	0	--	0	--	0
--	C	lysylphosphatidylglycerol synthase domain-containing protein		No-RE	Cyan8802-1006	320	--	0	--	0	--	0	--	0	--	0	--	0	--	0	--	0	slr0712	969
--	--	esterase		No-RE	Cyan8802-1007	311	--	0	--	0	--	0	--	0	--	0	--	0	--	0	--	0	--	0
--	--	hypothetical protein		No-RE	Cyan8802-1008	233	--	0	--	0	--	0	--	0	--	0	--	0	--	0	--	0	--	0
--	--	hypothetical protein		No-RE	Cyan8802-1009	179	--	0	--	0	--	0	--	0	--	0	--	0	--	0	--	0	--	0
--	--	hypothetical protein		No-RE	Cyan8802-1010	69	--	0	--	0	--	0	--	0	--	0	--	0	--	0	--	0	--	0
dnaJ3	C	type II DnaJ molecular chaperone DnaJ3	Core	All-RE	Cyan8802-1011	294	cce_1355	294	OXU93-01755	293	P3F56-06560	295	RGRSB-1712	297	JJP05-01260	295	KPI85-01215	295	ETSB-1301	295	ucynA-11360	286	sll1933	307
dnaK3	E	molecular chaperone DnaK3	Core	All-RE	Cyan8802-1012	730	cce_1356	736	OXU93-01760	721	P3F56-06555	724	RGRSB-1713	719	JJP05-01255	719	KPI85-01210	720	ETSB-1300	720	ucynA-11370	712	sll1932	771
--	--	Agmatine deiminase			Cyan8802-1013	345	--	0	--	0	P3F56-04040	344	RGRSB-0780	344	JJP05-08700	345	KPI85-08160	344	ETSB-0824	344	--	0	--	0
--	C	carbon-nitrogen hydrolase family protein			Cyan8802-1014	295	--	0	--	0	P3F56-04045	295	RGRSB-0781	295	JJP05-08705	295	KPI85-08165	295	ETSB-0825	295	--	0	sll1640	966
proB	C	glutamate 5-kinase	Core	All-RE	Cyan8802-1015	369	cce_0594	375	OXU93-02685	381	P3F56-05395	382	RGRSB-1931	382	JJP05-00170	382	KPI85-00180	382	ETSB-1079	382	ucynA-02300	376	slr2035	375
--	C	DNA phosphorothioation-associated putative methyltransferase	Core	No-RE	Cyan8802-1016	664	cce_3304	676	--	0	--	0	--	0	--	0	--	0	--	0	--	0	sll5026	690
xthA	C	exodeoxyribonuclease III		All-RE	Cyan8802-1017	262	cce_3992	262	OXU93-05035	262	P3F56-03450	262	RGRSB-0671	262	JJP05-08115	262	KPI85-07650	262	ETSB-0712	262	--	0	sll1854	265
--	E	DNA cytosine methyltransferase (CGATCG-specific)	Core	All-RE	Cyan8802-1018	418	cce_3993	427	OXU93-05030	424	P3F56-03445	439	RGRSB-0670	432	JJP05-08110	430	KPI85-07645	425	ETSB-0711	427	ucynA-02710	422	slr0214	424
--	--	hypothetical protein	Core	No-RE	Cyan8802-1019	75	cce_2119	80	--	0	--	0	--	0	--	0	--	0	--	0	--	0	--	0
ilvC	C	ketol-acid reductoisomerase	Core	All-RE	Cyan8802-1020	331	cce_2120	331	OXU93-05095	331	P3F56-03535	331	RGRSB-0686	331	JJP05-08185	331	KPI85-07715	331	ETSB-0726	331	--	0	sll1363	367
--	C	toxin-antitoxin system HicB family antitoxin		No-RE	Cyan8802-1021	74	--	0	--	0	--	0	--	0	--	0	--	0	--	0	--	0	ssr5117	216
--	C	putative toxin-antitoxin system toxin component, PIN family		No-RE	Cyan8802-1022	140	--	0	--	0	--	0	--	0	--	0	--	0	--	0	--	0	slr5116	423
--	--	hypothetical protein		No-RE	Cyan8802-1023	212	cce_0879	215	--	0	--	0	--	0	--	0	--	0	--	0	--	0	--	0
--	--	hypothetical protein		No-RE	Cyan8802-1024	163	--	0	--	0	--	0	--	0	--	0	--	0	--	0	--	0	--	0
frkA	--	fructokinase	Core	No-RE	Cyan8802-1025	333	cce_4168	323	--	0	--	0	--	0	--	0	--	0	--	0	--	0	slr1448	307
ftrV	E	ferredoxin-thioredoxin reductase	Core	All-RE	Cyan8802-1026	77	cce_3154	78	OXU93-04525	76	P3F56-02865	76	RGRSB-0549	76	JJP05-07540	76	KPI85-07080	76	ETSB-0588	76	ucynA-10770	79	ssr0330	75
--	--	hypothetical protein		No-RE	Cyan8802-1027	157	--	0	--	0	--	0	--	0	--	0	--	0	--	0	--	0	--	0
--	--	hypothetical protein		No-RE	Cyan8802-1028	191	cce_0947	192	--	0	--	0	--	0	--	0	--	0	--	0	--	0	--	0
menD	E	2-succinyl-5-enolpyruvyl-6-hydroxy-3-cyclohexene-1-carboxylic-acid synthase	Core	No-RE	Cyan8802-1029	591	cce_1865	585	--	0	--	0	--	0	--	0	--	0	--	0	ucynA-01300	586	sll0603	595
--	--	S-adenosylmethionine decarboxylase			Cyan8802-1030	132	--	0	--	0	P3F56-01335	132	RGRSB-0252	131	JJP05-06060	132	KPI85-05645	132	ETSB-0297	132	--	0	--	0
--	--	hypothetical protein		No-RE	Cyan8802-1031	61	cce_1928	63	--	0	--	0	--	0	--	0	--	0	--	0	--	0	--	0
ispE	C	4-(cytidine 5'-diphospho)-2-C-methyl-D-erythritol kinase	Core	All-RE	Cyan8802-1032	316	cce_1317	336	OXU93-05130	313	P3F56-03480	313	RGRSB-0678	313	JJP05-08145	313	KPI85-07675	313	ETSB-0718	319	ucynA-08710	311	sll0711	315
--	--	extracellular ligand-binding receptor		No-RE	Cyan8802-1033	416	--	0	--	0	--	0	--	0	--	0	--	0	--	0	--	0	--	0
--	C	PP2C family protein-serine/threonine phosphatase		No-RE	Cyan8802-1034	670	--	0	--	0	--	0	--	0	--	0	--	0	--	0	--	0	slr0114	1533
cupS	E	CO2 uptake protein	Core	No-RE	Cyan8802-1035	133	cce_1049	133	--	0	--	0	--	0	--	0	--	0	--	0	--	0	sll1735	133
--	--	hypothetical protein		No-RE	Cyan8802-1036	288	cce_3841	288	--	0	--	0	--	0	--	0	--	0	--	0	--	0	--	0
--	--	hypothetical protein		No-RE	Cyan8802-1037	77	--	0	--	0	--	0	--	0	--	0	--	0	--	0	--	0	--	0
--	--	hypothetical protein		All-RE	Cyan8802-1038	479	cce_4095	478	OXU93-05745	479	P3F56-04295	479	RGRSB-0832	479	JJP05-08855	479	KPI85-08410	479	ETSB-0876	479	ucynA-05820	478	--	0
ndhA	E	ferredoxin-plastoquinone oxidoreductase subunit A	Core	All-RE	Cyan8802-1039	372	cce_2224	372	OXU93-01315	372	P3F56-07145	372	RGRSB-1606	372	JJP05-01795	372	KPI85-01705	372	ETSB-1406	372	ucynA-08430	372	sll0519	372
ndhI	E	ferredoxin-plastoquinone oxidoreductase subunit I	Core	All-RE	Cyan8802-1040	193	cce_2223	196	OXU93-01310	193	P3F56-07150	193	RGRSB-1605	193	JJP05-01800	193	KPI85-01710	193	ETSB-1407	193	ucynA-08420	197	sll0520	193
ndhG	E	ferredoxin-plastoquinone oxidoreductase subunit G	Core	All-RE	Cyan8802-1041	206	cce_2222	208	OXU93-01305	208	P3F56-07155	208	RGRSB-1604	208	JJP05-01805	208	KPI85-01715	208	ETSB-1408	208	ucynA-08410	207	sll0521	198
ndhE	E	ferredoxin-plastoquinone oxidoreductase subunit E	Core	All-RE	Cyan8802-1042	103	cce_2221	103	OXU93-01300	103	P3F56-07160	103	RGRSB-1603	103	JJP05-01810	103	KPI85-01720	103	ETSB-1409	103	ucynA-08400	103	sll0522	101
--	C	fasciclin domain-containing protein	Core	No-RE	Cyan8802-1043	187	cce_2472	258	--	0	--	0	--	0	--	0	--	0	--	0	--	0	sll1483	180
dnaN	C	DNA polymerase III subunit &beta;	Core	All-RE	Cyan8802-1045	393	cce_1864	393	OXU93-07405	393	P3F56-10095	392	RGRSB-1033	393	JJP05-04640	393	KPI85-04380	393	ETSB-0032	393	ucynA-01290	391	slr0965	391
--	C	ABC transporter ATP-binding protein	Core	All-RE	Cyan8802-1046	320	cce_3641	331	OXU93-00585	323	P3F56-07960	323	RGRSB-1451	323	JJP05-02590	323	KPI85-02445	323	ETSB-1560	323	--	0	sll0489	342
--	C	ABC transporter permease	Core	All-RE	Cyan8802-1047	261	cce_3642	261	OXU93-00580	261	P3F56-07965	261	RGRSB-1450	266	JJP05-02595	261	KPI85-02450	261	ETSB-1561	261	--	0	slr0347	261
--	C	GldG family protein	Core	All-RE	Cyan8802-1048	603	cce_3643	635	OXU93-00575	577	P3F56-07970	542	RGRSB-1449	637	JJP05-02600	637	KPI85-02455	637	ETSB-1562	637	--	0	slr2105	595
--	--	hypothetical protein	Core	All-RE	Cyan8802-1049	201	cce_3644	199	OXU93-00570	201	P3F56-07975	200	RGRSB-1448	201	JJP05-02605	201	KPI85-02460	200	ETSB-1563	200	--	0	--	0
--	--	phosphate ABC transporter, ATP-binding protein		No-RE	Cyan8802-1050	265	cce_1166	265	--	0	--	0	--	0	--	0	--	0	--	0	--	0	--	0
--	--	phosphate ABC transporter, permease protein		No-RE	Cyan8802-1051	311	cce_1165	317	--	0	--	0	--	0	--	0	--	0	--	0	--	0	--	0
--	--	phosphate ABC transporter, permease protein		No-RE	Cyan8802-1052	309	cce_1164	309	--	0	--	0	--	0	--	0	--	0	--	0	--	0	--	0
--	--	phosphate binding protein		No-RE	Cyan8802-1053	318	cce_1163	312	--	0	--	0	--	0	--	0	--	0	--	0	--	0	--	0
thrC	C	threonine synthase	Core	All-RE	Cyan8802-1054	377	cce_1455	376	OXU93-06205	377	P3F56-01280	377	RGRSB-0241	377	JJP05-06000	377	KPI85-05595	377	ETSB-0286	377	--	0	sll1172	382
--	C	hypothetical protein		No-RE	Cyan8802-1055	241	--	0	--	0	--	0	--	0	--	0	--	0	--	0	--	0	slr0106	705
--	C	ParA family protein		No-RE	Cyan8802-1056	457	cce_1550	448	--	0	--	0	--	0	--	0	--	0	--	0	--	0	slr0105	462
cobA/hemD	C	uroporphyrinogen-III C-methyltransferase / uroporphyrinogen-III synthase	Core	All-RE	Cyan8802-1057	505	cce_2117	503	OXU93-04835	509	P3F56-03205	509	RGRSB-0619	509	JJP05-07890	509	KPI85-07405	509	ETSB-0656	512	ucynA-09700	504	sll0166	538
--	--	hypothetical protein	Core		Cyan8802-1058	77	cce_3427	86	OXU93-04830	77	--	0	RGRSB-0618	77	JJP05-07885	77	--	0	ETSB-0655	54	--	0	sll1219	108
cruA	E	lycopene cyclase	Core	All-RE	Cyan8802-1059	637	cce_3426	667	OXU93-04825	635	P3F56-03195	637	RGRSB-0617	637	JJP05-07880	637	KPI85-07395	636	ETSB-0653	636	--	0	sll0147	668
--	--	hypothetical protein			Cyan8802-1060	79	cce_3930	80	OXU93-00500	79	P3F56-08085	79	--	0	JJP05-02700	79	KPI85-02545	79	--	0	--	0	--	0
--	C	energy-coupling factor ABC transporter ATP-binding protein	Core	All-RE	Cyan8802-1061	220	cce_0910	209	OXU93-07805	219	P3F56-09630	219	RGRSB-1146	219	JJP05-04095	219	KPI85-03860	219	ETSB-1858	219	ucynA-01250	212	slr0354	210
--	C	hypothetical protein		All-RE	Cyan8802-1062	126	--	0	OXU93-07800	127	P3F56-09635	127	RGRSB-1147	127	JJP05-04090	127	KPI85-03855	127	ETSB-1857	127	--	0	sll0863	402
--	C	glycosyltransferase	Core	No-RE	Cyan8802-1063	389	cce_3590	389	--	0	--	0	--	0	--	0	--	0	--	0	--	0	slr1077	386
--	--	hypothetical protein		No-RE	Cyan8802-1064	203	--	0	--	0	--	0	--	0	--	0	--	0	--	0	--	0	--	0
--	--	ATP-requiring DNA helicase		All-RE	Cyan8802-1065	709	cce_1788	711	OXU93-00715	708	P3F56-07810	711	RGRSB-1477	710	JJP05-02440	710	KPI85-02320	708	ETSB-1535	710	--	0	--	0
aroA	C	3-phosphoshikimate 1-carboxyvinyltransferase	Core	All-RE	Cyan8802-1066	448	cce_1781	451	OXU93-00440	448	P3F56-08150	448	RGRSB-1419	448	JJP05-02765	448	KPI85-02610	448	ETSB-1593	448	--	0	slr0444	416
--	--	hypothetical protein		No-RE	Cyan8802-1067	306	cce_0053	317	--	0	--	0	--	0	--	0	--	0	--	0	--	0	--	0
ndhJ	E	ferredoxin-plastoquinone oxidoreductase subunit J	Core	All-RE	Cyan8802-1068	174	cce_1762	178	OXU93-01145	177	P3F56-07350	177	RGRSB-1567	177	JJP05-01985	177	KPI85-01900	177	ETSB-1447	177	ucynA-00520	180	slr1281	179
ndhK	E	ferredoxin-plastoquinone oxidoreductase subunit K	Core	All-RE	Cyan8802-1069	250	cce_1763	247	OXU93-01150	245	P3F56-07345	250	RGRSB-1568	250	JJP05-01980	250	KPI85-01895	250	ETSB-1446	250	ucynA-00530	247	slr1280	248
ndhC	E	ferredoxin-plastoquinone oxidoreductase subunit C	Core	All-RE	Cyan8802-1070	120	cce_1764	120	OXU93-01155	120	P3F56-07340	120	RGRSB-1569	120	JJP05-01975	120	KPI85-01890	120	ETSB-1445	120	ucynA-00540	120	slr1279	120
--	--	hypothetical protein		No-RE	Cyan8802-1071	130	cce_1913	150	--	0	--	0	--	0	--	0	--	0	--	0	--	0	--	0
--	--	hypothetical protein		No-RE	Cyan8802-1072	105	cce_1912	147	--	0	--	0	--	0	--	0	--	0	--	0	--	0	--	0
--	--	hypothetical protein		No-RE	Cyan8802-1073	115	cce_4691	116	--	0	--	0	--	0	--	0	--	0	--	0	--	0	--	0	See Cce_0079
--	--	glycogen debranching protein GlgX		Unique	Cyan8802-1074	711	--	0	--	0	P3F56-08955	708	--	0	--	0	--	0	--	0	--	0	--	0
--	--	hypothetical protein		No-RE	Cyan8802-1075	47	--	0	--	0	--	0	--	0	--	0	--	0	--	0	--	0	ssr0854	174
--	--	sodium/hydrogen exchanger		No-RE	Cyan8802-1076	665	--	0	--	0	--	0	--	0	--	0	--	0	--	0	--	0	--	0
murJ	C	putative lipid II flippase MurJ	Core	All-RE	Cyan8802-1077	533	cce_1995	536	OXU93-06665	533	P3F56-00740	533	RGRSB-0138	533	JJP05-05485	535	KPI85-05120	535	ETSB-0190	535	ucynA-10750	532	slr0488	533
--	--	hypothetical protein	Core	All-RE	Cyan8802-1078	51	cce_0821	54	OXU93-06660	101	P3F56-00745	52	RGRSB-0139	52	JJP05-05490	52	KPI85-05125	52	ETSB-0191	52	ucynA-10740	56	ssr3189	55
--	--	RNA-binding protein	Core	No-RE	Cyan8802-1079	98	cce_1013	98	--	0	--	0	--	0	--	0	--	0	--	0	--	0	--	0
--	C	hypothetical protein		All-RE	Cyan8802-1080	306	cce_0820	310	OXU93-06655	296	P3F56-00750	295	RGRSB-0141	293	JJP05-05495	298	KPI85-05130	293	ETSB-0192	292	ucynA-10710	289	sll0066	315
--	--	NDH-1 assembly factor	Core	All-RE	Cyan8802-1081	85	cce_0819	85	OXU93-06650	85	P3F56-00755	85	RGRSB-0142	85	JJP05-05500	85	KPI85-05135	85	ETSB-0193	85	ucynA-10700	79	ssl3829	85
--	--	hypothetical protein	Core	No-RE	Cyan8802-1082	241	cce_2112	241	--	0	--	0	--	0	--	0	--	0	--	0	--	0	slr0144	262
--	--	hypothetical protein		No-RE	Cyan8802-1083	123	cce_2111	126	--	0	--	0	--	0	--	0	--	0	--	0	--	0	--	0
--	--	phycobilisome protein	Core	No-RE	Cyan8802-1084	166	cce_2110	164	--	0	--	0	--	0	--	0	--	0	--	0	--	0	slr0146	170
--	--	hypothetical protein	Core	No-RE	Cyan8802-1085	224	cce_2109	223	--	0	--	0	--	0	--	0	--	0	--	0	--	0	slr0147	221
fed5	C	ferredoxin 5	Core	No-RE	Cyan8802-1086	160	cce_2108	160	--	0	--	0	--	0	--	0	--	0	--	0	--	0	slr0148	160
--	C	hypothetical protein	Core	No-RE	Cyan8802-1087	157	cce_2107	163	--	0	--	0	--	0	--	0	--	0	--	0	--	0	slr0149	156
--	--	probable ferredoxin		No-RE	Cyan8802-1088	106	cce_2106	106	--	0	--	0	--	0	--	0	--	0	--	0	--	0	--	0
--	C	tetratricopeptide repeat protein	Core	No-RE	Cyan8802-1089	308	cce_2105	315	--	0	--	0	--	0	--	0	--	0	--	0	--	0	slr0151	320
--	--	mrr restriction system protein		No-RE	Cyan8802-1090	310	cce_0596	289	--	0	--	0	--	0	--	0	--	0	--	0	--	0	--	0
--	--	hypothetical protein		No-RE	Cyan8802-1091	143	cce_0058	95	--	0	--	0	--	0	--	0	--	0	--	0	--	0	--	0
iscS	E	cysteine desulfurase IscS monomer	Core	All-RE	Cyan8802-1092	388	cce_0279	388	OXU93-03285	388	P3F56-04710	386	RGRSB-0905	407	JJP05-09365	386	KPI85-08755	386	ETSB-0954	386	--	0	slr0387	386
rne	C	ribonuclease E	Core	All-RE	Cyan8802-1093	653	cce_0277	671	OXU93-03310	761	P3F56-04675	660	RGRSB-0901	660	JJP05-09335	660	KPI85-08730	660	ETSB-0948	660	ucynA-00380	654	slr1129	674
rnhB	C	ribonuclease HII	Core	No-RE	Cyan8802-1094	205	cce_3323	202	--	0	--	0	--	0	--	0	--	0	--	0	--	0	slr1130	190
--	--	DUF1997 domain-containing protein	Core	No-RE	Cyan8802-1095	198	cce_1943	203	--	0	--	0	--	0	--	0	--	0	--	0	ucynA-02940	186	sll2013	195
pheA	C	prephenate dehydratase	Core	All-RE	Cyan8802-1096	288	cce_4666	288	OXU93-03315	288	P3F56-04665	288	RGRSB-0900	288	JJP05-09330	288	KPI85-08720	288	ETSB-0947	288	--	0	sll1662	297
lon	--	LON peptidase	Core	No-RE	Cyan8802-1097	212	cce_4665	212	--	0	--	0	--	0	--	0	--	0	--	0	--	0	sll0195	214
--	--	hypothetical protein		No-RE	Cyan8802-1098	267	--	0	--	0	--	0	--	0	--	0	--	0	--	0	--	0	--	0
--	--	hypothetical protein		No-RE	Cyan8802-1099	247	cce_1667	247	--	0	--	0	--	0	--	0	--	0	--	0	--	0	--	0
--	--	glycerophosphoryl diester phosphodiesterase		No-RE	Cyan8802-1101	419	--	0	--	0	--	0	--	0	--	0	--	0	--	0	--	0	--	0
--	--	endonuclease/exonuclease/phosphatase		No-RE	Cyan8802-1102	457	--	0	--	0	--	0	--	0	--	0	--	0	--	0	--	0	--	0
--	--	hypothetical protein		No-RE	Cyan8802-1103	501	--	0	--	0	--	0	--	0	--	0	--	0	--	0	--	0	--	0
--	--	hypothetical protein		No-RE	Cyan8802-1104	410	--	0	--	0	--	0	--	0	--	0	--	0	--	0	--	0	--	0
--	--	hypothetical protein		No-RE	Cyan8802-1105	51	--	0	--	0	--	0	--	0	--	0	--	0	--	0	--	0	--	0
secA	C	protein translocase SecA	Core	All-RE	Cyan8802-1106	935	cce_1945	933	OXU93-06870	936	P3F56-00525	936	RGRSB-0097	936	JJP05-05265	936	KPI85-04935	936	ETSB-0149	936	ucynA-07400	932	sll0616	932
vte1	E	tocopherol cyclase	Core	No-RE	Cyan8802-1107	363	cce_3689	370	--	0	--	0	--	0	--	0	--	0	--	0	--	0	slr1737	363
--	C	septal ring lytic transglycosylase RlpA family protein	Core	All-RE	Cyan8802-1108	360	cce_3687	357	OXU93-00920	318	P3F56-07580	320	RGRSB-1524	319	JJP05-02215	319	KPI85-02120	322	ETSB-1491	322	--	0	slr0423	227
panC	C	bifunctional pantoate--beta-alanine ligase/(d)CMP kinase	Core	All-RE	Cyan8802-1109	511	cce_3686	510	OXU93-00925	512	P3F56-07575	512	RGRSB-1525	512	JJP05-02210	512	KPI85-02115	512	ETSB-1490	512	ucynA-03860	231	sll1249	513
--	--	hypothetical protein		No-RE	Cyan8802-1110	84	--	0	--	0	--	0	--	0	--	0	--	0	--	0	--	0	--	0
--	--	hypothetical protein		No-RE	Cyan8802-1111	121	--	0	--	0	--	0	--	0	--	0	--	0	--	0	--	0	--	0
--	--	hypothetical protein		No-RE	Cyan8802-1112	92	cce_3548	105	--	0	--	0	--	0	--	0	--	0	--	0	--	0	--	0
--	C	adenosine kinase		All-RE	Cyan8802-1113	327	cce_1611	329	OXU93-06970	329	P3F56-00380	329	RGRSB-0069	329	JJP05-05135	329	KPI85-04820	329	ETSB-0124	329	--	0	slr0537	333
--	C	TMEM165/GDT1 family protein	Core	No-RE	Cyan8802-1114	126	cce_2793	119	--	0	--	0	--	0	--	0	--	0	--	0	--	0	slr1170	117
--	C	TMEM165/GDT1 family protein	Core	No-RE	Cyan8802-1115	93	cce_2794	93	--	0	--	0	--	0	--	0	--	0	--	0	--	0	ssr1558	92
fghA	C	S-formylglutathione hydrolase			Cyan8802-1116	283	--	0	OXU93-07125	283	P3F56-00190	283	RGRSB-0034	283	JJP05-04960	283	--	0	--	0	--	0	sll0992	831
--	--	transglutaminase family protein	Core	No-RE	Cyan8802-1117	563	cce_1589	558	--	0	(P3F56-06770)	0	--	0	--	0	--	0	--	0	--	0	sll1049	564
--	--	hypothetical protein		No-RE	Cyan8802-1118	142	--	0	--	0	--	0	--	0	--	0	--	0	--	0	--	0	--	0
--	--	hypothetical protein		No-RE	Cyan8802-1119	105	--	0	--	0	--	0	--	0	--	0	--	0	--	0	--	0	--	0
uvrC	C	excinuclease ABC subunit UvrC	Core	All-RE	Cyan8802-1120	617	cce_1434	620	OXU93-02345	614	P3F56-05870	616	RGRSB-1843	616	JJP05-00610	616	KPI85-00580	616	ETSB-1168	616	ucynA-00290	629	sll0865	626
--	--	hypothetical protein		No-RE	Cyan8802-1121	510	cce_1433	501	--	0	--	0	--	0	--	0	--	0	--	0	--	0	--	0
--	--	DNA ligase	Core	All-RE	Cyan8802-1122	569	cce_3747	534	OXU93-02165	448	P3F56-06050	550	RGRSB-1804	616	JJP05-00795	440	KPI85-00770	301	ETSB-1209	361	--	0	sll1583	562
recF	C	DNA replication/repair protein RecF	Core	All-RE	Cyan8802-1123	380	cce_2613	380	OXU93-02160	380	P3F56-06055	380	RGRSB-1803	380	JJP05-00800	380	KPI85-00775	380	ETSB-1210	380	ucynA-01880	380	sll1277	384
sppA1	E	signal peptide peptidase SppA1	Core	No-RE	Cyan8802-1124	598	cce_2612	597	--	0	--	0	--	0	--	0	--	0	--	0	--	0	sll1703	610
spr	C	tripeptidyl-protease	Core	All-RE	Cyan8802-1125	589	cce_4291	582	OXU93-07090	588	P3F56-00230	589	RGRSB-0043	588	JJP05-05000	590	KPI85-04690	598	ETSB-0098	598	ucynA-11510	493	slr0535	613
--	--	transposase, IS605 OrfB family		No-RE	Cyan8802-1127	403	--	0	--	0	--	0	--	0	--	0	--	0	--	0	--	0	--	0
--	--	alpha/beta hydrolase		All-RE	Cyan8802-1128	303	cce_0425	305	OXU93-04735	304	P3F56-03105	303	RGRSB-0600	303	JJP05-07780	303	KPI85-07305	303	ETSB-0637	303	--	0	slr0421	249
purN	C	phosphoribosylglycinamide formyltransferase 1	Core	All-RE	Cyan8802-1129	214	cce_0426	212	OXU93-04740	220	P3F56-03110	217	RGRSB-0601	217	JJP05-07785	217	KPI85-07310	217	ETSB-0638	217	--	0	slr0477	217
cruH	--	renierapurpurin monooxygenase	Core	All-RE	Cyan8802-1130	362	cce_0427	344	OXU93-04745	357	P3F56-03115	357	RGRSB-0602	357	JJP05-07790	357	KPI85-07315	357	ETSB-0639	357	--	0	sll1869	357
--	--	hypothetical protein		No-RE	Cyan8802-1131	155	cce_0428	153	--	0	--	0	--	0	--	0	--	0	--	0	--	0	--	0
scpB	C	SMC-Scp complex subunit ScpB	Core		Cyan8802-1132	157	cce_0429	157	OXU93-04750	157	P3F56-03120	157	RGRSB-0603	157	(JJP05-07800)	0	--	0	--	0	ucynA-07570	158	slr1577	162
--	--	DUF760 domain-containing protein	Core	All-RE	Cyan8802-1133	107	cce_0430	119	OXU93-07640	107	P3F56-09820	107	RGRSB-1088	107	JJP05-04385	107	KPI85-04125	107	ETSB-1922	107	ucynA-07580	120	slr1638	107
--	--	hypothetical protein			Cyan8802-1134	31	--	0	--	0	--	0	RGRSB-1087	31	--	0	--	0	ETSB-1923	31	ucynA-07600	31	--	0
--	--	hypothetical protein			Cyan8802-1134	31	cce_0432	43	--	0	--	0	RGRSB-1087	31	--	0	--	0	ETSB-1923	31	ucynA-07600	31	--	0
--	--	XRE family transcriptional regulator		No-RE	Cyan8802-1135	114	--	0	--	0	--	0	--	0	--	0	--	0	--	0	--	0	--	0
--	--	hypothetical protein		No-RE	Cyan8802-1136	521	--	0	--	0	--	0	--	0	--	0	--	0	--	0	--	0	--	0
--	--	hypothetical protein		No-RE	Cyan8802-1137	100	--	0	--	0	--	0	--	0	--	0	--	0	--	0	--	0	--	0
lytR	--	transcriptional regulator	Core	All-RE	Cyan8802-1138	481	cce_1631	477	OXU93-07435	477	P3F56-10055	477	RGRSB-1040	477	JJP05-04610	477	KPI85-04350	431	ETSB-0025	477	ucynA-07000	462	sll1872	463
--	--	cytochrome P450		No-RE	Cyan8802-1139	473	cce_3825	482	--	0	--	0	--	0	--	0	--	0	--	0	--	0	--	0
--	--	hypothetical protein		No-RE	Cyan8802-1141	457	--	0	--	0	--	0	--	0	--	0	--	0	--	0	--	0	--	0
--	--	hypothetical protein		No-RE	Cyan8802-1142	38	--	0	--	0	--	0	--	0	--	0	--	0	--	0	--	0	--	0
rfbM	--	similar to mannose-1-phosphate guanylyltransferase	Core	All-RE	Cyan8802-1143	144	cce_2771	138	OXU93-04820	148	P3F56-03190	148	RGRSB-0616	148	JJP05-07870	148	KPI85-07390	125	ETSB-0652	148	ucynA-02530	138	slr0493	128
prxQ2	E	Q-type peroxiredoxin 2	Core	No-RE	Cyan8802-1144	195	cce_1296	180	--	0	--	0	--	0	--	0	--	0	--	0	--	0	sll0221	184
queE	C	7-carboxy-7-deazaguanine synthase QueE	Core	All-RE	Cyan8802-1145	205	cce_1008	213	OXU93-02910	205	P3F56-05155	205	RGRSB-0991	205	JJP05-09795	205	KPI85-09135	205	ETSB-1032	203	ucynA-06460	208	sll2011	208
--	--	hypothetical protein		No-RE	Cyan8802-1146	351	cce_1007	343	--	0	--	0	--	0	--	0	--	0	--	0	--	0	--	0
--	--	ribonuclease D	Core	All-RE	Cyan8802-1147	210	cce_1016	214	OXU93-02915	210	P3F56-05150	210	RGRSB-0990	210	JJP05-09790	210	KPI85-09130	210	ETSB-1031	210	--	0	sll0320	217
nfu	E	[2Fe-2S] scaffold protein Nfu monomer	Core	All-RE	Cyan8802-1148	79	cce_1017	80	OXU93-02920	79	P3F56-05145	76	RGRSB-0989	79	JJP05-09785	76	KPI85-09125	79	ETSB-1030	79	ucynA-11380	76	ssl2667	76
--	--	hypothetical protein		No-RE	Cyan8802-1149	102	cce_2994	120	--	0	--	0	--	0	--	0	--	0	--	0	--	0	--	0
--	--	hypothetical protein		No-RE	Cyan8802-1150	122	--	0	--	0	--	0	--	0	--	0	--	0	--	0	--	0	--	0
--	C	hypothetical protein		No-RE	Cyan8802-1151	65	--	0	--	0	--	0	--	0	--	0	--	0	--	0	--	0	ssr2194	198
--	--	hypothetical protein		No-RE	Cyan8802-1152	41	--	0	--	0	--	0	--	0	--	0	--	0	--	0	--	0	--	0
--	--	putative ABC transporter, oligopeptides		No-RE	Cyan8802-1153	292	cce_0124	290	--	0	--	0	--	0	--	0	--	0	--	0	ucynA-03930	282	--	0
mapC	E	methionyl aminopeptidase C	Core		Cyan8802-1154	287	cce_1586	288	OXU93-04610	264	P3F56-02980	279	RGRSB-0575	279	JJP05-07655	279	KPI85-07185	279	--	0	ucynA-10210	248	sll0555	280
--	--	hypothetical protein		No-RE	Cyan8802-1155	66	--	0	--	0	--	0	--	0	--	0	--	0	--	0	--	0	--	0
--	--	hypothetical protein		No-RE	Cyan8802-1156	45	--	0	--	0	--	0	--	0	--	0	--	0	--	0	--	0	--	0
--	C	EI24 domain-containing protein	Core		Cyan8802-1157	272	cce_0169	268	--	0	P3F56-00965	278	RGRSB-0180	301	--	0	--	0	--	0	--	0	slr1980	297
htrA	E	heat-shock peptidase HtrA	Core	All-RE	Cyan8802-1158	408	cce_4255	414	OXU93-06470	415	P3F56-00960	409	RGRSB-0179	410	JJP05-05680	409	KPI85-05325	409	ETSB-0229	409	--	0	slr1204	452
glgA1	E	glycogen synthase GlgA1	Core	All-RE	Cyan8802-1159	477	cce_0890	716	OXU93-06475	477	P3F56-00955	480	RGRSB-0178	477	JJP05-05675	477	KPI85-05320	477	ETSB-0228	477	--	0	sll0945	477
trxQ	E	thioredoxin Q	Core	All-RE	Cyan8802-1160	105	cce_2390	105	OXU93-06480	105	P3F56-00950	105	RGRSB-0177	105	JJP05-05670	105	KPI85-05315	105	ETSB-0227	105	--	0	slr0233	105
--	--	hypothetical protein		Unique	Cyan8802-1161	63	--	0	--	0	P3F56-00935	73	--	0	--	0	--	0	--	0	--	0	--	0
argB	C	acetylglutamate kinase	Core	All-RE	Cyan8802-1162	309	cce_3224	305	OXU93-06495	302	P3F56-00930	298	RGRSB-0174	292	JJP05-05655	298	KPI85-05300	292	ETSB-0224	292	--	0	slr1898	297
--	--	hypothetical protein		All-RE	Cyan8802-1163	72	cce_3225	90	OXU93-06500	72	P3F56-00925	72	RGRSB-0173	72	JJP05-05650	72	KPI85-05295	72	ETSB-0223	72	ucynA-06350	72	--	0
pitT	E	tetratricopeptide repeat protein PitT	Core	No-RE	Cyan8802-1164	286	cce_1158	285	--	0	--	0	--	0	--	0	--	0	--	0	--	0	slr1644	290
cysE	C	serine O-acetyltransferase	Core		Cyan8802-1165	253	cce_3879	250	OXU93-07875	249	--	0	RGRSB-1124	254	JJP05-04180	246	KPI85-03945	254	ETSB-1882	254	ucynA-07710	249	slr1348	249
--	--	hypothetical protein		No-RE	Cyan8802-1166	600	cce_0597	621	--	0	--	0	--	0	--	0	--	0	--	0	--	0	--	0
ycf37	--	photosystem I assembly related protein Ycf37	Core	Unique	Cyan8802-1167	177	cce_4576	179	--	0	P3F56-07095	49	--	0	--	0	--	0	--	0	ucynA-07030	175	slr0171	175
gtrC	--	transporter substrate-binding domain-containing protein	Core	All-RE	Cyan8802-1168	255	cce_4577	260	OXU93-01350	244	P3F56-07100	261	RGRSB-1613	261	JJP05-01760	261	KPI85-01675	261	ETSB-1399	244	ucynA-07040	261	sll1104	296
--	--	two-component response regulator	Core	No-RE	Cyan8802-1169	308	cce_4578	335	--	0	--	0	--	0	--	0	--	0	--	0	--	0	--	0
hik15	C	two-component sensor histidine kinase	Core	No-RE	Cyan8802-1170	1193	cce_4579	1195	--	0	--	0	--	0	--	0	--	0	--	0	--	0	sll1353	998
--	C	hypothetical protein		All-RE	Cyan8802-1171	109	cce_4580	123	OXU93-06540	129	P3F56-00885	129	RGRSB-0165	117	JJP05-05610	117	KPI85-05240	105	ETSB-0215	74	ucynA-07050	109	slr0601	128
--	--	hypothetical protein	Core	All-RE	Cyan8802-1172	122	cce_2571	116	OXU93-03835	110	P3F56-02080	110	RGRSB-0401	122	JJP05-06790	110	KPI85-06350	60	ETSB-0439	60	--	0	slr0443	125
thf1	E	thylakoid formation1 protein	Core	All-RE	Cyan8802-1173	235	cce_0441	242	OXU93-03840	245	P3F56-02085	245	RGRSB-0402	245	JJP05-06795	245	KPI85-06355	245	ETSB-0440	245	ucynA-06540	237	sll1414	240
--	--	hypothetical protein		No-RE	Cyan8802-1174	110	--	0	--	0	--	0	--	0	--	0	--	0	--	0	--	0	--	0
lysC	--	aspartate kinase	Core	All-RE	Cyan8802-1175	599	cce_4512	599	OXU93-00450	600	P3F56-08140	599	RGRSB-1421	599	JJP05-02755	600	KPI85-02595	600	ETSB-1592	599	ucynA-09130	591	slr0657	600
--	--	acireductone dioxygenase		No-RE	Cyan8802-1176	182	--	0	--	0	--	0	--	0	--	0	--	0	--	0	--	0	--	0
--	--	hypothetical protein		No-RE	Cyan8802-1177	187	--	0	--	0	--	0	--	0	--	0	--	0	--	0	--	0	--	0
hemF	E	oxygen-dependent coproporphyrinogen oxidase	Core	All-RE	Cyan8802-1178	346	cce_3201	343	OXU93-05230	343	P3F56-03715	344	RGRSB-0717	342	JJP05-08360	344	KPI85-07860	344	ETSB-0757	344	ucynA-12030	344	sll1185	340
--	C	thioesterase family protein	Core		Cyan8802-1179	163	cce_3986	162	--	0	P3F56-07675	161	RGRSB-1504	161	JJP05-02305	161	KPI85-02210	161	ETSB-1511	161	--	0	sll0410	166
--	--	group 1 glycosyl transferase		No-RE	Cyan8802-1180	326	--	0	--	0	--	0	--	0	--	0	--	0	--	0	--	0	--	0
--	--	glycosyl transferase, group 1		No-RE	Cyan8802-1181	395	cce_4558	400	--	0	--	0	--	0	--	0	--	0	--	0	--	0	--	0
--	--	glycosyltransferase family 2 protein		No-RE	Cyan8802-1182	269	cce_2819	274	--	0	--	0	--	0	--	0	--	0	--	0	--	0	slr1065	321
--	--	hypothetical protein		No-RE	Cyan8802-1183	320	cce_1757	307	--	0	--	0	--	0	--	0	--	0	--	0	--	0	--	0
--	--	hypothetical protein		Unique	Cyan8802-1184	277	cce_2820	277	OXU93-00830	277	--	0	--	0	--	0	--	0	--	0	ucynA-01430	279	--	0
--	C	CPBP family intramembrane metalloprotease	Core	All-RE	Cyan8802-1185	268	cce_2239	277	OXU93-00835	275	P3F56-07670	275	RGRSB-1506	225	JJP05-02300	275	KPI85-02205	279	ETSB-1509	275	ucynA-10080	272	sll0696	290
clpS	C	ATP-dependent Clp protease adapter ClpS	Core	All-RE	Cyan8802-1186	97	cce_2238	97	OXU93-00840	97	P3F56-07665	97	RGRSB-1508	97	JJP05-02295	97	KPI85-02200	97	ETSB-1508	97	ucynA-10070	97	ssr2723	96
--	--	hypothetical protein		No-RE	Cyan8802-1187	235	cce_3703	233	--	0	--	0	--	0	--	0	--	0	--	0	--	0	--	0
gatB	C	Asp-tRNA(Asn)/Glu-tRNA(Gln) amidotransferase subunit GatB	Core	All-RE	Cyan8802-1188	495	cce_1674	495	OXU93-03620	495	P3F56-01825	495	RGRSB-0350	495	JJP05-06530	495	KPI85-06125	495	ETSB-0392	495	ucynA-04100	494	sll1435	519
--	C	hypothetical protein	Core	No-RE	Cyan8802-1189	132	cce_4078	148	--	0	--	0	--	0	--	0	--	0	--	0	--	0	sll0678	145
--	--	hypothetical protein			Cyan8802-1190	61	--	0	--	0	P3F56-10145	65	--	0	JJP05-04685	52	KPI85-04425	52	--	0	--	0	--	0
--	--	hypothetical protein		All-RE	Cyan8802-1191	354	cce_2216	354	OXU93-07365	354	P3F56-10140	354	RGRSB-1024	354	JJP05-04680	354	KPI85-04420	354	ETSB-0041	354	--	0	--	0
lgt	C	prolipoprotein diacylglyceryl transferase	Core	All-RE	Cyan8802-1192	279	cce_0054	276	OXU93-07370	283	P3F56-10135	276	RGRSB-1025	276	JJP05-04675	276	KPI85-04415	276	ETSB-0040	275	ucynA-02350	276	sll1187	283
--	C	DUF4079 domain-containing protein	Core		Cyan8802-1193	218	cce_0874	218	--	0	P3F56-07060	218	RGRSB-1621	222	JJP05-01730	222	--	0	ETSB-1390	96	--	0	sll1162	235
--	C	cyclic nucleotide-binding domain-containing protein		No-RE	Cyan8802-1194	127	cce_4162	128	--	0	--	0	--	0	--	0	--	0	--	0	--	0	slr0607	129
--	--	hypothetical protein	Core		Cyan8802-1195	151	cce_1644	151	--	0	P3F56-08255	152	RGRSB-1398	152	JJP05-02870	152	KPI85-02715	152	ETSB-1614	152	--	0	sll0611	148
cobV	C	adenosylcobinamide-GDP ribazoletransferase	Core		Cyan8802-1196	260	cce_1645	260	OXU93-00340	261	P3F56-08250	261	RGRSB-1399	261	JJP05-02865	261	(KPI85-02710)	0	(ETSB-1613)	0	ucynA-12400	250	slr0636	260
--	--	PPC domain-containing protein	Core	All-RE	Cyan8802-1197	155	cce_1646	160	OXU93-00345	147	P3F56-08245	146	RGRSB-1400	112	JJP05-02860	159	KPI85-02705	159	ETSB-1612	147	ucynA-12390	130	sll1940	157
--	--	hypothetical protein	Core	All-RE	Cyan8802-1198	164	cce_3445	177	OXU93-00350	166	P3F56-08240	163	RGRSB-1401	163	JJP05-02855	163	KPI85-02700	163	ETSB-1611	163	ucynA-05130	165	sll1832	152
ftsI	--	cell division protein FtsI	Core	All-RE	Cyan8802-1199	612	cce_3444	613	OXU93-00355	613	P3F56-08235	610	RGRSB-1402	555	JJP05-02850	610	KPI85-02695	610	ETSB-1610	610	ucynA-05100	571	sll1833	607
--	--	hypothetical protein		No-RE	Cyan8802-1200	168	--	0	--	0	--	0	--	0	--	0	--	0	--	0	--	0	--	0
--	--	hypothetical protein			Cyan8802-1201	149	--	0	OXU93-08545	149	--	0	RGRSB-1295	149	JJP05-03395	149	KPI85-03195	149	ETSB-1713	149	--	0	--	0
--	--	hypothetical protein		No-RE	Cyan8802-1202	122	cce_1930	112	--	0	--	0	--	0	--	0	--	0	--	0	--	0	--	0
nblA2	E	phycobilisome degradation protein NblA2		No-RE	Cyan8802-1203	59	cce_0099	62	--	0	--	0	--	0	--	0	--	0	--	0	--	0	ssl0453	60
nblA1	E	phycobilisome degradation protein NblA1		No-RE	Cyan8802-1204	62	cce_0100	54	--	0	--	0	--	0	--	0	--	0	--	0	--	0	ssl0452	62
--	C	M20 family metallopeptidase	Core	All-RE	Cyan8802-1205	398	cce_3757	392	OXU93-06875	394	P3F56-00510	393	RGRSB-0095	393	JJP05-05255	393	KPI85-04930	393	ETSB-0147	393	ucynA-03230	410	sll0100	393
fabF2	--	&beta;-ketoacyl-[acyl-carrier-protein] synthase II 2		No-RE	Cyan8802-1206	384	--	0	--	0	--	0	--	0	--	0	--	0	--	0	--	0	slr1332	1215
recR	C	recombination mediator RecR	Core	All-RE	Cyan8802-1207	197	cce_2826	202	OXU93-03115	196	P3F56-04930	197	RGRSB-0944	197	JJP05-09570	198	KPI85-08925	198	ETSB-0991	189	ucynA-03430	185	slr1426	232
--	--	hypothetical protein		No-RE	Cyan8802-1209	178	cce_2479	181	--	0	--	0	--	0	--	0	--	0	--	0	--	0	--	0
--	--	hypothetical protein		All-RE	Cyan8802-1210	399	cce_2976	362	OXU93-00865	155	P3F56-07640	411	RGRSB-1513	411	JJP05-02270	411	KPI85-02175	410	ETSB-1503	410	--	0	--	0
hisS	C	histidine--tRNA ligase	Core	All-RE	Cyan8802-1211	429	cce_2975	433	OXU93-00860	425	P3F56-07645	432	RGRSB-1512	429	JJP05-02275	426	KPI85-02180	425	ETSB-1504	425	ucynA-08730	432	slr0357	447
glpK	E	glycerol kinase GlpK		All-RE	Cyan8802-1215	500	cce_0973	505	OXU93-06145	500	P3F56-01355	500	RGRSB-0255	498	JJP05-06075	500	KPI85-05655	500	ETSB-0300	500	--	0	slr1672	495
sucD	--	succinate&mdash;CoA ligase &alpha; chain	Core	All-RE	Cyan8802-1216	298	cce_2358	306	OXU93-03515	300	P3F56-01700	295	RGRSB-0322	305	JJP05-06415	295	KPI85-05995	300	ETSB-0366	300	--	0	sll1557	302
groL2	C	chaperonin GroEL2	Core	All-RE	Cyan8802-1217	555	cce_3330	559	OXU93-02505	567	P3F56-05660	558	RGRSB-1884	561	JJP05-00415	564	KPI85-00395	567	ETSB-1125	567	ucynA-04020	567	sll0416	552
--	--	resolvase domain-containing protein		No-RE	Cyan8802-1218	205	--	0	--	0	--	0	--	0	--	0	--	0	--	0	--	0	--	0
--	--	excisionase family DNA binding domain-containing protein		No-RE	Cyan8802-1219	201	--	0	--	0	--	0	--	0	--	0	--	0	--	0	--	0	--	0
--	--	hypothetical protein		No-RE	Cyan8802-1220	201	cce_3162	201	--	0	--	0	--	0	--	0	--	0	--	0	--	0	--	0
--	C	NUDIX hydrolase		No-RE	Cyan8802-1221	190	cce_0062	188	--	0	--	0	--	0	--	0	--	0	--	0	--	0	slr2078	194
--	--	hypothetical protein		No-RE	Cyan8802-1222	313	cce_3439	48	--	0	--	0	--	0	--	0	--	0	--	0	--	0	--	0
--	--	peptidase M15A		No-RE	Cyan8802-1223	194	--	0	--	0	--	0	--	0	--	0	--	0	--	0	--	0	--	0
--	--	carbon-nitrogen hydrolase family protein	Core	All-RE	Cyan8802-1224	272	cce_0395	272	OXU93-02515	272	P3F56-05640	272	RGRSB-1887	272	JJP05-00405	272	KPI85-00385	272	ETSB-1123	272	--	0	sll0601	272
--	--	pyridoxal phosphate-dependent aminotransferase	Core	No-RE	Cyan8802-1225	391	cce_1121	387	--	0	--	0	--	0	--	0	--	0	--	0	--	0	slr0036	389
--	--	mechanosensitive ion channel MscS		No-RE	Cyan8802-1226	569	--	0	--	0	--	0	--	0	--	0	--	0	--	0	--	0	--	0
--	--	hypothetical protein		No-RE	Cyan8802-1227	217	--	0	--	0	--	0	--	0	--	0	--	0	--	0	--	0	--	0
--	C	type II toxin-antitoxin system PemK/MazF family toxin		No-RE	Cyan8802-1228	114	--	0	--	0	--	0	--	0	--	0	--	0	--	0	--	0	slr7041	363
--	--	MazE family transcriptional regulator		No-RE	Cyan8802-1229	80	--	0	--	0	--	0	--	0	--	0	--	0	--	0	--	0	--	0
--	C	R3H domain-containing nucleic acid-binding protein	Core	All-RE	Cyan8802-1230	602	cce_2349	604	OXU93-03065	606	P3F56-04980	583	RGRSB-0956	576	JJP05-09620	576	KPI85-08980	576	ETSB-1003	591	ucynA-10250	590	slr0692	589
ldpA	C	light-dependent period protein LdpA	Core	All-RE	Cyan8802-1231	365	cce_2350	358	OXU93-03070	358	P3F56-04975	360	RGRSB-0955	360	JJP05-09615	360	KPI85-08975	360	ETSB-1002	360	--	0	sll0031	395
--	C	GNAT family N-acetyltransferase		No-RE	Cyan8802-1232	280	--	0	--	0	--	0	--	0	--	0	--	0	--	0	--	0	sll1469	858
bvdR	E	biliverdin reductase	Core	All-RE	Cyan8802-1233	342	cce_1608	343	OXU93-05940	331	P3F56-04540	334	RGRSB-0875	334	JJP05-09210	332	KPI85-08625	341	ETSB-0923	341	--	0	slr1784	328
--	--	2Fe-2S ferredoxin	Core	All-RE	Cyan8802-1234	99	cce_1607	99	OXU93-05945	99	P3F56-04545	99	RGRSB-0876	99	JJP05-09215	99	KPI85-08630	99	ETSB-0924	99	ucynA-12520	99	--	0
menE	E	2-succinylbenzoate--CoA ligase	Core	No-RE	Cyan8802-1235	479	cce_1605	461	--	0	--	0	--	0	--	0	--	0	--	0	ucynA-12510	334	slr0492	497
menC	C	o-succinylbenzoate synthase		No-RE	Cyan8802-1236	322	--	0	--	0	--	0	--	0	--	0	--	0	--	0	--	0	sll0409	963
--	C	ATP-dependent DNA helicase	Core	All-RE	Cyan8802-1237	499	cce_1600	509	OXU93-05950	499	P3F56-04550	499	RGRSB-0878	499	JJP05-09220	499	KPI85-08635	499	ETSB-0926	499	ucynA-12500	493	slr1495	549
psbW1	E	photosystem II reaction center Psb28 protein	Core	No-RE	Cyan8802-1238	114	cce_1599	111	--	0	--	0	--	0	(broken)	0	(KPI85-08965)	0	(broken)	0	--	0	sll1398	112
--	--	molybdenum cofactor biosynthesis protein B		No-RE	Cyan8802-1239	167	cce_1598	166	--	0	--	0	--	0	--	0	--	0	--	0	--	0	--	0
--	--	alpha/beta hydrolase	Core	All-RE	Cyan8802-1240	181	cce_1419	183	OXU93-01345	181	P3F56-07110	181	RGRSB-1611	181	JJP05-01765	181	KPI85-01680	181	ETSB-1401	181	--	0	sll1507	181
--	--	hypothetical protein		No-RE	Cyan8802-1241	35	--	0	--	0	--	0	--	0	--	0	--	0	--	0	--	0	--	0
--	--	exopolysaccharide synthesis protein		No-RE	Cyan8802-1242	201	cce_0068	205	--	0	--	0	--	0	--	0	--	0	--	0	--	0	--	0
--	C	cation-transporting P-type ATPase		No-RE	Cyan8802-1243	949	cce_0067	946	--	0	--	0	--	0	--	0	--	0	--	0	--	0	sll0672	945
--	--	hypothetical protein		No-RE	Cyan8802-1244	328	cce_0962	322	--	0	--	0	--	0	--	0	--	0	--	0	--	0	--	0
--	--	hypothetical protein		No-RE	Cyan8802-1245	568	--	0	--	0	--	0	--	0	--	0	--	0	--	0	--	0	--	0
rbfA	C	30S ribosome-binding factor RbfA	Core	All-RE	Cyan8802-1247	128	cce_4674	129	OXU93-06435	130	P3F56-00995	125	RGRSB-0187	125	JJP05-05715	130	KPI85-05350	130	ETSB-0238	130	ucynA-02080	128	sll0754	133
nagZ	C	β-N-acetylhexosaminidase	Core	All-RE	Cyan8802-1248	534	cce_4673	539	OXU93-06440	540	P3F56-00990	540	RGRSB-0186	540	JJP05-05710	540	KPI85-05345	521	ETSB-0237	542	ucynA-02070	521	sll1538	538
--	C	bifunctional nuclease family protein	Core	All-RE	Cyan8802-1249	170	cce_2341	168	OXU93-06825	171	P3F56-00575	170	RGRSB-0107	170	JJP05-05310	170	KPI85-04975	170	ETSB-0160	170	--	0	sll1142	173
ribE	C	riboflavin synthase	Core	All-RE	Cyan8802-1250	229	cce_2342	230	OXU93-06415	229	P3F56-01015	229	RGRSB-0191	229	JJP05-05735	229	KPI85-05370	229	ETSB-0242	229	ucynA-02700	230	sll0300	226
--	--	hypothetical protein		No-RE	Cyan8802-1252	138	--	0	--	0	--	0	--	0	--	0	--	0	--	0	--	0	--	0
--	C	hypothetical protein		All-RE	Cyan8802-1253	75	cce_2344	74	OXU93-06410	76	P3F56-01020	76	RGRSB-0192	76	JJP05-05740	76	KPI85-05375	76	ETSB-0243	76	ucynA-02690	68	ssl3769	74
--	--	hypothetical protein	Core	All-RE	Cyan8802-1254	239	cce_1293	237	OXU93-00710	111	P3F56-07815	147	RGRSB-1476	147	JJP05-02445	147	KPI85-02325	134	ETSB-1536	134	ucynA-09740	219	slr0263	101
--	C	hypothetical protein	Core	No-RE	Cyan8802-1255	191	cce_0504	152	--	0	--	0	--	0	--	0	--	0	--	0	--	0	sll1921	251
apcD	C	allophycocyanin subunit alpha-B	Core	No-RE	Cyan8802-1256	161	cce_3571	161	--	0	--	0	--	0	--	0	--	0	--	0	--	0	sll0928	161
--	C	hypothetical protein	Core	All-RE	Cyan8802-1257	168	cce_3572	172	OXU93-05665	165	P3F56-04200	165	RGRSB-0816	140	JJP05-08950	165	KPI85-08320	165	ETSB-0858	165	ucynA-05250	164	sll0930	197
--	C	tetratricopeptide repeat protein		All-RE	Cyan8802-1258	204	cce_4290	186	OXU93-05660	145	P3F56-04195	137	RGRSB-0815	145	JJP05-08955	145	KPI85-08315	145	ETSB-0857	145	ucynA-03080	146	sll0931	156
amt1	C	ammonium transporter	Core	All-RE	Cyan8802-1259	515	cce_3261	504	OXU93-05190	515	P3F56-03665	507	RGRSB-0708	507	JJP05-08315	507	KPI85-07810	505	ETSB-0747	502	--	0	sll0108	507
ribD	C	bifunctional diaminohydroxyphosphoribosylaminopyrimidine deaminase/5-amino-6-(5-phosphoribosylamino)uracil reductase RibD	Core	All-RE	Cyan8802-1260	360	cce_3260	364	OXU93-05195	360	P3F56-03670	364	RGRSB-0709	364	JJP05-08320	364	KPI85-07815	360	ETSB-0748	360	--	0	slr0066	368
pdhC	--	pyruvate dehydrogenase dihydrolipoamide acetyltransferase component (E2)	Core	All-RE	Cyan8802-1261	426	cce_2750	433	OXU93-03960	433	P3F56-02225	432	RGRSB-0429	428	JJP05-06925	435	KPI85-06485	431	ETSB-0466	432	ucynA-01790	404	sll1841	433
--	--	putative D-tyrosyl-tRNA(Tyr) deacylase		No-RE	Cyan8802-1262	147	cce_3205	153	--	0	--	0	--	0	--	0	--	0	--	0	--	0	--	0
--	C	hydantoinase B/oxoprolinase family protein	Core		Cyan8802-1263	698	cce_2075	701	--	0	--	0	RGRSB-0855	698	--	0	KPI85-08515	118	--	0	--	0	slr0697	1252
--	--	two-component response regulator		No-RE	Cyan8802-1264	122	cce_0289	122	--	0	--	0	--	0	--	0	--	0	--	0	--	0	--	0
--	--	CIA30 family protein	Core	No-RE	Cyan8802-1265	491	cce_3515	497	--	0	--	0	--	0	--	0	--	0	--	0	--	0	sll0096	448
--	--	DUF29 family protein		No-RE	Cyan8802-1266	140	cce_0633	143	--	0	--	0	--	0	--	0	--	0	--	0	--	0	slr0416	146
--	--	photosystem q(b) protein	Core	No-RE	Cyan8802-1267	356	--	0	--	0	--	0	(RGRSB-0458)	0	(broken)	0	--	0	(ETSB-0445)	0	--	0	--	0
--	--	hypothetical protein		No-RE	Cyan8802-1268	193	--	0	--	0	--	0	--	0	--	0	--	0	--	0	--	0	--	0
--	--	hypothetical protein		No-RE	Cyan8802-1269	55	--	0	--	0	--	0	--	0	--	0	--	0	--	0	--	0	--	0
--	--	hypothetical protein		All-RE	Cyan8802-1270	213	--	0	OXU93-00310	190	P3F56-08315	190	RGRSB-1387	190	JJP05-02925	190	KPI85-02770	190	ETSB-1625	190	--	0	--	0
--	--	hypothetical protein		All-RE	Cyan8802-1271	83	cce_0586	83	OXU93-01130	83	P3F56-07365	83	RGRSB-1564	83	JJP05-02005	83	KPI85-01915	83	ETSB-1450	83	ucynA-06280	83	--	0
--	--	putative cytidine/deoxycytidylate deaminase		All-RE	Cyan8802-1272	144	cce_0387	180	OXU93-07680	177	P3F56-09770	177	RGRSB-1097	177	JJP05-04320	177	KPI85-04075	177	ETSB-1911	177	ucynA-11420	184	--	0
dcd	C	dCTP deaminase		No-RE	Cyan8802-1273	193	--	0	--	0	--	0	--	0	--	0	--	0	--	0	--	0	sll1258	582
--	--	deoxyuridine 5'triphosphate nucleotidohydrolase		All-RE	Cyan8802-1274	148	cce_0384	142	OXU93-07685	142	P3F56-09765	142	RGRSB-1098	142	JJP05-04315	142	KPI85-04070	142	ETSB-1910	142	ucynA-11430	143	--	0
--	--	hypothetical protein		No-RE	Cyan8802-1275	285	cce_0383	228	--	0	--	0	--	0	--	0	--	0	--	0	--	0	--	0
--	--	thymidylate synthase		All-RE	Cyan8802-1276	508	cce_0382	502	OXU93-07690	501	P3F56-09760	501	RGRSB-1099	501	JJP05-04310	501	KPI85-04065	502	ETSB-1909	502	ucynA-11440	504	--	0
--	--	hypothetical protein		No-RE	Cyan8802-1277	158	--	0	--	0	--	0	--	0	--	0	--	0	--	0	--	0	--	0
--	--	hypothetical protein		No-RE	Cyan8802-1278	77	--	0	--	0	--	0	--	0	--	0	--	0	--	0	--	0	--	0
sbtB	C	regulator of SbtA monomer		No-RE	Cyan8802-1279	110	cce_2937	105	--	0	--	0	--	0	--	0	--	0	--	0	--	0	slr1513	110
sbtA	E	sodium-dependent bicarbonate transporter monomer		No-RE	Cyan8802-1280	366	cce_2939	375	--	0	--	0	--	0	--	0	--	0	--	0	--	0	slr1512	374
tmk	C	dTMP kinase		All-RE	Cyan8802-1281	207	cce_1174	208	OXU93-07695	210	P3F56-09755	210	RGRSB-1100	212	JJP05-04305	210	KPI85-04060	210	ETSB-1907	210	--	0	slr0379	236
--	--	NifU-like protein		Unique	Cyan8802-1282	289	cce_1857	286	--	0	--	0	--	0	--	0	--	0	ETSB-0438	57	--	0	--	0
--	--	hypothetical protein		All-RE	Cyan8802-1283	74	cce_1856	76	OXU93-03830	74	P3F56-02065	74	RGRSB-0398	74	JJP05-06775	74	KPI85-06340	73	ETSB-0437	73	ucynA-04280	83	--	0
--	--	hypothetical protein		All-RE	Cyan8802-1284	89	cce_1855	89	OXU93-03825	91	P3F56-02060	89	RGRSB-0397	89	JJP05-06770	89	KPI85-06335	89	ETSB-0436	89	ucynA-04290	89	--	0
--	--	hypothetical protein			Cyan8802-1285	322	cce_1854	325	OXU93-03820	337	P3F56-02055	322	RGRSB-0396	322	JJP05-06765	323	--	0	--	0	ucynA-04310	323	--	0
--	--	hypothetical protein		No-RE	Cyan8802-1286	193	--	0	--	0	--	0	--	0	--	0	--	0	--	0	--	0	--	0
--	--	hypothetical protein		No-RE	Cyan8802-1287	143	--	0	--	0	--	0	--	0	--	0	--	0	--	0	--	0	--	0
--	C	ParA family protein			Cyan8802-1288	294	cce_3374	286	OXU93-00665	298	P3F56-07870	294	RGRSB-1466	294	JJP05-02500	294	--	0	--	0	--	0	slr1597	298
--	--	hypothetical protein		No-RE	Cyan8802-1289	129	cce_3129	125	--	0	--	0	--	0	--	0	--	0	--	0	--	0	--	0
--	--	hypothetical protein		All-RE	Cyan8802-1290	111	cce_3128	115	OXU93-03045	112	P3F56-04995	112	RGRSB-0960	112	JJP05-09640	112	KPI85-08995	112	ETSB-1007	112	--	0	--	0
--	C	DedA family protein			Cyan8802-1291	212	cce_1755	209	--	0	--	0	--	0	JJP05-00450	191	--	0	ETSB-1134	56	--	0	slr0232	218
--	C	RNA methyltransferase		All-RE	Cyan8802-1292	375	cce_4726	375	OXU93-05690	375	P3F56-04225	375	RGRSB-0821	375	JJP05-08925	376	KPI85-08345	375	ETSB-0863	375	ucynA-03800	375	slr0064	384
--	--	putative 2',5' RNA ligase		No-RE	Cyan8802-1293	187	cce_3434	197	--	0	--	0	--	0	--	0	--	0	--	0	--	0	--	0
--	--	hypothetical protein		No-RE	Cyan8802-1294	88	cce_4148	88	--	0	--	0	--	0	--	0	--	0	--	0	--	0	--	0
--	--	adenylyl/guanylyl cyclase		No-RE	Cyan8802-1295	584	cce_4728	569	--	0	--	0	--	0	--	0	--	0	--	0	--	0	--	0
--	C	GNAT family N-acetyltransferase		All-RE	Cyan8802-1296	204	cce_3683	218	OXU93-05685	202	P3F56-04220	238	RGRSB-0820	177	JJP05-08930	172	KPI85-08340	169	ETSB-0862	202	--	0	slr1906	194
--	--	hypothetical protein		No-RE	Cyan8802-1297	153	cce_3684	160	--	0	--	0	--	0	--	0	--	0	--	0	--	0	slr1907	144
--	C	ABC transporter substrate-binding protein		No-RE	Cyan8802-1298	471	cce_2277	466	--	0	--	0	--	0	--	0	--	0	--	0	--	0	sll0606	476
--	--	hypothetical protein		No-RE	Cyan8802-1299	747	cce_2912	596	--	0	--	0	--	0	--	0	--	0	--	0	--	0	--	0
gcvH	E	glycine cleavage system H-protein		All-RE	Cyan8802-1300	132	cce_2643	133	OXU93-03860	131	P3F56-02105	131	RGRSB-0406	131	JJP05-06815	131	KPI85-06375	131	ETSB-0444	131	ucynA-05950	131	slr0879	132
--	--	hypothetical protein		No-RE	Cyan8802-1301	145	--	0	--	0	--	0	--	0	--	0	--	0	--	0	--	0	--	0
hik4	C	two-component hybrid sensor and regulator		All-RE	Cyan8802-1302	1090	cce_3723	1082	OXU93-05680	1073	P3F56-04215	1073	RGRSB-0819	1078	JJP05-08935	1073	KPI85-08335	1073	ETSB-0861	1073	--	0	sll1228	633
plsC	E	1-acylglycerol-3-phosphate O-palmitoyltransferase		All-RE	Cyan8802-1303	216	cce_1014	216	OXU93-03405	216	P3F56-01565	216	RGRSB-0298	216	JJP05-06295	216	KPI85-05865	216	ETSB-0342	216	ucynA-09400	216	sll1848	225
--	--	hypothetical protein			Cyan8802-1304	218	cce_4121	192	--	0	P3F56-01570	194	--	0	JJP05-06300	117	--	0	--	0	--	0	slr0111	173
--	C	ParA family protein		No-RE	Cyan8802-1305	223	cce_4120	224	--	0	--	0	--	0	--	0	--	0	--	0	--	0	slr0110	211
--	C	hypothetical protein		All-RE	Cyan8802-1306	126	cce_1746	128	OXU93-04900	126	P3F56-03290	126	RGRSB-0635	104	JJP05-07965	126	KPI85-07485	126	ETSB-0672	126	ucynA-02550	128	sll1736	127
psaC	C	photosystem I iron-sulfur center		No-RE	Cyan8802-1307	81	cce_1747	81	--	0	(P3F56-03295)	0	(RGRSB-0636)	0	(broken)	0	(KPI85-07490)	0	(ETSB-0673)	0	ucynA-02540	81	ssl0563	81
--	--	single-stranded-DNA-specific exonuclease		All-RE	Cyan8802-1308	655	cce_0484	654	OXU93-03815	656	P3F56-02050	656	RGRSB-0395	656	JJP05-06760	656	KPI85-06330	656	ETSB-0434	656	ucynA-05290	650	--	0
--	--	hypothetical protein		No-RE	Cyan8802-1309	190	--	0	--	0	--	0	--	0	--	0	--	0	--	0	--	0	--	0
--	--	hypothetical protein		No-RE	Cyan8802-1310	460	cce_1657	65	--	0	--	0	--	0	--	0	--	0	--	0	--	0	--	0
gyrB	C	DNA gyrase subunit B		All-RE	Cyan8802-1311	641	cce_0758	642	OXU93-08315	641	P3F56-09005	641	RGRSB-1250	641	JJP05-03605	641	KPI85-03400	641	ETSB-1759	641	ucynA-01830	642	sll2005	1078
--	--	putative ATPase		No-RE	Cyan8802-1312	389	cce_1647	398	--	0	--	0	--	0	--	0	--	0	--	0	--	0	--	0
--	--	YaaW family protein		All-RE	Cyan8802-1313	276	cce_4303	281	OXU93-07530	276	P3F56-09935	276	RGRSB-1063	281	JJP05-04500	276	KPI85-04245	276	ETSB-0001	281	--	0	slr0975	285
--	C	O-antigen ligase		All-RE	Cyan8802-1314	418	cce_4302	463	OXU93-07525	413	P3F56-09940	429	RGRSB-1062	429	JJP05-04505	425	KPI85-04250	425	ETSB-0002	425	ucynA-05370	446	slr0728	358
--	--	RNA helicase		All-RE	Cyan8802-1315	967	cce_2335	970	OXU93-07190	970	P3F56-00090	970	RGRSB-0018	970	JJP05-04945	970	KPI85-04585	970	ETSB-0077	970	ucynA-00270	966	slr0451	1006
--	--	hypothetical protein		All-RE	Cyan8802-1316	240	cce_1908	246	OXU93-07920	238	P3F56-09490	238	RGRSB-1157	238	JJP05-04040	238	KPI85-03800	238	ETSB-1845	238	--	0	--	0
truB	C	tRNA pseudouridine(55) synthase TruB		All-RE	Cyan8802-1317	308	cce_1905	297	OXU93-07925	298	P3F56-09485	298	RGRSB-1158	298	JJP05-04035	298	KPI85-03795	298	ETSB-1844	298	ucynA-11260	299	slr0457	296
ubiC	--	chorismate lyase		All-RE	Cyan8802-1318	201	cce_1904	201	OXU93-07930	199	P3F56-09480	201	RGRSB-1159	201	JJP05-04030	201	KPI85-03790	201	ETSB-1843	201	--	0	sll1797	202
--	--	bifunctional oligoribonuclease/PAP phosphatase NrnA		All-RE	Cyan8802-1319	420	cce_4604	413	OXU93-08190	420	P3F56-09155	422	RGRSB-1222	422	JJP05-03745	422	KPI85-03525	422	ETSB-1787	422	--	0	sll0639	417
--	--	DUF62-containing protein		All-RE	Cyan8802-1320	264	cce_4491	270	OXU93-04625	262	P3F56-02995	262	RGRSB-0578	262	JJP05-07670	262	KPI85-07195	264	ETSB-0615	264	--	0	--	0
--	--	hypothetical protein		No-RE	Cyan8802-1321	53	cce_4490	91	--	0	--	0	--	0	--	0	--	0	--	0	--	0	ssr0692	51
--	--	hypothetical protein		No-RE	Cyan8802-1322	235	--	0	--	0	--	0	--	0	--	0	--	0	--	0	--	0	--	0
--	C	16S rRNA (uracil(1498)-N(3))-methyltransferase		All-RE	Cyan8802-1323	239	cce_4339	241	OXU93-03595	242	P3F56-01795	250	RGRSB-0341	242	JJP05-06505	242	KPI85-06095	242	ETSB-0385	242	--	0	slr0722	240
--	--	hypothetical protein		No-RE	Cyan8802-1324	363	cce_3628	381	--	0	--	0	--	0	--	0	--	0	--	0	--	0	slr0723	363
--	--	hypothetical protein		No-RE	Cyan8802-1325	406	--	0	--	0	--	0	--	0	--	0	--	0	--	0	--	0	--	0
--	--	hypothetical protein		No-RE	Cyan8802-1326	242	--	0	--	0	--	0	--	0	--	0	--	0	--	0	--	0	--	0
--	--	hypothetical protein		No-RE	Cyan8802-1327	75	--	0	--	0	--	0	--	0	--	0	--	0	--	0	--	0	--	0
--	--	peptidase S1 and S6 chymotrypsin/Hap		No-RE	Cyan8802-1328	810	--	0	--	0	--	0	--	0	--	0	--	0	--	0	--	0	--	0
--	--	hypothetical protein		No-RE	Cyan8802-1329	543	cce_1749	541	--	0	--	0	--	0	--	0	--	0	--	0	--	0	--	0
--	--	hypothetical protein		All-RE	Cyan8802-1330	237	cce_1750	233	OXU93-00670	230	P3F56-07865	230	RGRSB-1467	230	JJP05-02495	230	KPI85-02365	231	ETSB-1545	231	--	0	slr0654	253
sasA	E	histidine kinase SasA		All-RE	Cyan8802-1331	391	cce_1751	382	OXU93-00675	392	P3F56-07860	392	RGRSB-1468	369	JJP05-02490	393	KPI85-02360	394	ETSB-1544	370	ucynA-06640	368	sll0750	383
--	C	glycoside hydrolase family 57 protein			Cyan8802-1332	539	cce_1752	544	OXU93-00680	529	P3F56-07855	529	RGRSB-1469	529	JJP05-02485	531	--	0	ETSB-1542	138	--	0	sll0735	529
tsr	C	(2R)-tartronate semialdehyde reductase		Unique	Cyan8802-1333	299	cce_0405	297	--	0	P3F56-04240	299	--	0	--	0	--	0	--	0	--	0	slr0229	290
--	--	hypothetical protein		No-RE	Cyan8802-1334	34	--	0	--	0	--	0	--	0	--	0	--	0	--	0	--	0	--	0
--	C	Rieske (2Fe-2S) protein		No-RE	Cyan8802-1335	116	cce_0806	119	--	0	--	0	--	0	--	0	--	0	--	0	--	0	slr1205	117
crtH	E	prolycopene isomerase		All-RE	Cyan8802-1336	512	cce_1534	506	OXU93-07550	514	P3F56-09915	505	RGRSB-1068	520	JJP05-04475	505	KPI85-04220	505	ETSB-1929	514	--	0	sll0033	501
hik37	C	two-component sensor histidine kinase		No-RE	Cyan8802-1337	460	cce_1535	458	--	0	--	0	--	0	--	0	--	0	--	0	--	0	sll0094	457
spkL	C	serine/threonine-protein kinase SpkL		All-RE	Cyan8802-1338	562	cce_1536	560	OXU93-07555	562	P3F56-09910	562	RGRSB-1069	562	JJP05-04470	562	KPI85-04215	562	ETSB-1930	563	--	0	sll0095	531
--	--	hypothetical protein		No-RE	Cyan8802-1339	636	cce_0209	574	--	0	--	0	--	0	--	0	--	0	--	0	--	0	--	0
--	C	precorrin isomerase		No-RE	Cyan8802-1340	208	cce_1970	212	--	0	--	0	--	0	--	0	--	0	--	0	--	0	slr1467	222
--	C	TPM domain-containing protein		No-RE	Cyan8802-1341	270	cce_1969	270	--	0	--	0	--	0	--	0	--	0	--	0	--	0	sll1071	275
--	C	hypothetical protein		All-RE	Cyan8802-1342	137	cce_1967	132	OXU93-03965	127	P3F56-02230	131	RGRSB-0430	131	JJP05-06930	131	KPI85-06490	131	ETSB-0467	131	--	0	sll0269	137
--	C	YtxH domain-containing protein		All-RE	Cyan8802-1343	110	cce_1966	132	OXU93-03970	121	P3F56-02235	122	RGRSB-0431	122	JJP05-06935	120	KPI85-06495	122	ETSB-0468	113	--	0	sll0268	135
purH	C	bifunctional phosphoribosylaminoimidazolecarboxamide formyltransferase/IMP cyclohydrolase		All-RE	Cyan8802-1344	516	cce_4354	522	OXU93-03975	516	P3F56-02240	516	RGRSB-0432	516	JJP05-06940	516	KPI85-06500	516	ETSB-0469	516	--	0	slr0597	553
--	--	hypothetical protein		No-RE	Cyan8802-1345	281	--	0	--	0	--	0	--	0	--	0	--	0	--	0	--	0	--	0
--	--	cupin		No-RE	Cyan8802-1346	150	--	0	--	0	--	0	--	0	--	0	--	0	--	0	--	0	--	0
--	--	NAD-dependent epimerase/dehydratase		No-RE	Cyan8802-1347	258	--	0	--	0	--	0	--	0	--	0	--	0	--	0	--	0	--	0
--	--	NAD-dependent epimerase/dehydratase		No-RE	Cyan8802-1348	312	--	0	--	0	--	0	--	0	--	0	--	0	--	0	--	0	--	0
--	--	hypothetical protein		No-RE	Cyan8802-1350	178	--	0	--	0	--	0	--	0	--	0	--	0	--	0	--	0	--	0
--	C	GTP-binding protein		All-RE	Cyan8802-1351	531	cce_0071	537	OXU93-03155	529	P3F56-04880	511	RGRSB-0938	511	JJP05-09530	529	KPI85-08895	529	ETSB-0986	511	ucynA-06980	517	slr1462	561
--	--	hypothetical protein		No-RE	Cyan8802-1352	156	cce_3953	168	--	0	--	0	--	0	--	0	--	0	--	0	--	0	--	0
--	--	hypothetical protein		All-RE	Cyan8802-1353	164	cce_3954	162	OXU93-03150	167	P3F56-04890	167	RGRSB-0939	167	JJP05-09535	167	KPI85-08900	167	ETSB-0987	167	--	0	--	0
--	C	reverse transcriptase-like protein		No-RE	Cyan8802-1354	417	cce_3955	419	--	0	--	0	--	0	--	0	--	0	--	0	--	0	sll0980	396
--	--	cold-shock DNA-binding domain-containing protein		No-RE	Cyan8802-1356	211	--	0	--	0	--	0	--	0	--	0	--	0	--	0	--	0	--	0
--	--	hypothetical protein		No-RE	Cyan8802-1357	37	--	0	--	0	--	0	--	0	--	0	--	0	--	0	--	0	--	0
--	--	hypothetical protein		All-RE	Cyan8802-1358	103	cce_3226	106	OXU93-08200	103	P3F56-09140	103	RGRSB-1225	103	JJP05-03730	103	KPI85-03515	103	ETSB-1784	103	ucynA-06340	103	slr1376	110
--	C	ABC transporter ATP-binding protein/permease		No-RE	Cyan8802-1359	663	cce_2934	672	--	0	--	0	--	0	--	0	--	0	--	0	ucynA-03250	655	sll0182	661
--	--	hypothetical protein		No-RE	Cyan8802-1360	187	--	0	--	0	--	0	--	0	--	0	--	0	--	0	--	0	--	0
--	--	hypothetical protein		No-RE	Cyan8802-1362	34	--	0	--	0	--	0	--	0	--	0	--	0	--	0	--	0	--	0
--	--	hypothetical protein		No-RE	Cyan8802-1363	157	--	0	--	0	--	0	--	0	--	0	--	0	--	0	--	0	--	0
--	--	hypothetical protein		No-RE	Cyan8802-1364	417	--	0	--	0	--	0	--	0	--	0	--	0	--	0	--	0	--	0
fusC	E	elongation factor G FusC		No-RE	Cyan8802-1365	678	cce_3107	356	--	0	--	0	--	0	--	0	--	0	--	0	--	0	sll0830	669
--	--	transposase IS891/IS1136/IS1341 family		No-RE	Cyan8802-1366	424	--	0	--	0	--	0	--	0	--	0	--	0	--	0	--	0	--	0
--	--	transposase		No-RE	Cyan8802-1367	137	cce_1784	143	--	0	--	0	--	0	--	0	--	0	--	0	--	0	--	0
--	C	LapA family protein		All-RE	Cyan8802-1369	90	cce_0816	96	OXU93-07040	84	P3F56-00300	88	RGRSB-0055	90	JJP05-05060	88	KPI85-04745	88	ETSB-0109	88	--	0	sll1191	103
--	--	hypothetical protein			Cyan8802-1370	104	cce_1846	97	--	0	P3F56-06935	101	RGRSB-1644	101	JJP05-01605	101	KPI85-01530	101	ETSB-1367	101	--	0	--	0
pbp1	--	penicillin-binding protein 1		All-RE	Cyan8802-1371	824	cce_3531	780	OXU93-02150	811	P3F56-06075	737	RGRSB-1798	806	JJP05-00820	808	KPI85-00795	703	ETSB-1214	805	--	0	sll0002	860
--	C	alpha/beta hydrolase		No-RE	Cyan8802-1373	290	cce_0529	294	--	0	--	0	--	0	--	0	--	0	--	0	--	0	sll1305	295
petL	E	cytochrome b6f complex subunit PetL		All-RE	Cyan8802-1374	33	cce_4762	33	OXU93-03060	33	P3F56-04985	33	RGRSB-0958	33	JJP05-09625	33	KPI85-08985	33	ETSB-1004	33	ucynA-01120	33	ssl3803	99
--	C	histone deacetylase		No-RE	Cyan8802-1375	312	cce_3712	306	--	0	--	0	--	0	--	0	--	0	--	0	--	0	slr0245	304
--	--	transposase, IS605 OrfB family		No-RE	Cyan8802-1376	391	--	0	--	0	--	0	--	0	--	0	--	0	--	0	--	0	--	0
--	--	phytochrome sensor protein		No-RE	Cyan8802-1377	253	--	0	--	0	--	0	--	0	--	0	--	0	--	0	--	0	--	0
--	--	GGDEF and EAL domains-containing protein		No-RE	Cyan8802-1378	840	cce_4177	850	--	0	--	0	--	0	--	0	--	0	--	0	--	0	slr1102	853
--	--	PAS/PAC sensor hybrid histidine kinase		No-RE	Cyan8802-1379	1611	--	0	--	0	--	0	--	0	--	0	--	0	--	0	--	0	--	0
--	--	hypothetical protein		No-RE	Cyan8802-1380	715	cce_2243	867	--	0	--	0	--	0	--	0	--	0	--	0	--	0	--	0
--	C	pseudouridine synthase		No-RE	Cyan8802-1381	204	cce_4710	206	--	0	--	0	--	0	--	0	--	0	--	0	--	0	slr0612	230
cpcS	E	phycobiliprotein cysteine-84 phycobilin lyase CpcS subunit	Core	No-RE	Cyan8802-1382	200	cce_3207	198	--	0	--	0	--	0	--	0	--	0	--	0	--	0	slr2049	192
cpcG	C	phycobilisome rod-core linker protein CpcG		No-RE	Cyan8802-1383	250	cce_3208	250	--	0	--	0	--	0	--	0	--	0	--	0	--	0	slr2051	249
hisZ	C	ATP phosphoribosyltransferase regulatory subunit		All-RE	Cyan8802-1384	407	cce_2783	403	OXU93-01895	407	P3F56-06385	407	RGRSB-1744	407	JJP05-01100	407	KPI85-01070	407	ETSB-1268	407	--	0	slr1560	401
wzy	C	O-antigen ligase		No-RE	Cyan8802-1385	843	--	0	--	0	--	0	--	0	--	0	--	0	--	0	--	0	sll0737	2586
--	--	cytochrome P450		No-RE	Cyan8802-1386	457	cce_4413	459	--	0	--	0	--	0	--	0	--	0	--	0	--	0	--	0
--	C	GNAT family N-acetyltransferase		No-RE	Cyan8802-1387	164	--	0	--	0	--	0	--	0	--	0	--	0	--	0	--	0	sll1671	483
--	--	hypothetical protein		No-RE	Cyan8802-1388	270	--	0	--	0	--	0	--	0	--	0	--	0	--	0	--	0	--	0
--	--	putative FKBP-type peptidyl-prolyl cis-trans isomerase		No-RE	Cyan8802-1389	142	cce_3724	142	--	0	--	0	--	0	--	0	--	0	--	0	--	0	--	0
parC	C	DNA topoisomerase 4 subunit A		All-RE	Cyan8802-1390	843	cce_4541	846	OXU93-04335	838	P3F56-02640	838	RGRSB-0507	838	JJP05-07310	838	KPI85-06875	838	ETSB-0546	838	ucynA-02980	824	sll1941	920
divK	C	cell division-related response regulator		No-RE	Cyan8802-1391	134	cce_2050	136	--	0	--	0	--	0	--	0	--	0	--	0	--	0	slr2041	135
--	--	SpoIID/LytB domain-containing protein		All-RE	Cyan8802-1392	382	cce_0183	387	OXU93-04330	382	P3F56-02630	350	RGRSB-0506	382	JJP05-07305	382	KPI85-06865	382	ETSB-0545	382	ucynA-04210	373	sll1283	391
--	--	hypothetical protein		No-RE	Cyan8802-1393	276	--	0	--	0	--	0	--	0	--	0	--	0	--	0	--	0	--	0
bciB	E	divinyl chlorophyllide a 8-vinyl-reductase		No-RE	Cyan8802-1394	401	cce_4662	398	(broken)	0	(P3F56-09800)	0	(RGRSB-1092)	0	(JJP05-04365)	0	(KPI85-04105)	0	(ETSB-1918)	0	--	0	slr1923	398
--	--	tryptophan halogenase		No-RE	Cyan8802-1395	529	--	0	--	0	--	0	--	0	--	0	--	0	--	0	--	0	--	0
rdgB	C	RdgB/HAM1 family non-canonical purine NTP pyrophosphatase		All-RE	Cyan8802-1396	190	cce_1776	219	OXU93-08520	193	P3F56-08800	189	RGRSB-1290	189	JJP05-03420	189	KPI85-03215	189	ETSB-1718	189	--	0	slr0402	194
--	C	hypothetical protein			Cyan8802-1397	79	cce_1122	81	OXU93-08525	80	P3F56-08795	80	RGRSB-1291	80	JJP05-03415	80	--	0	ETSB-1717	80	ucynA-12010	71	ssl1520	75
mltA	--	murein transglycosylase A			Cyan8802-1398	389	cce_2049	387	--	0	--	0	--	0	JJP05-01630	71	KPI85-01555	71	--	0	--	0	sll0016	383
--	--	MoxR family ATPase		No-RE	Cyan8802-1399	306	cce_2735	308	--	0	--	0	--	0	--	0	--	0	--	0	--	0	slr0835	303
--	--	hypothetical protein		All-RE	Cyan8802-1400	177	cce_4509	186	OXU93-00265	185	P3F56-08370	185	RGRSB-1375	138	JJP05-02980	185	KPI85-02825	185	ETSB-1636	185	--	0	sll1886	188
--	--	hypothetical protein		No-RE	Cyan8802-1401	95	--	0	--	0	--	0	--	0	--	0	--	0	--	0	--	0	--	0
--	--	hypothetical protein		No-RE	Cyan8802-1402	38	--	0	--	0	--	0	--	0	--	0	--	0	--	0	--	0	--	0
--	C	amidase		All-RE	Cyan8802-1403	467	cce_4076	486	OXU93-06605	467	P3F56-00800	467	RGRSB-0151	467	JJP05-05545	468	KPI85-05180	467	ETSB-0202	467	ucynA-08840	471	sll0828	506
--	--	hypothetical protein		No-RE	Cyan8802-1404	215	--	0	--	0	--	0	--	0	--	0	--	0	--	0	--	0	--	0
lnt	C	apolipoprotein N-acyltransferase		All-RE	Cyan8802-1405	516	cce_3896	526	OXU93-02070	530	P3F56-06165	534	RGRSB-1782	533	JJP05-00915	546	KPI85-00890	533	ETSB-1229	533	ucynA-07730	554	slr0819	519
--	--	hypothetical protein		All-RE	Cyan8802-1406	194	cce_3897	180	OXU93-05610	188	P3F56-04145	192	RGRSB-0804	170	JJP05-09010	188	KPI85-08265	186	ETSB-0846	186	ucynA-07740	175	slr0420	227
sixA	C	phosphohistidine phosphatase SixA		No-RE	Cyan8802-1407	165	cce_1479	165	--	0	--	0	--	0	--	0	--	0	--	0	--	0	sll0400	164
gltA	E	citrate synthase		All-RE	Cyan8802-1408	386	cce_1900	372	OXU93-03705	369	P3F56-01925	369	RGRSB-0371	369	JJP05-06645	369	KPI85-06225	369	ETSB-0411	369	--	0	sll0401	394
--	--	putative transposase		No-RE	Cyan8802-1410	424	cce_1782	370	--	0	--	0	--	0	--	0	--	0	--	0	--	0	--	0
--	--	transposase IS200-family protein		No-RE	Cyan8802-1411	137	--	0	--	0	--	0	--	0	--	0	--	0	--	0	--	0	--	0
--	--	hypothetical protein		No-RE	Cyan8802-1412	122	--	0	--	0	--	0	--	0	--	0	--	0	--	0	--	0	--	0
--	--	hypothetical protein		No-RE	Cyan8802-1413	86	cce_0759	88	--	0	--	0	--	0	--	0	--	0	--	0	--	0	--	0
pbsA1	E	heme oxygenase 1		No-RE	Cyan8802-1414	238	cce_2573	239	--	0	--	0	--	0	--	0	--	0	--	0	--	0	sll1184	240
--	C	HEAT repeat domain-containing protein		No-RE	Cyan8802-1415	220	cce_3774	223	--	0	--	0	--	0	--	0	--	0	--	0	--	0	slr1687	223
cpcU	E	phycobiliprotein cysteine-84 phycobilin lyase CpcU subunit		No-RE	Cyan8802-1416	176	cce_3775	177	--	0	--	0	--	0	--	0	--	0	--	0	--	0	sll0853	186
cpcT	C	phycobiliprotein &beta;-cysteine-153 phycobilin lyase	Core	No-RE	Cyan8802-1417	196	cce_1380	196	--	0	--	0	--	0	--	0	--	0	--	0	--	0	slr1649	196
--	--	hypothetical protein		No-RE	Cyan8802-1418	146	--	0	--	0	--	0	--	0	--	0	--	0	--	0	--	0	--	0
--	--	hypothetical protein		No-RE	Cyan8802-1419	188	cce_1742	211	--	0	--	0	--	0	--	0	--	0	--	0	--	0	--	0
--	--	putative methyltransferase		No-RE	Cyan8802-1420	266	cce_0134	278	--	0	--	0	--	0	--	0	--	0	--	0	--	0	--	0
--	--	glutathione S-transferase		No-RE	Cyan8802-1421	201	cce_0475	201	--	0	--	0	--	0	--	0	--	0	--	0	--	0	--	0
--	--	putative six-hairpin glycosidase familly protein		All-RE	Cyan8802-1422	688	cce_2039	686	OXU93-06695	688	P3F56-00710	688	RGRSB-0132	689	JJP05-05450	689	KPI85-05095	689	ETSB-0185	689	--	0	--	0
--	--	hypothetical protein		No-RE	Cyan8802-1423	186	cce_0352	182	--	0	--	0	--	0	--	0	--	0	--	0	--	0	--	0
--	--	hypothetical protein		All-RE	Cyan8802-1424	249	cce_2565	251	OXU93-08350	250	P3F56-08970	250	RGRSB-1257	257	JJP05-03570	250	KPI85-03365	250	ETSB-1752	257	--	0	--	0
ddpX	C	D-alanyl-D-alanine dipeptidase DdpX		All-RE	Cyan8802-1425	233	cce_2981	228	OXU93-02335	231	P3F56-05880	229	RGRSB-1841	231	JJP05-00620	229	KPI85-00590	231	ETSB-1170	233	ucynA-08040	228	slr1679	247
--	--	hypothetical protein		No-RE	Cyan8802-1426	252	cce_3170	97	--	0	--	0	--	0	--	0	--	0	--	0	--	0	--	0
--	C	M23 family metallopeptidase			Cyan8802-1427	211	cce_2663	216	OXU93-02340	185	P3F56-05875	212	RGRSB-1842	212	JJP05-00615	185	--	0	--	0	--	0	sll1488	221
--	--	putative alpha-glucanotransferase		No-RE	Cyan8802-1428	605	cce_0807	538	--	0	--	0	--	0	--	0	--	0	--	0	--	0	--	0
--	--	malto-oligosyltrehalose synthase		No-RE	Cyan8802-1429	942	--	0	--	0	--	0	--	0	--	0	--	0	--	0	--	0	--	0
--	--	alpha,alpha-trehalase		No-RE	Cyan8802-1430	514	--	0	--	0	--	0	--	0	--	0	--	0	--	0	--	0	--	0
--	C	hypothetical protein		No-RE	Cyan8802-1431	124	cce_2662	124	--	0	--	0	--	0	--	0	--	0	--	0	--	0	sll1698	126
--	C	phosphate-starvation-inducible PsiE family protein		All-RE	Cyan8802-1432	151	cce_1687	168	OXU93-08605	147	P3F56-08715	142	RGRSB-1306	142	JJP05-03335	142	KPI85-03135	142	ETSB-1702	142	--	0	slr0732	155
--	--	hypothetical protein		No-RE	Cyan8802-1433	97	--	0	--	0	--	0	--	0	--	0	--	0	--	0	--	0	--	0
--	C	hypothetical protein		No-RE	Cyan8802-1434	562	--	0	--	0	--	0	--	0	--	0	--	0	--	0	--	0	slr0226	1449
--	--	DUF3146 family protein	Core	All-RE	Cyan8802-1435	87	cce_2796	87	OXU93-05935	87	P3F56-04535	87	RGRSB-0874	87	JJP05-09205	87	KPI85-08620	87	ETSB-0922	87	--	0	sll1340	100
--	C	GTP-binding protein	Core	All-RE	Cyan8802-1436	479	cce_1666	483	OXU93-02015	476	P3F56-06235	476	RGRSB-1770	476	JJP05-00975	476	KPI85-00950	476	ETSB-1242	484	ucynA-06010	472	sll0503	474
--	--	hypothetical protein		No-RE	Cyan8802-1437	464	--	0	--	0	--	0	--	0	--	0	--	0	--	0	--	0	--	0
--	C	DUF389 domain-containing protein		No-RE	Cyan8802-1438	331	cce_3399	331	--	0	--	0	--	0	--	0	--	0	--	0	--	0	sll1151	605
--	C	phosphatase PAP2 family protein	Core	All-RE	Cyan8802-1439	221	cce_1539	224	OXU93-06985	214	P3F56-00360	222	RGRSB-0065	213	JJP05-05115	222	KPI85-04800	222	ETSB-0119	213	ucynA-06000	215	sll0545	240
--	C	glycosyltransferase family 39 protein	Core	All-RE	Cyan8802-1440	622	cce_1538	612	OXU93-06990	628	P3F56-00355	628	RGRSB-0064	628	JJP05-05110	628	KPI85-04795	628	ETSB-0118	628	ucynA-05990	597	slr1820	490
--	--	hypothetical protein		No-RE	Cyan8802-1441	274	--	0	--	0	--	0	--	0	--	0	--	0	--	0	--	0	--	0
glcD2	E	glycolate dehydrogenase 2	Core	No-RE	Cyan8802-1443	443	cce_1006	442	--	0	--	0	--	0	--	0	--	0	--	0	--	0	slr0806	439
--	--	two-component sensor histidine kinase		No-RE	Cyan8802-1444	430	cce_3379	422	--	0	--	0	--	0	--	0	--	0	--	0	--	0	--	0
--	--	two-component response regulator		No-RE	Cyan8802-1445	225	cce_3378	225	--	0	--	0	--	0	--	0	--	0	--	0	--	0	--	0
--	--	hypothetical protein		No-RE	Cyan8802-1446	394	cce_3377	320	--	0	--	0	--	0	--	0	--	0	--	0	--	0	--	0
rimI	C	ribosomal protein S18-alanine N-acetyltransferase	Core	All-RE	Cyan8802-1447	182	cce_3376	184	OXU93-07200	180	P3F56-00080	197	RGRSB-0016	188	JJP05-04860	192	KPI85-04575	193	ETSB-0075	193	ucynA-06690	185	slr0853	158
clpC	--	ATP-dependent Clp protease ATP-binding subunit	Core	All-RE	Cyan8802-1448	822	cce_4247	822	OXU93-07205	822	P3F56-00075	822	RGRSB-0015	822	JJP05-04855	822	KPI85-04570	823	ETSB-0074	823	ucynA-09060	825	sll0020	821
--	--	hypothetical protein		No-RE	Cyan8802-1449	456	cce_2523	456	--	0	--	0	--	0	--	0	--	0	--	0	--	0	--	0
--	--	hypothetical protein		No-RE	Cyan8802-1450	184	--	0	--	0	--	0	--	0	--	0	--	0	--	0	--	0	--	0
--	--	hypothetical protein		No-RE	Cyan8802-1451	258	cce_2626	262	--	0	--	0	--	0	--	0	--	0	--	0	--	0	--	0
alaS	C	alanine--tRNA ligase	Core	All-RE	Cyan8802-1452	879	cce_1722	879	OXU93-04890	882	P3F56-03265	882	RGRSB-0631	882	JJP05-07945	882	KPI85-07465	882	ETSB-0668	882	ucynA-08980	880	sll0362	877
--	C	hypothetical protein	Core	No-RE	Cyan8802-1453	197	cce_0411	200	--	0	--	0	--	0	--	0	--	0	--	0	--	0	slr1084	146
--	--	glycosyl transferase, family 2		No-RE	Cyan8802-1454	310	cce_0412	316	--	0	--	0	--	0	--	0	--	0	--	0	--	0	--	0
accC	C	biotin carboxylase	Core	All-RE	Cyan8802-1455	449	cce_3275	451	OXU93-03145	454	P3F56-04900	454	RGRSB-0940	454	JJP05-09545	454	KPI85-08905	449	ETSB-0988	449	ucynA-04680	449	sll0053	448
--	--	hypothetical protein	Core	No-RE	Cyan8802-1456	83	cce_1669	82	--	0	--	0	--	0	--	0	--	0	--	0	--	0	ssr1552	76
--	--	PAS/PAC and GAF sensor-containing diguanylate cyclase		No-RE	Cyan8802-1457	624	--	0	--	0	--	0	--	0	--	0	--	0	--	0	--	0	--	0
--	--	hypothetical protein	Core	All-RE	Cyan8802-1458	123	cce_4393	130	OXU93-06360	118	P3F56-01080	119	RGRSB-0202	119	JJP05-05800	126	KPI85-05425	115	ETSB-0252	115	ucynA-00670	133	--	0
spoT	E	probable guanosine-3',5'-bis(diphosphate) 3'-pyrophosphohydrolase	Core	All-RE	Cyan8802-1459	743	cce_4391	744	OXU93-06365	746	P3F56-01075	746	RGRSB-0201	746	JJP05-05795	746	KPI85-05420	744	ETSB-0251	744	ucynA-00660	745	slr1325	760
crcB	C	fluoride efflux transporter CrcB			Cyan8802-1460	126	cce_0197	127	OXU93-06370	127	P3F56-01070	127	RGRSB-0200	127	--	0	--	0	--	0	--	0	sll1192	140
--	C	glutaminase	Core	No-RE	Cyan8802-1461	294	cce_2765	301	--	0	--	0	--	0	--	0	--	0	--	0	--	0	slr2079	327
--	--	methyl-accepting chemotaxis sensory transducer		No-RE	Cyan8802-1462	564	--	0	--	0	--	0	--	0	--	0	--	0	--	0	--	0	--	0
--	--	CheR-type MCP methyltransferase		No-RE	Cyan8802-1463	406	--	0	--	0	--	0	--	0	--	0	--	0	--	0	--	0	--	0
--	--	CheW protein		No-RE	Cyan8802-1464	155	--	0	--	0	--	0	--	0	--	0	--	0	--	0	--	0	--	0
folK	C	2-amino-4-hydroxy-6-hydroxymethyldihydropteridine diphosphokinase	Core	All-RE	Cyan8802-1465	161	cce_2591	161	OXU93-02265	163	P3F56-05945	163	RGRSB-1826	163	JJP05-00675	163	KPI85-00655	163	ETSB-1186	163	ucynA-09240	156	slr1093	195
--	C	NUDIX hydrolase	Core		Cyan8802-1466	183	cce_2592	184	OXU93-02260	186	P3F56-05950	186	RGRSB-1825	186	(JJP05-00680)	0	--	0	(ETSB-1187)	0	--	0	sll1054	187
phrA	E	deoxyribodipyrimidine photolyase PhrA	Core	All-RE	Cyan8802-1467	481	cce_2428	476	OXU93-02255	476	P3F56-05955	476	RGRSB-1824	476	JJP05-00685	476	KPI85-00660	474	ETSB-1188	474	--	0	slr0854	488
rlmN	C	23S rRNA (adenine(2503)-C(2))-methyltransferase RlmN	Core	All-RE	Cyan8802-1468	340	cce_2727	343	OXU93-06455	341	P3F56-00980	343	RGRSB-0184	343	JJP05-05700	343	KPI85-05340	341	ETSB-0234	341	ucynA-07310	341	sll0098	350
futA1	C	iron uptake protein IdiA		No-RE	Cyan8802-1469	365	cce_2632	383	--	0	--	0	--	0	--	0	--	0	--	0	ucynA-05550	359	slr1295	360
--	--	family 1 extracellular solute-binding protein		No-RE	Cyan8802-1470	350	--	0	--	0	--	0	--	0	--	0	--	0	--	0	--	0	--	0
--	C	iron uptake porin	Core		Cyan8802-1471	632	cce_2633	596	OXU93-06035	573	--	0	RGRSB-0278	564	--	0	KPI85-05765	586	ETSB-0323	568	ucynA-11820	544	sll1550	544
--	--	hypothetical protein		No-RE	Cyan8802-1472	81	cce_2634	82	--	0	--	0	--	0	--	0	--	0	--	0	--	0	--	0
--	--	hypothetical protein		No-RE	Cyan8802-1473	333	cce_2635	336	--	0	--	0	--	0	--	0	--	0	--	0	--	0	--	0
--	--	hypothetical protein		No-RE	Cyan8802-1474	259	cce_2636	255	--	0	--	0	--	0	--	0	--	0	--	0	--	0	--	0
adhA	E	NAD(P)-dependent alcohol dehydrogenase		No-RE	Cyan8802-1475	333	cce_4888	335	--	0	--	0	--	0	--	0	--	0	--	0	--	0	slr1192	336
--	--	hypothetical protein		All-RE	Cyan8802-1476	418	cce_4126	424	OXU93-04365	426	P3F56-02675	426	RGRSB-0514	426	JJP05-07350	391	KPI85-06905	426	ETSB-0552	426	--	0	--	0
--	C	DUF2079 domain-containing protein	Core	All-RE	Cyan8802-1477	463	cce_4345	462	OXU93-04360	462	P3F56-02670	466	RGRSB-0513	462	JJP05-07345	462	KPI85-06900	462	ETSB-0551	466	ucynA-11630	464	sll1352	472
nusB	C	transcription antitermination factor NusB	Core	All-RE	Cyan8802-1478	235	cce_1623	209	OXU93-08175	216	P3F56-09165	216	RGRSB-1220	215	JJP05-03760	215	KPI85-03540	226	ETSB-1789	246	ucynA-05620	216	sll0271	275
--	--	hypothetical protein		All-RE	Cyan8802-1479	258	cce_1624	254	OXU93-08170	246	P3F56-09170	246	RGRSB-1219	246	JJP05-03765	246	KPI85-03545	247	ETSB-1790	247	ucynA-05610	250	--	0
--	C	HpsJ family protein	Core	All-RE	Cyan8802-1480	273	cce_4744	274	OXU93-08165	263	P3F56-09175	263	RGRSB-1218	263	JJP05-03770	263	KPI85-03550	263	ETSB-1791	263	ucynA-08920	281	sll1757	292
pgl	C	6-phosphogluconolactonase	Core	All-RE	Cyan8802-1481	236	cce_4743	251	OXU93-08160	238	P3F56-09180	240	RGRSB-1217	240	JJP05-03775	240	KPI85-03555	240	ETSB-1792	240	--	0	sll1479	240
--	C	FHA domain-containing protein	Core	No-RE	Cyan8802-1482	237	cce_4742	213	--	0	--	0	--	0	--	0	--	0	--	0	--	0	slr0298	210
--	--	hypothetical protein		No-RE	Cyan8802-1483	417	cce_4119	420	--	0	--	0	--	0	--	0	--	0	--	0	ucynA-08900	413	--	0
--	--	short-chain dehydrogenase/reductase SDR		No-RE	Cyan8802-1484	246	--	0	--	0	--	0	--	0	--	0	--	0	--	0	--	0	--	0
--	--	hypothetical protein		No-RE	Cyan8802-1485	202	--	0	--	0	--	0	--	0	--	0	--	0	--	0	--	0	--	0
--	--	ATPase-like protein		No-RE	Cyan8802-1486	382	--	0	--	0	--	0	--	0	--	0	--	0	--	0	--	0	--	0
--	--	hypothetical protein		No-RE	Cyan8802-1487	69	--	0	--	0	--	0	--	0	--	0	--	0	--	0	--	0	--	0
--	--	hypothetical protein		No-RE	Cyan8802-1488	57	--	0	--	0	--	0	--	0	--	0	--	0	--	0	--	0	--	0
--	--	hypothetical protein		No-RE	Cyan8802-1489	388	--	0	--	0	--	0	--	0	--	0	--	0	--	0	--	0	--	0
--	--	hypothetical protein		No-RE	Cyan8802-1490	181	--	0	--	0	--	0	--	0	--	0	--	0	--	0	--	0	--	0
smc	C	chromosome segregation protein SMC	Core		Cyan8802-1491	1226	cce_3297	1221	OXU93-06150	1228	P3F56-01345	1226	RGRSB-0254	1226	--	0	--	0	--	0	ucynA-08700	1198	sll1120	1200
--	C	amino acid ABC transporter substrate-binding protein	Core	No-RE	Cyan8802-1492	302	cce_0313	315	--	0	--	0	--	0	--	0	--	0	--	0	--	0	sll1762	299
grrA	--	rSAM-associated Gly-rich repeat protein		No-RE	Cyan8802-1493	142	cce_0311	132	--	0	--	0	--	0	--	0	--	0	--	0	--	0	sll1763	134
grrM	C	GRRM system radical SAM/SPASM domain protein	Core	No-RE	Cyan8802-1494	397	cce_0310	395	--	0	--	0	--	0	--	0	--	0	--	0	--	0	sll1766	398
--	--	type II toxin-antitoxin system HicB family antitoxin		No-RE	Cyan8802-1496	66	cce_1218	91	--	0	--	0	--	0	--	0	--	0	--	0	--	0	ssr2377	51
hisN	C	histidinol-phosphatase	Core	All-RE	Cyan8802-1497	269	cce_3293	273	OXU93-03615	271	P3F56-01810	270	RGRSB-0344	269	JJP05-06520	270	KPI85-06110	269	ETSB-0389	270	--	0	sll1959	267
--	--	stress responsive alpha-beta barrel domain-containing		No-RE	Cyan8802-1498	97	--	0	--	0	--	0	--	0	--	0	--	0	--	0	--	0	--	0
hisC	0	histidinol-phosphate transaminase	Core	All-RE	Cyan8802-1499	348	cce_3292	348	OXU93-04080	351	P3F56-02360	351	RGRSB-0454	351	JJP05-07050	348	KPI85-06610	351	ETSB-0493	351	--	0	sll1958	367
xssQ	--	synechan cluster transcription regulator		No-RE	Cyan8802-1500	762	cce_0655	766	--	0	--	0	--	0	--	0	--	0	--	0	--	0	slr5058	783
xssS	C	synechan biosynthesis two-component hybrid sensor and response regulator	Core	No-RE	Cyan8802-1501	925	cce_0656	908	--	0	--	0	--	0	--	0	--	0	--	0	--	0	sll5060	1209
xssR	C	synechan biosynthesis response regulator	Core	No-RE	Cyan8802-1502	311	cce_0657	307	--	0	--	0	--	0	--	0	--	0	--	0	--	0	sll5059	302
--	C	lysylphosphatidylglycerol synthase domain-containing protein		All-RE	Cyan8802-1503	317	cce_1431	333	OXU93-06895	320	P3F56-00490	321	RGRSB-0091	321	JJP05-05235	321	KPI85-04910	321	ETSB-0143	321	ucynA-01200	326	slr0712	322
cobH/cbiC	C	cobalt-precorrin-8/precorrin-8X methylmutase	Core		Cyan8802-1504	200	cce_3969	207	OXU93-03360	206	P3F56-01515	206	RGRSB-0287	205	JJP05-06245	212	(KPI85-05815)	0	(ETSB-0332)	149	ucynA-07670	208	sll0916	217
cobL/cbiE	--	cobalt-precorrin-7/precorrin-7 (C5)-methyltransferase	Core		Cyan8802-1505	418	cce_3970	416	OXU93-03355	416	P3F56-01510	419	RGRSB-0286	425	JJP05-06240	416	(broken)	0	(ETSB-0331)	0	ucynA-07680	417	sll0099	425
--	C	permease	Core	All-RE	Cyan8802-1506	343	cce_3507	345	OXU93-03350	346	P3F56-01505	346	RGRSB-0285	346	JJP05-06235	346	KPI85-05795	346	ETSB-0330	346	--	0	sll0932	337
--	C	Ig-like domain-containing protein	Core	All-RE	Cyan8802-1508	499	cce_3505	501	OXU93-03340	499	P3F56-01495	499	RGRSB-0283	499	JJP05-06225	499	KPI85-05785	499	ETSB-0328	499	--	0	sll0325	496
--	C	hypothetical protein		No-RE	Cyan8802-1509	317	--	0	--	0	--	0	--	0	--	0	--	0	--	0	--	0	sll1571	942
--	--	response regulator receiver sensor signal transduction		No-RE	Cyan8802-1510	374	--	0	--	0	--	0	--	0	--	0	--	0	--	0	--	0	--	0
--	--	multi-sensor hybrid histidine kinase		No-RE	Cyan8802-1511	1002	--	0	--	0	--	0	--	0	--	0	--	0	--	0	--	0	--	0
--	--	PAP/fibrillin family protein	Core	No-RE	Cyan8802-1513	227	cce_1807	224	--	0	--	0	--	0	--	0	--	0	--	0	--	0	slr1024	213
--	C	glycosyltransferase family 4 protein	Core	No-RE	Cyan8802-1514	396	cce_1019	396	--	0	--	0	--	0	--	0	--	0	--	0	--	0	sll1971	395
--	C	2-phosphosulfolactate phosphatase family protein	Core		Cyan8802-1515	243	cce_1018	248	--	0	P3F56-04560	241	RGRSB-0880	241	--	0	--	0	--	0	--	0	slr1718	241
ndhL	E	ferredoxin-plastoquinone oxidoreductase subunit L		All-RE	Cyan8802-1516	81	cce_2128	85	OXU93-02550	79	P3F56-05600	79	RGRSB-1895	81	JJP05-00365	81	KPI85-00345	79	ETSB-1114	81	ucynA-11120	95	ssr1386	80
--	C	DUF3007 family protein	Core	All-RE	Cyan8802-1517	101	cce_2129	99	OXU93-02555	104	P3F56-05595	104	RGRSB-1896	104	JJP05-00360	104	KPI85-00340	92	ETSB-1113	92	ucynA-11130	95	slr0815	121
trpA	C	tryptophan synthase subunit alpha	Core	All-RE	Cyan8802-1518	267	cce_2130	264	OXU93-02560	264	P3F56-05590	264	RGRSB-1897	264	JJP05-00355	264	KPI85-00335	269	ETSB-1112	269	--	0	slr0966	264
prx	E	2-Cys peroxiredoxin monomer	Core	All-RE	Cyan8802-1519	199	cce_2409	199	OXU93-03235	199	P3F56-04775	199	RGRSB-0916	199	JJP05-09430	199	KPI85-08805	199	ETSB-0965	199	--	0	sll0755	200
ruvC	C	crossover junction endodeoxyribonuclease RuvC	Core	All-RE	Cyan8802-1520	162	cce_0063	174	OXU93-02510	163	P3F56-05645	163	RGRSB-1886	163	JJP05-00410	163	KPI85-00390	163	ETSB-1124	163	ucynA-04010	162	sll0896	167
--	--	hypothetical protein		No-RE	Cyan8802-1521	60	--	0	--	0	--	0	--	0	--	0	--	0	--	0	--	0	--	0
hik23	C	two-component hybrid sensor and regulator	Core	No-RE	Cyan8802-1522	389	cce_4405	398	--	0	--	0	--	0	--	0	--	0	--	0	--	0	slr1324	420
manA	--	putative mannose-1-phosphate guanylyltransferase	Core	All-RE	Cyan8802-1523	126	cce_4404	122	OXU93-02275	123	P3F56-05935	126	RGRSB-1828	121	JJP05-00665	126	KPI85-00645	126	ETSB-1183	126	ucynA-05090	118	slr2074	129
recG	C	ATP-dependent DNA helicase RecG	Core	All-RE	Cyan8802-1525	819	cce_0327	819	OXU93-02270	819	P3F56-05940	819	RGRSB-1827	819	JJP05-00670	819	KPI85-00650	819	ETSB-1184	819	ucynA-06780	813	slr0020	831
--	--	hypothetical protein		No-RE	Cyan8802-1526	248	cce_0833	246	--	0	--	0	--	0	--	0	--	0	--	0	--	0	--	0
rsmD	C	16S rRNA (guanine(966)-N(2))-methyltransferase RsmD	Core	All-RE	Cyan8802-1527	179	cce_4256	182	OXU93-07035	183	P3F56-00305	180	RGRSB-0056	178	JJP05-05065	180	KPI85-04750	180	ETSB-0110	180	ucynA-06410	181	slr0383	186
--	--	hypothetical protein		No-RE	Cyan8802-1528	238	cce_3305	223	--	0	--	0	--	0	--	0	--	0	--	0	--	0	--	0
hisH	C	imidazole glycerol phosphate synthase subunit HisH	Core	All-RE	Cyan8802-1529	207	cce_0309	211	OXU93-07030	206	P3F56-00310	206	RGRSB-0057	212	JJP05-05070	206	KPI85-04755	212	ETSB-0111	212	--	0	slr0084	210
--	--	peptidase C15 pyroglutamyl peptidase I		No-RE	Cyan8802-1530	171	--	0	--	0	--	0	--	0	--	0	--	0	--	0	--	0	--	0
--	--	hypothetical protein		No-RE	Cyan8802-1531	80	--	0	--	0	--	0	--	0	--	0	--	0	--	0	--	0	--	0
--	C	FAD-dependent hydroxylase		All-RE	Cyan8802-1532	419	--	0	OXU93-07025	413	P3F56-00315	413	RGRSB-0058	413	JJP05-05075	413	KPI85-04760	413	ETSB-0112	413	ucynA-06860	414	slr1300	1245
--	--	hypothetical protein		No-RE	Cyan8802-1533	151	cce_0620	131	--	0	--	0	--	0	--	0	--	0	--	0	--	0	--	0
--	--	lipopolysaccharide biosynthesis protein		No-RE	Cyan8802-1534	478	--	0	--	0	--	0	--	0	--	0	--	0	--	0	--	0	--	0
xssT	--	synechan exporter	Core	Unique	Cyan8802-1535	495	cce_1803	488	--	0	--	0	--	0	JJP05-05260	111	--	0	--	0	--	0	sll1581	504
--	--	Na+/Picotransporter		No-RE	Cyan8802-1536	388	--	0	--	0	--	0	--	0	--	0	--	0	--	0	--	0	--	0
--	--	TIGR02450 family Trp-rich protein	Core	No-RE	Cyan8802-1537	86	cce_2206	97	--	0	--	0	--	0	--	0	--	0	--	0	--	0	ssr2843	87
--	--	putative rubredoxin		No-RE	Cyan8802-1538	237	cce_1793	68	--	0	--	0	--	0	--	0	--	0	--	0	--	0	--	0
--	--	type II toxin-antitoxin system HicA family toxin	Core	No-RE	Cyan8802-1539	72	cce_1958	68	--	0	--	0	--	0	--	0	--	0	--	0	--	0	ssr0335	69
--	--	hypothetical protein		No-RE	Cyan8802-1540	73	--	0	--	0	--	0	--	0	--	0	--	0	--	0	--	0	--	0
--	--	hypothetical protein		No-RE	Cyan8802-1541	131	--	0	--	0	--	0	--	0	--	0	--	0	--	0	--	0	--	0
--	--	Rpn family recombination-promoting nuclease/putative transposase		No-RE	Cyan8802-1542	275	--	0	--	0	--	0	--	0	--	0	--	0	--	0	--	0	slr5119	771
lpxD	C	UDP-3-O-(3-hydroxyacyl)glucosamine N-acyltransferase	Core	All-RE	Cyan8802-1543	348	cce_2207	397	OXU93-04520	348	P3F56-02860	348	RGRSB-0548	348	JJP05-07535	348	KPI85-07075	346	ETSB-0587	346	ucynA-04090	344	slr0776	344
--	--	hypothetical protein	Core		Cyan8802-1544	305	cce_1610	269	OXU93-08640	288	P3F56-08675	313	RGRSB-1314	310	JJP05-03295	84	--	0	--	0	ucynA-11930	227	slr1353	291
--	C	ribonuclease R	Core	All-RE	Cyan8802-1545	750	cce_0113	750	OXU93-00005	750	P3F56-08670	750	RGRSB-1315	750	JJP05-03280	750	KPI85-03090	751	ETSB-1691	751	ucynA-09960	733	sll1910	781
--	C	DUF3153 domain-containing protein	Core	All-RE	Cyan8802-1546	259	cce_0112	265	OXU93-00010	265	P3F56-08665	265	RGRSB-1316	265	JJP05-03275	265	KPI85-03085	246	ETSB-1690	265	ucynA-09950	261	slr1724	264
menF	C	isochorismate synthase	Core	No-RE	Cyan8802-1547	492	cce_4480	494	--	0	--	0	--	0	--	0	--	0	--	0	ucynA-05240	483	slr0817	474
menA	E	1,4-dihydroxy-2-naphthoate phytyltransferase	Core	No-RE	Cyan8802-1548	310	cce_4479	307	--	0	--	0	--	0	--	0	--	0	--	0	ucynA-05230	304	slr1518	281
ftrC	E	ferredoxin:thioredoxin reductase	Core	All-RE	Cyan8802-1550	122	cce_3398	152	OXU93-02990	122	P3F56-05060	122	RGRSB-0972	122	JJP05-09705	122	KPI85-09055	122	ETSB-1018	122	ucynA-03060	121	sll0554	118
--	--	DUF309 domain-containing protein	Core	All-RE	Cyan8802-1551	133	cce_3397	137	OXU93-02995	132	P3F56-05055	132	RGRSB-0971	132	JJP05-09700	133	KPI85-09050	132	ETSB-1017	132	ucynA-03070	131	slr1636	206
--	--	RNA-binding protein		No-RE	Cyan8802-1552	92	cce_0146	81	--	0	--	0	--	0	--	0	--	0	--	0	--	0	--	0
--	--	hypothetical protein		No-RE	Cyan8802-1553	71	--	0	--	0	--	0	--	0	--	0	--	0	--	0	--	0	--	0
--	--	hypothetical protein		No-RE	Cyan8802-1554	80	--	0	--	0	--	0	--	0	--	0	--	0	--	0	--	0	--	0
--	--	hypothetical protein		No-RE	Cyan8802-1555	96	--	0	--	0	--	0	--	0	--	0	--	0	--	0	--	0	--	0
--	--	aldehyde dehydrogenase		No-RE	Cyan8802-1556	490	cce_3229	490	--	0	--	0	--	0	--	0	--	0	--	0	--	0	--	0
--	C	Rieske 2Fe-2S domain-containing protein		No-RE	Cyan8802-1557	450	cce_1963	465	--	0	--	0	--	0	--	0	--	0	--	0	--	0	slr1747	469
--	--	hypothetical protein		No-RE	Cyan8802-1558	343	cce_3750	351	--	0	--	0	--	0	--	0	--	0	--	0	--	0	--	0
rpsJ	C	30S ribosomal protein S10	Core	All-RE	Cyan8802-1560	104	cce_4087	105	OXU93-07755	104	P3F56-09690	104	RGRSB-1112	104	JJP05-04240	104	KPI85-03995	104	ETSB-1893	104	ucynA-08280	105	sll1101	105
tufA	E	elongation factor Tu	Core	All-RE	Cyan8802-1561	409	cce_4088	409	OXU93-07760	409	P3F56-09685	409	RGRSB-1113	409	JJP05-04235	409	KPI85-03990	409	ETSB-1892	409	ucynA-08260	409	sll1099	399
fusA	E	elongation factor G FusA	Core	All-RE	Cyan8802-1562	691	cce_4089	697	OXU93-07765	695	P3F56-09680	695	RGRSB-1114	695	JJP05-04230	695	KPI85-03985	695	ETSB-1891	695	ucynA-08250	698	sll1098	691
rpsG	C	30S ribosomal protein S7	Core	All-RE	Cyan8802-1563	156	cce_4090	156	OXU93-07770	156	P3F56-09675	156	RGRSB-1115	156	JJP05-04225	156	KPI85-03980	156	ETSB-1890	156	ucynA-08240	156	sll1097	156
rpsL	C	30S ribosomal protein S12	Core	All-RE	Cyan8802-1564	125	cce_4091	124	OXU93-07775	124	P3F56-09670	124	RGRSB-1116	124	JJP05-04220	124	KPI85-03975	129	ETSB-1889	129	ucynA-08230	124	sll1096	126
iscA	E	iron-sulfur cluster assembly accessory protein	Core	All-RE	Cyan8802-1565	109	cce_4092	118	OXU93-07780	109	P3F56-09665	109	RGRSB-1117	109	JJP05-04215	109	KPI85-03970	115	ETSB-1888	149	--	0	slr1565	113
--	--	transposase IS4 family protein		No-RE	Cyan8802-1566	330	--	0	--	0	--	0	--	0	--	0	--	0	--	0	--	0	--	0
--	--	hypothetical protein		No-RE	Cyan8802-1567	196	cce_1103	196	--	0	--	0	--	0	--	0	--	0	--	0	--	0	--	0
--	--	hypothetical protein		No-RE	Cyan8802-1568	70	cce_1104	130	--	0	--	0	--	0	--	0	--	0	--	0	--	0	--	0
--	--	hypothetical protein		No-RE	Cyan8802-1569	44	--	0	--	0	--	0	--	0	--	0	--	0	--	0	--	0	--	0
--	--	hypothetical protein	Core		Cyan8802-1570	143	cce_1621	145	OXU93-07315	139	--	0	RGRSB-1010	139	JJP05-04750	153	--	0	--	0	--	0	slr0217	140
cobU	C	bifunctional adenosylcobinamide kinase/adenosylcobinamide-phosphate guanylyltransferase	Core		Cyan8802-1571	185	cce_4757	180	OXU93-07310	191	P3F56-10220	191	RGRSB-1009	189	JJP05-04755	189	(KPI85-04475)	69	(ETSB-0059)	0	ucynA-11490	182	slr0216	185
fmt	C	methionyl-tRNA formyltransferase	Core	All-RE	Cyan8802-1572	332	cce_0949	338	OXU93-00050	331	P3F56-08615	331	RGRSB-1325	347	JJP05-03225	331	KPI85-03055	331	ETSB-1683	331	--	0	slr0070	330
holB	C	DNA polymerase III subunit &delta;'	Core	All-RE	Cyan8802-1573	319	cce_4382	313	OXU93-07390	317	P3F56-10115	319	RGRSB-1029	319	JJP05-04655	319	KPI85-04395	319	ETSB-0035	319	ucynA-10100	317	slr0446	319
--	--	hypothetical protein		All-RE	Cyan8802-1574	115	cce_4383	115	OXU93-07395	115	P3F56-10110	115	RGRSB-1030	115	JJP05-04650	115	KPI85-04390	115	ETSB-0034	115	--	0	--	0
--	C	FHA domain-containing protein	Core	No-RE	Cyan8802-1575	149	cce_4384	151	--	0	--	0	--	0	--	0	--	0	--	0	--	0	slr1951	157
--	--	VOC family protein		No-RE	Cyan8802-1576	137	cce_3886	138	--	0	--	0	--	0	--	0	--	0	--	0	--	0	sll5075	139
ctaA	E	copper-transporting P-type ATPase CtaA	Core	All-RE	Cyan8802-1577	793	cce_4385	779	OXU93-07400	809	P3F56-10105	808	RGRSB-1031	808	JJP05-04645	808	KPI85-04385	806	ETSB-0033	806	ucynA-10090	771	slr1950	780
--	--	hypothetical protein		No-RE	Cyan8802-1578	447	--	0	--	0	--	0	--	0	--	0	--	0	--	0	--	0	--	0
--	C	M23 family metallopeptidase	Core	All-RE	Cyan8802-1579	469	cce_3693	463	OXU93-04965	442	P3F56-03385	469	RGRSB-0657	466	JJP05-08045	463	KPI85-07585	469	ETSB-0696	463	--	0	slr1708	411
--	--	hypothetical protein		All-RE	Cyan8802-1580	248	cce_4508	335	OXU93-02890	246	P3F56-05175	267	RGRSB-0995	266	JJP05-09815	266	KPI85-09155	266	ETSB-1036	266	--	0	--	0
--	C	probable ribosomal large subunit pseudouridine synthase B	Core	All-RE	Cyan8802-1581	252	cce_4507	259	OXU93-02895	261	P3F56-05170	261	RGRSB-0994	261	JJP05-09810	261	KPI85-09150	261	ETSB-1035	261	ucynA-05980	254	slr0361	249
--	--	hypothetical protein		No-RE	Cyan8802-1582	38	--	0	--	0	--	0	--	0	--	0	--	0	--	0	--	0	--	0
hemB	C	porphobilinogen synthase	Core	All-RE	Cyan8802-1584	328	cce_1659	331	OXU93-02900	328	P3F56-05165	328	RGRSB-0993	328	JJP05-09805	328	KPI85-09145	328	ETSB-1034	328	ucynA-02330	328	sll1994	327
--	--	hypothetical protein		No-RE	Cyan8802-1585	68	--	0	--	0	--	0	--	0	--	0	--	0	--	0	--	0	--	0
--	--	CHAT domain-containing protein		No-RE	Cyan8802-1586	1162	cce_4469	942	--	0	--	0	--	0	--	0	--	0	--	0	--	0	sll0499	948
--	--	hypothetical protein		No-RE	Cyan8802-1587	358	--	0	--	0	--	0	--	0	--	0	--	0	--	0	--	0	--	0
--	--	hypothetical protein		No-RE	Cyan8802-1588	441	--	0	--	0	--	0	--	0	--	0	--	0	--	0	--	0	--	0
--	--	hypothetical protein	Core	All-RE	Cyan8802-1589	230	cce_4738	236	OXU93-02635	229	P3F56-05500	228	RGRSB-1914	232	JJP05-00265	228	KPI85-00260	228	ETSB-1094	228	--	0	--	0
--	--	hypothetical protein		No-RE	Cyan8802-1590	592	--	0	--	0	--	0	--	0	--	0	--	0	--	0	--	0	--	0
--	C	DUF3318 domain-containing protein	Core	All-RE	Cyan8802-1591	216	cce_3430	215	OXU93-02640	216	P3F56-05485	216	RGRSB-1916	204	JJP05-00250	216	KPI85-00250	216	ETSB-1092	204	ucynA-11880	210	slr1949	212
xssP	C	synechan glycosyltransferase	Core	No-RE	Cyan8802-1592	332	cce_3429	336	--	0	--	0	--	0	--	0	--	0	--	0	--	0	sll5057	317
--	--	hypothetical protein		No-RE	Cyan8802-1593	148	cce_3428	156	--	0	--	0	--	0	--	0	--	0	--	0	--	0	--	0
--	--	hypothetical protein	Core	No-RE	Cyan8802-1594	86	cce_1182	102	--	0	--	0	--	0	--	0	--	0	--	0	--	0	ssr2062	88
--	--	DUF721 domain-containing protein	Core	All-RE	Cyan8802-1595	194	cce_1183	188	OXU93-03715	188	P3F56-01940	188	RGRSB-0373	187	JJP05-06655	188	KPI85-06235	188	ETSB-0413	188	ucynA-04930	180	slr0363	191
--	--	hypothetical protein		No-RE	Cyan8802-1596	398	cce_4603	342	--	0	--	0	--	0	--	0	--	0	--	0	--	0	--	0
--	--	NAD(P)/FAD-dependent oxidoreductase	Core	All-RE	Cyan8802-1597	409	cce_3836	416	OXU93-02675	414	P3F56-05420	413	RGRSB-1927	413	JJP05-00190	413	KPI85-00195	413	ETSB-1082	413	--	0	sll0586	408
--	--	transposase IS200-family protein		No-RE	Cyan8802-1599	138	--	0	--	0	--	0	--	0	--	0	--	0	--	0	--	0	--	0
--	--	transposase IS891/IS1136/IS1341 family		No-RE	Cyan8802-1600	424	--	0	--	0	--	0	--	0	--	0	--	0	--	0	--	0	--	0
--	--	HAD-superfamily hydrolase		No-RE	Cyan8802-1601	217	--	0	--	0	--	0	--	0	--	0	--	0	--	0	--	0	--	0
--	--	hypothetical protein		No-RE	Cyan8802-1602	89	--	0	--	0	--	0	--	0	--	0	--	0	--	0	--	0	--	0
--	--	methylthioribulose-1-phosphate dehydratase		No-RE	Cyan8802-1603	204	--	0	--	0	--	0	--	0	--	0	--	0	--	0	--	0	--	0
natD	E	neutral amino acids ABC transporter permease	Core		Cyan8802-1604	288	cce_2946	294	OXU93-02375	288	P3F56-05840	288	--	0	--	0	KPI85-00550	69	--	0	--	0	slr0949	286
rre9	C	response regulator transcription factor Rre9	Core	No-RE	Cyan8802-1605	216	cce_0678	219	--	0	--	0	--	0	--	0	--	0	--	0	--	0	slr1909	213
fed10	--	ferredoxin 10	Core	No-RE	Cyan8802-1606	158	cce_0679	172	--	0	--	0	--	0	--	0	--	0	--	0	--	0	sll1584	134
--	--	hypothetical protein	Core	All-RE	Cyan8802-1607	302	cce_0167	300	OXU93-01450	292	P3F56-06955	292	RGRSB-1641	292	JJP05-01625	292	KPI85-01550	290	ETSB-1370	290	--	0	--	0
larE	C	ATP-dependent sacrificial sulfur transferase LarE	Core	All-RE	Cyan8802-1608	274	cce_0166	276	OXU93-01455	272	P3F56-06950	272	RGRSB-1642	274	JJP05-01620	272	KPI85-01545	274	ETSB-1369	274	--	0	slr1717	268
--	--	hypothetical protein		No-RE	Cyan8802-1609	117	--	0	--	0	--	0	--	0	--	0	--	0	--	0	--	0	--	0
--	--	hypothetical protein		No-RE	Cyan8802-1610	59	--	0	--	0	--	0	--	0	--	0	--	0	--	0	--	0	--	0
hik9	C	HAMP domain-containing sensor histidine kinase		No-RE	Cyan8802-1611	442	cce_0164	453	--	0	--	0	--	0	--	0	--	0	--	0	--	0	slr0210	417
--	C	ABC transporter permease	Core	No-RE	Cyan8802-1612	257	cce_0161	257	--	0	--	0	--	0	--	0	--	0	--	0	--	0	sll1107	258
rpsN	C	30S ribosomal protein S14	Core	All-RE	Cyan8802-1613	100	cce_0081	100	OXU93-05765	100	P3F56-04325	100	RGRSB-0836	95	JJP05-08835	100	KPI85-08430	100	ETSB-0880	100	ucynA-04550	74	slr0628	100
ctpB	E	carboxyl-terminal processing peptidase CtpB	Core	All-RE	Cyan8802-1614	458	cce_0080	478	OXU93-03280	456	P3F56-04720	454	RGRSB-0907	480	JJP05-09380	457	KPI85-08760	457	ETSB-0956	457	ucynA-04560	435	slr0257	462
--	--	NUDIX hydrolase			Cyan8802-1615	154	cce_0813	153	--	0	P3F56-04725	176	RGRSB-0908	176	JJP05-09385	176	--	0	ETSB-0957	119	--	0	--	0
--	--	hypothetical protein	Core	All-RE	Cyan8802-1616	200	cce_0812	194	OXU93-03275	172	P3F56-04730	172	RGRSB-0909	172	JJP05-09390	172	KPI85-08770	179	ETSB-0958	172	ucynA-08720	138	sll0623	229
folD	C	bifunctional methylenetetrahydrofolate dehydrogenase/methenyltetrahydrofolate cyclohydrolase FolD	Core	All-RE	Cyan8802-1617	292	cce_0811	289	OXU93-03270	293	P3F56-04735	292	RGRSB-0910	292	JJP05-09395	289	KPI85-08775	292	ETSB-0959	292	--	0	sll0753	294
ndhD4	E	ferredoxin-plastoquinone oxidoreductase subunit D4	Core	All-RE	Cyan8802-1619	494	cce_1693	507	OXU93-00330	512	P3F56-08270	501	RGRSB-1396	501	JJP05-02880	500	KPI85-02725	500	ETSB-1617	501	ucynA-01490	486	sll0027	507
ndhF4	E	ferredoxin-plastoquinone oxidoreductase subunit F4	Core	All-RE	Cyan8802-1620	631	cce_1692	632	OXU93-00325	631	P3F56-08275	631	RGRSB-1395	630	JJP05-02885	631	KPI85-02730	631	ETSB-1618	631	ucynA-01510	621	sll0026	634
ccmK2	E	carboxysome hexamer-forming shell protein (BMC-H) CcmK2	Core	No-RE	Cyan8802-1621	103	cce_4283	103	--	0	--	0	--	0	--	0	(KPI85-02735)	0	(ETSB-1619)	0	--	0	sll1028	103
ccmK1	E	carboxysome hexamer-forming shell protein (BMC-H) CcmK1	Core	No-RE	Cyan8802-1622	111	cce_4282	111	--	0	--	0	(RGRSB-1394)	0	(JJP05-02890)	0	--	0	--	0	--	0	sll1029	111
ccmL	E	carboxysome pentamer-forming shell protein (BMC-P) CcmL	Core	No-RE	Cyan8802-1623	101	cce_4281	101	--	0	--	0	(RGRSB-1393)	0	(broken)	0	--	0	(broken)	0	--	0	sll1030	100
ccmM	E	carboxysome assembly protein CcmM	Core	No-RE	Cyan8802-1624	666	cce_4280	666	--	0	(broken)	0	(RGRSB-1392)	0	(JJP05-02895)	0	--	0	--	0	--	0	sll1031	687
ccmN	E	carboxysome assembly protein CcmN	Core	No-RE	Cyan8802-1625	244	cce_4279	240	--	0	(broken)	0	--	0	(JJP05-02900)	0	(KPI85-02740)	0	(Etsb-1620)	0	--	0	sll1032	241
--	--	Uma2 family endonuclease		No-RE	Cyan8802-1626	200	--	0	--	0	--	0	--	0	--	0	--	0	--	0	--	0	sll1609	534
cbbL	E	ribulose bisphosphate carboxylase/oxygenase large subunit	Core	No-RE	Cyan8802-1628	472	cce_3166	471	(broken)	0	(P3F56-08290)	0	(RGRSB-1391)	0	(JJP05-02905)	0	(KPI85-02750)	0	(ETSB-1621)	0	--	0	slr0009	470
rbcX	C	RbcX monomer	Core	No-RE	Cyan8802-1629	134	cce_3165	132	--	0	--	0	--	0	--	0	--	0	--	0	--	0	slr0011	136
cbbS	E	ribulose bisphosphate carboxylase/oxygenase small subunit	Core		Cyan8802-1630	111	cce_3164	111	(broken)	0	(P3F56-08305)	95	(RGRSB-1389)	99	(JJP05-02915)	0	(KPI85-02760)	0	(ETSB-1623)	0	--	0	slr0012	113
--	--	hypothetical protein		No-RE	Cyan8802-1631	265	--	0	--	0	--	0	--	0	--	0	--	0	--	0	--	0	--	0
--	--	PilT protein domain-containing protein		No-RE	Cyan8802-1632	141	--	0	--	0	--	0	--	0	--	0	--	0	--	0	--	0	--	0
--	--	hypothetical protein		No-RE	Cyan8802-1633	267	--	0	--	0	--	0	--	0	--	0	--	0	--	0	--	0	--	0
--	C	class A beta-lactamase	Core	All-RE	Cyan8802-1634	425	cce_2988	413	OXU93-02770	435	P3F56-05305	417	RGRSB-1948	413	JJP05-00075	417	KPI85-00075	417	ETSB-1059	417	ucynA-12350	340	slr0121	495
ald	C	alanine dehydrogenase	Core	All-RE	Cyan8802-1635	363	cce_0036	366	OXU93-03455	361	P3F56-01630	361	RGRSB-0310	361	JJP05-06355	361	KPI85-05920	361	ETSB-0353	361	ucynA-08500	363	sll1682	360
pilB1	--	pilus assembly ATPase PilB1	Core	No-RE	Cyan8802-1636	673	cce_0420	677	--	0	--	0	--	0	--	0	--	0	--	0	--	0	slr0063	672
pilT1	E	type IV pilus disassembly ATPase PilT1	Core	No-RE	Cyan8802-1637	372	cce_0419	368	--	0	--	0	--	0	--	0	--	0	--	0	--	0	slr0161	369
pilC	0	Type IV pilus platform protein (inactive)	Core	No-RE	Cyan8802-1638	404	cce_0418	404	--	0	--	0	--	0	--	0	--	0	--	0	--	0	slr0163	247
--	--	hypothetical protein		No-RE	Cyan8802-1639	190	cce_0417	190	--	0	--	0	--	0	--	0	--	0	--	0	--	0	slr0845	190
--	C	DUF362 domain-containing protein		No-RE	Cyan8802-1640	319	cce_0740	316	--	0	--	0	--	0	--	0	--	0	--	0	--	0	sll1697	321
--	--	hypothetical protein		No-RE	Cyan8802-1642	557	cce_4538	550	--	0	--	0	--	0	--	0	--	0	--	0	--	0	--	0
--	--	SDR family oxidoreductase		No-RE	Cyan8802-1643	229	--	0	--	0	--	0	--	0	--	0	--	0	--	0	--	0	slr5088	717
--	--	hypothetical protein		No-RE	Cyan8802-1644	79	--	0	--	0	--	0	--	0	--	0	--	0	--	0	--	0	--	0
--	--	AmpG protein		No-RE	Cyan8802-1645	433	--	0	--	0	--	0	--	0	--	0	--	0	--	0	--	0	--	0
rpe	C	ribulose-phosphate 3-epimerase	Core	All-RE	Cyan8802-1646	234	cce_0798	233	OXU93-03035	233	P3F56-05000	233	RGRSB-0962	233	JJP05-09650	233	KPI85-09005	233	ETSB-1009	233	ucynA-01930	228	sll0807	230
--	--	hypothetical protein		No-RE	Cyan8802-1647	243	cce_1984	241	--	0	--	0	--	0	--	0	--	0	--	0	--	0	--	0
--	C	hypothetical protein	Core	No-RE	Cyan8802-1648	83	cce_2311	93	--	0	--	0	--	0	--	0	--	0	--	0	ucynA-01920	87	ssl2069	83
--	C	DUF1269 domain-containing protein		No-RE	Cyan8802-1649	166	--	0	--	0	--	0	--	0	--	0	--	0	--	0	--	0	sll1106	516
crtR	E	beta-carotene hydroxylase	Core	All-RE	Cyan8802-1650	291	cce_4622	308	OXU93-06525	294	P3F56-00900	291	RGRSB-0168	291	JJP05-05625	291	KPI85-05265	291	ETSB-0218	291	ucynA-03310	289	sll1468	312
--	C	DUF3082 domain-containing protein	Core	All-RE	Cyan8802-1651	104	cce_1106	101	OXU93-04725	108	P3F56-03095	106	RGRSB-0598	108	JJP05-07770	107	KPI85-07295	110	ETSB-0635	105	ucynA-05970	113	slr0438	107
ppk1	C	polyphosphate kinase 1	Core	All-RE	Cyan8802-1652	722	cce_2170	723	OXU93-06305	727	P3F56-01150	720	RGRSB-0216	728	JJP05-05875	722	KPI85-05480	722	ETSB-0263	722	ucynA-03540	719	sll0290	728
--	--	hypothetical protein		No-RE	Cyan8802-1653	138	--	0	--	0	--	0	--	0	--	0	--	0	--	0	--	0	--	0
--	C	2Fe-2S iron-sulfur cluster-binding protein	Core	All-RE	Cyan8802-1654	79	cce_3360	80	OXU93-07165	79	P3F56-00115	79	RGRSB-0022	79	JJP05-04920	79	KPI85-04610	79	ETSB-0081	79	ucynA-07830	79	ssr1041	79
cobQ	C	cobyric acid synthase CobQ	Core		Cyan8802-1655	495	cce_3359	494	OXU93-07170	494	P3F56-00110	494	RGRSB-0021	494	JJP05-04925	494	(KPI85-04605)	0	(ETSB-0080)	0	ucynA-07840	490	slr0618	527
--	--	hypothetical protein		All-RE	Cyan8802-1656	138	--	0	OXU93-07175	139	P3F56-00105	139	RGRSB-0020	139	JJP05-04930	139	KPI85-04600	139	ETSB-0079	139	ucynA-07850	131	sll0871	429
--	--	hypothetical protein		No-RE	Cyan8802-1657	88	cce_0345	95	--	0	--	0	--	0	--	0	--	0	--	0	--	0	--	0
--	--	putative bacterioferritin comigratory protein		All-RE	Cyan8802-1658	144	cce_3358	144	OXU93-07180	144	P3F56-00100	144	RGRSB-0019	144	JJP05-04935	144	KPI85-04595	144	ETSB-0078	144	ucynA-07860	144	--	0
--	--	carboxypeptidase-like regulatory domain-containing protein	Core		Cyan8802-1659	155	cce_3357	173	--	0	--	0	RGRSB-1820	158	JJP05-00705	151	KPI85-00675	151	ETSB-1191	151	--	0	sll0382	176
--	--	hypothetical protein		No-RE	Cyan8802-1660	76	--	0	--	0	--	0	--	0	--	0	--	0	--	0	--	0	--	0
--	C	hypothetical protein	Core	No-RE	Cyan8802-1661	168	cce_1334	170	--	0	(P3F56-09990)	0	--	0	--	0	--	0	--	0	--	0	slr0613	173
--	--	LmbP protein		All-RE	Cyan8802-1662	326	cce_0966	326	OXU93-07485	326	P3F56-09995	326	RGRSB-1052	326	JJP05-04560	326	KPI85-04295	326	ETSB-0016	326	ucynA-11570	326	slr0862	326
--	C	nucleotidyltransferase family protein		All-RE	Cyan8802-1663	243	cce_0965	244	OXU93-07480	244	P3F56-10000	244	RGRSB-1051	244	JJP05-04565	244	KPI85-04300	244	ETSB-0017	244	ucynA-11560	244	slr0007	253
aroC	C	chorismate synthase	Core	All-RE	Cyan8802-1664	362	cce_4200	363	OXU93-07475	362	P3F56-10005	362	RGRSB-1050	362	JJP05-04570	362	KPI85-04305	362	ETSB-0018	362	ucynA-09900	363	sll1747	362
--	--	hypothetical protein		No-RE	Cyan8802-1665	78	--	0	--	0	--	0	--	0	--	0	--	0	--	0	--	0	--	0
--	C	ATP-binding cassette domain-containing protein	Core	No-RE	Cyan8802-1666	799	cce_4199	804	--	0	--	0	--	0	--	0	--	0	--	0	--	0	sll0778	790
sir	E	assimilatory sulfite reductase (ferredoxin)	Core	All-RE	Cyan8802-1667	638	cce_3180	635	OXU93-07470	636	P3F56-10010	644	RGRSB-1049	637	JJP05-04575	644	KPI85-04310	634	ETSB-0019	634	ucynA-09870	588	slr0963	635
--	--	DUF3750 domain-containing protein		No-RE	Cyan8802-1668	132	--	0	--	0	--	0	--	0	--	0	--	0	--	0	--	0	sll1853	465
mgtE	E	magnesium transporter	Core	No-RE	Cyan8802-1669	462	cce_2010	462	--	0	--	0	--	0	--	0	--	0	--	0	ucynA-09890	456	slr1216	463
--	--	hypothetical protein		No-RE	Cyan8802-1670	520	--	0	--	0	--	0	--	0	--	0	--	0	--	0	--	0	--	0
psbN	C	photosystem II reaction center protein N		No-RE	Cyan8802-1671	43	cce_4441	43	--	0	--	0	--	0	--	0	--	0	--	0	--	0	smr0009	43
psbH	E	photosystem II reaction center protein H	Core	No-RE	Cyan8802-1672	64	cce_0860	64	--	0	(broken)	0	--	0	--	0	--	0	--	0	--	0	ssl2598	64
tatB	C	TatA/E family twin arginine-targeting protein translocase	Core	All-RE	Cyan8802-1673	91	cce_0861	89	OXU93-03025	94	P3F56-05020	94	RGRSB-0965	94	JJP05-09665	94	KPI85-09015	94	ETSB-1011	94	ucynA-09120	90	slr1046	126
--	C	CPP1-like family protein	Core	All-RE	Cyan8802-1674	205	cce_0862	206	OXU93-03030	205	P3F56-05015	205	RGRSB-0964	205	JJP05-09660	205	KPI85-09010	205	ETSB-1010	205	ucynA-09110	206	slr1918	209
--	--	UPF0027-containing protein		No-RE	Cyan8802-1675	715	cce_2761	801	--	0	--	0	--	0	--	0	--	0	--	0	--	0	--	0
--	--	putative rieske 2Fe-2S family protein		All-RE	Cyan8802-1676	349	cce_4395	349	OXU93-06910	349	P3F56-00470	349	RGRSB-0087	349	JJP05-05215	349	KPI85-04895	349	ETSB-0140	349	ucynA-00680	349	--	0
adc2	E	biosynthetic arginine decarboxylase			Cyan8802-1677	681	--	0	--	0	P3F56-07735	662	RGRSB-1488	662	JJP05-02390	661	KPI85-02270	662	ETSB-1522	662	ucynA-05650	534	slr0662	2088
--	--	hypothetical protein		No-RE	Cyan8802-1678	64	cce_1504	67	--	0	--	0	--	0	--	0	--	0	--	0	--	0	--	0
--	--	type II toxin-antitoxin system HicB family antitoxin		No-RE	Cyan8802-1679	74	cce_1505	74	--	0	--	0	--	0	--	0	--	0	--	0	--	0	ssr1765	84
--	--	Uma2 family endonuclease		No-RE	Cyan8802-1681	203	cce_2894	200	--	0	--	0	--	0	--	0	--	0	--	0	--	0	slr1378	237
lpxB	C	lipid-A-disaccharide synthase	Core	All-RE	Cyan8802-1682	386	cce_1829	390	OXU93-05625	386	P3F56-04160	387	RGRSB-0807	387	JJP05-08995	387	KPI85-08280	388	ETSB-0849	388	ucynA-01220	388	slr0015	394
lpxA	C	acyl-ACP--UDP-N-acetylglucosamine O-acyltransferase	Core	All-RE	Cyan8802-1683	276	cce_1828	275	OXU93-05630	276	P3F56-04165	276	RGRSB-0808	276	JJP05-08990	276	KPI85-08285	276	ETSB-0850	276	ucynA-01230	265	sll0379	295
--	C	DUF167 domain-containing protein		No-RE	Cyan8802-1684	72	--	0	--	0	--	0	--	0	--	0	--	0	--	0	--	0	ssr5011	222
--	--	hypothetical protein		No-RE	Cyan8802-1685	131	cce_3345	134	--	0	--	0	--	0	--	0	--	0	--	0	--	0	--	0
--	C	ribonuclease R	Core	All-RE	Cyan8802-1686	671	cce_3346	670	OXU93-05210	664	P3F56-03685	671	RGRSB-0712	680	JJP05-08340	671	KPI85-07840	671	ETSB-0751	680	ucynA-07880	671	sll1290	666
rpsR	C	30S ribosomal protein S18	Core	All-RE	Cyan8802-1687	71	cce_3347	71	OXU93-05205	71	P3F56-03680	71	RGRSB-0711	71	JJP05-08335	71	KPI85-07835	71	ETSB-0750	71	ucynA-07870	71	ssr1399	71
rpmG	C	50S ribosomal protein L33		All-RE	Cyan8802-1688	64	cce_3348	64	OXU93-05200	64	P3F56-03675	64	RGRSB-0710	64	JJP05-08330	64	KPI85-07830	64	ETSB-0749	64	--	0	ssr1398	65
--	C	hypothetical protein	Core	No-RE	Cyan8802-1689	65	cce_1238	65	--	0	--	0	--	0	--	0	--	0	--	0	--	0	ssl2148	98
--	--	flavin oxidoreductase/NADH oxidase		No-RE	Cyan8802-1691	365	cce_2719	368	--	0	--	0	--	0	--	0	--	0	--	0	--	0	--	0
--	--	hypothetical protein		No-RE	Cyan8802-1692	52	--	0	--	0	--	0	--	0	--	0	--	0	--	0	--	0	--	0
--	--	hypothetical protein		No-RE	Cyan8802-1693	118	--	0	--	0	--	0	--	0	--	0	--	0	--	0	--	0	--	0
pket1	C	phosphoketolase 1	Core	All-RE	Cyan8802-1694	802	cce_5184	802	OXU93-07350	793	P3f56-10165	802	RGRSB-1021	802	JJP05-04700	802	KPI85-04440	802	ETSB-0044	802	--	0	slr0453	821
--	--	hypothetical protein		No-RE	Cyan8802-1695	50	--	0	--	0	--	0	--	0	--	0	--	0	--	0	--	0	--	0
--	--	phospholipase/lecithinase/hemolysin-like protein		No-RE	Cyan8802-1696	339	--	0	--	0	--	0	--	0	--	0	--	0	--	0	--	0	--	0
gap1	E	type I glyceraldehyde-3-phosphate dehydrogenase	Core	All-RE	Cyan8802-1697	345	cce_3612	345	OXU93-07345	338	P3F56-10170	345	RGRSB-1020	345	JJP05-04705	345	KPI85-04445	345	ETSB-0045	345	ucynA-00240	344	slr0884	354
dapB	C	4-hydroxy-tetrahydrodipicolinate reductase	Core	All-RE	Cyan8802-1698	275	cce_2936	275	OXU93-05645	275	P3F56-04180	275	RGRSB-0811	275	JJP05-08975	275	KPI85-08300	275	ETSB-0853	275	ucynA-12650	276	sll1058	275
--	C	class I SAM-dependent methyltransferase		All-RE	Cyan8802-1699	210	cce_3098	223	OXU93-08550	207	P3F56-08770	207	RGRSB-1296	207	JJP05-03390	207	KPI85-03190	207	ETSB-1712	207	--	0	slr0065	212
--	--	hypothetical protein		No-RE	Cyan8802-1700	193	cce_3076	178	--	0	--	0	--	0	--	0	--	0	--	0	--	0	--	0
nucH	--	extracellular endonuclease NucH	Core	No-RE	Cyan8802-1701	1148	cce_4625	1252	--	0	--	0	--	0	--	0	--	0	--	0	--	0	sll0656	1879
--	C	winged helix-turn-helix transcriptional regulator		No-RE	Cyan8802-1702	115	--	0	--	0	--	0	--	0	--	0	--	0	--	0	--	0	sll1512	408
--	--	antibiotic biosynthesis monooxygenase		No-RE	Cyan8802-1703	194	--	0	--	0	--	0	--	0	--	0	--	0	--	0	--	0	--	0
--	--	hypothetical protein		No-RE	Cyan8802-1704	146	--	0	--	0	--	0	--	0	--	0	--	0	--	0	--	0	--	0
eno	C	phosphopyruvate hydratase	Core	All-RE	Cyan8802-1705	430	cce_2156	429	OXU93-02145	429	P3F56-06080	429	RGRSB-1797	429	JJP05-00825	429	KPI85-00800	429	ETSB-1215	429	ucynA-06850	431	slr0752	432
--	--	hypothetical protein		No-RE	Cyan8802-1706	255	cce_2157	256	--	0	--	0	--	0	--	0	--	0	--	0	--	0	--	0
--	C	PucC family protein	Core		Cyan8802-1707	487	cce_1426	492	OXU93-05340	492	P3F56-03835	492	RGRSB-0740	492	--	0	--	0	--	0	ucynA-12580	492	sll1906	484
malQ	C	4-alpha-glucanotransferase	Core	All-RE	Cyan8802-1708	501	cce_1474	501	OXU93-08515	508	P3F56-08805	502	RGRSB-1289	502	JJP05-03425	502	KPI85-03220	502	ETSB-1720	502	--	0	sll1676	505
--	--	hypothetical protein		No-RE	Cyan8802-1710	146	--	0	--	0	--	0	--	0	--	0	--	0	--	0	--	0	--	0
pstS3	C	phosphate-binding protein PstS3	Core	All-RE	Cyan8802-1711	319	cce_1139	313	OXU93-02840	306	P3F56-05230	318	RGRSB-1006	304	JJP05-09865	315	KPI85-09205	315	ETSB-1046	315	--	0	sll0540	307
pipX	--	P-II-interacting protein X	Core		Cyan8802-1712	89	cce_2716	89	OXU93-02845	89	P3F56-05225	89	RGRSB-1005	89	JJP05-09860	89	KPI85-09200	89	--	0	--	0	ssl0105	88
--	C	YggS family pyridoxal phosphate-dependent enzyme	Core	All-RE	Cyan8802-1713	224	cce_2715	218	OXU93-02850	218	P3F56-05220	218	RGRSB-1004	218	JJP05-09855	218	KPI85-09195	218	ETSB-1044	218	ucynA-10820	218	slr0556	218
sepF	E	cell division protein SepF	Core	All-RE	Cyan8802-1714	190	cce_2614	195	OXU93-02855	190	P3F56-05215	190	RGRSB-1003	190	JJP05-09850	190	KPI85-09190	190	ETSB-1043	180	ucynA-11230	176	slr2073	186
proC	E	pyrroline-5-carboxylate reductase	Core	All-RE	Cyan8802-1715	271	cce_2615	268	OXU93-02860	270	P3F56-05210	269	RGRSB-1002	260	JJP05-09845	269	KPI85-09185	273	ETSB-1042	262	--	0	slr0661	267
--	--	putative HicB protein		No-RE	Cyan8802-1716	74	cce_2582	77	--	0	--	0	--	0	--	0	--	0	--	0	--	0	--	0
--	--	putative HicA protein		No-RE	Cyan8802-1717	83	cce_2581	83	--	0	--	0	--	0	--	0	--	0	--	0	--	0	--	0
--	--	hypothetical protein		No-RE	Cyan8802-1718	218	--	0	--	0	--	0	--	0	--	0	--	0	--	0	--	0	--	0
--	--	hypothetical protein		No-RE	Cyan8802-1719	91	--	0	--	0	--	0	--	0	--	0	--	0	--	0	--	0	--	0
--	--	hypothetical protein		No-RE	Cyan8802-1720	110	cce_5081	138	--	0	--	0	--	0	--	0	--	0	--	0	--	0	--	0
--	C	cytochrome P450		No-RE	Cyan8802-1722	447	--	0	--	0	--	0	--	0	--	0	--	0	--	0	--	0	slr0574	1335
sfsA	C	sugar fermentation stimulation protein	Core	All-RE	Cyan8802-1723	242	cce_2616	240	OXU93-02865	243	P3F56-05205	244	RGRSB-1001	244	JJP05-09840	244	KPI85-09180	244	ETSB-1041	244	--	0	sll2014	237
--	--	Rpn family recombination-promoting nuclease/putative transposase		No-RE	Cyan8802-1724	280	cce_5217	278	--	0	--	0	--	0	--	0	--	0	--	0	--	0	sll1774	260
dusA	C	tRNA dihydrouridine(20/20a) synthase DusA		All-RE	Cyan8802-1725	331	cce_3017	342	OXU93-04095	331	P3F56-02380	331	RGRSB-0457	311	JJP05-07065	331	KPI85-06625	331	ETSB-0496	312	ucynA-06560	324	sll0926	334
dphA1	C	chlorophyllase 1	Core	No-RE	Cyan8802-1726	303	cce_3528	299	--	0	--	0	--	0	--	0	--	0	--	0	--	0	slr1917	302
--	--	hypothetical protein		No-RE	Cyan8802-1727	125	--	0	--	0	--	0	--	0	--	0	--	0	--	0	--	0	--	0
--	--	hypothetical protein		No-RE	Cyan8802-1728	331	--	0	--	0	--	0	--	0	--	0	--	0	--	0	--	0	--	0
--	--	hypothetical protein		No-RE	Cyan8802-1729	232	--	0	--	0	--	0	--	0	--	0	--	0	--	0	--	0	--	0
--	C	CRR6 family NdhI maturation factor	Core	All-RE	Cyan8802-1730	160	cce_2594	160	OXU93-08505	166	P3F56-08815	166	RGRSB-1287	166	JJP05-03435	166	KPI85-03230	167	ETSB-1722	167	ucynA-09230	158	slr1097	163
csaB	C	polysaccharide pyruvyl transferase CsaB	Core	All-RE	Cyan8802-1731	348	cce_1662	352	OXU93-08510	346	P3F56-08810	347	RGRSB-1288	346	JJP05-03430	346	KPI85-03225	346	ETSB-1721	346	ucynA-05360	345	slr0688	343
nhaS5	C	Na+/H+ antiporter NhaS5	Core	No-RE	Cyan8802-1732	698	cce_4704	699	--	0	--	0	--	0	--	0	--	0	--	0	--	0	slr0415	698
--	--	hypothetical protein		No-RE	Cyan8802-1733	395	cce_2195	605	--	0	--	0	--	0	--	0	--	0	--	0	--	0	--	0
--	C	hypothetical protein		No-RE	Cyan8802-1734	521	cce_3647	474	--	0	--	0	--	0	--	0	--	0	--	0	--	0	slr0226	482
--	--	hypothetical protein		No-RE	Cyan8802-1735	191	cce_3648	269	--	0	--	0	--	0	--	0	--	0	--	0	--	0	--	0
pilA7	C	pilin-like protein PilA7		No-RE	Cyan8802-1736	171	cce_3649	180	--	0	--	0	--	0	--	0	--	0	--	0	--	0	slr1930	186
pilA8	--	pilin-like protein PilA8		No-RE	Cyan8802-1737	396	cce_3650	480	--	0	--	0	--	0	--	0	--	0	--	0	--	0	slr1931	305
--	--	sensor domain-containing diguanylate cyclase		No-RE	Cyan8802-1738	462	cce_1411	485	--	0	--	0	--	0	--	0	--	0	--	0	--	0	slr1047	464
--	C	response regulator involved in butanol tolerance		No-RE	Cyan8802-1739	126	cce_1412	127	--	0	--	0	--	0	--	0	--	0	--	0	--	0	slr1037	131
hik1	C	cyanobacteriochrome		No-RE	Cyan8802-1740	1319	cce_1413	1317	--	0	--	0	--	0	--	0	--	0	--	0	--	0	slr1393	974
--	--	calcium-binding protein		No-RE	Cyan8802-1741	329	cce_5091	2077	--	0	--	0	--	0	--	0	--	0	--	0	--	0	sll1009	591
--	C	SH3 domain-containing protein	Core	All-RE	Cyan8802-1742	173	cce_3436	165	OXU93-06900	165	P3F56-00480	177	RGRSB-0089	181	JJP05-05230	171	KPI85-04905	171	ETSB-0142	168	--	0	slr1178	155
--	C	AAA family ATPase	Core	No-RE	Cyan8802-1743	504	cce_3437	501	--	0	(P3F56-00485)	0	--	0	--	0	--	0	--	0	--	0	slr0480	499
--	--	hypothetical protein		No-RE	Cyan8802-1744	43	--	0	--	0	--	0	--	0	--	0	--	0	--	0	--	0	--	0
--	--	hypothetical protein		No-RE	Cyan8802-1745	76	--	0	--	0	--	0	--	0	--	0	--	0	--	0	--	0	--	0
--	--	hypothetical protein		No-RE	Cyan8802-1746	774	cce_2532	756	--	0	--	0	--	0	--	0	--	0	--	0	--	0	--	0
--	--	PAP/fibrillin family protein	Core	All-RE	Cyan8802-1747	197	cce_3570	212	OXU93-02130	197	P3F56-06100	197	RGRSB-1794	197	JJP05-00840	197	KPI85-00815	197	ETSB-1218	197	--	0	sll1568	202
pcyA	E	phycocyanobilin:ferredoxin oxidoreductase	Core		Cyan8802-1748	245	cce_3569	246	OXU93-02135	248	P3F56-06095	248	RGRSB-1795	248	JJP05-00835	248	{KPI85-00810}	0	(ETSB-1217 )	0	ucynA-02910	243	slr0116	248
tatA	C	twin-arginine translocase TatA/TatE family subunit	Core		Cyan8802-1749	58	cce_3568	59	OXU93-02140	55	P3F56-06090	55	--	0	JJP05-00830	55	KPI85-00805	55	--	0	--	0	ssl2823	75
--	--	hypothetical protein		No-RE	Cyan8802-1750	282	--	0	--	0	--	0	--	0	--	0	--	0	--	0	--	0	--	0
--	--	hypothetical protein		No-RE	Cyan8802-1751	191	--	0	--	0	--	0	--	0	--	0	--	0	--	0	--	0	--	0
--	--	hypothetical protein		All-RE	Cyan8802-1752	96	cce_3564	96	OXU93-00145	95	P3F56-08510	95	RGRSB-1347	98	JJP05-03120	109	KPI85-02965	110	ETSB-1661	109	ucynA-02920	96	--	0
clpS	C	ATP-dependent Clp protease adapter ClpS	Core	All-RE	Cyan8802-1753	97	cce_3563	108	OXU93-00150	97	P3F56-08505	110	RGRSB-1348	104	JJP05-03115	97	KPI85-02960	110	ETSB-1660	104	ucynA-02930	106	ssl3379	98
yidD	C	membrane protein insertion efficiency factor YidD	Core	All-RE	Cyan8802-1754	79	cce_0746	74	OXU93-04815	78	P3F56-03185	78	RGRSB-0615	86	JJP05-07865	81	KPI85-07385	78	ETSB-0651	78	ucynA-02780	100	ssl0331	79
--	--	hypothetical protein		All-RE	Cyan8802-1755	140	cce_0506	137	OXU93-06155	135	P3F56-01340	135	RGRSB-0253	138	JJP05-06065	135	KPI85-05650	135	ETSB-0298	135	ucynA-09790	138	--	0
--	--	hypothetical protein		No-RE	Cyan8802-1756	528	cce_0507	522	--	0	--	0	--	0	--	0	--	0	--	0	--	0	--	0
--	C	YnfA family protein		No-RE	Cyan8802-1757	109	--	0	--	0	--	0	--	0	--	0	--	0	--	0	--	0	sll0793	327
--	--	ferrochelatase-like protein		No-RE	Cyan8802-1758	389	cce_3158	385	--	0	--	0	--	0	--	0	--	0	--	0	--	0	--	0
--	--	hypothetical protein		No-RE	Cyan8802-1759	250	cce_3140	251	--	0	--	0	--	0	--	0	--	0	--	0	--	0	--	0
--	--	tetratricopeptide repeat protein	Core	All-RE	Cyan8802-1760	392	cce_3139	403	OXU93-00685	399	P3F56-07850	392	RGRSB-1471	394	JJP05-02475	392	KPI85-02350	403	ETSB-1540	399	ucynA-02810	349	slr0626	398
rplL	C	50S ribosomal protein L7/L12	Core	All-RE	Cyan8802-1761	132	cce_0223	133	OXU93-08565	133	P3F56-08755	133	RGRSB-1299	133	JJP05-03375	133	KPI85-03175	133	ETSB-1709	133	ucynA-02450	131	sll1746	128
rplJ	C	50S ribosomal protein L10	Core	All-RE	Cyan8802-1762	189	cce_0224	188	OXU93-08570	189	P3F56-08750	189	RGRSB-1300	189	JJP05-03370	183	KPI85-03170	189	ETSB-1708	189	ucynA-02460	211	sll1745	173
rplA	C	50S ribosomal protein L1	Core	All-RE	Cyan8802-1763	238	cce_0225	238	OXU93-08575	238	P3F56-08745	238	RGRSB-1301	238	JJP05-03365	238	KPI85-03165	238	ETSB-1707	238	ucynA-02470	238	sll1744	238
rplK	C	50S ribosomal protein L11	Core	All-RE	Cyan8802-1764	141	cce_0226	141	OXU93-08580	141	P3F56-08740	141	RGRSB-1302	141	JJP05-03360	141	KPI85-03160	141	ETSB-1706	141	ucynA-02480	141	sll1743	141
nusG	C	transcription termination/antitermination protein NusG	Core	All-RE	Cyan8802-1765	208	cce_0227	214	OXU93-08585	205	P3F56-08735	205	RGRSB-1303	205	JJP05-03355	205	KPI85-03155	205	ETSB-1705	205	ucynA-02490	206	sll1742	205
secE	C	preprotein translocase subunit SecE	Core	All-RE	Cyan8802-1766	78	cce_0228	75	OXU93-08590	73	P3F56-08730	70	RGRSB-1304	78	JJP05-03350	78	KPI85-03150	78	ETSB-1704	78	ucynA-02500	75	ssl3335	81
rplS	C	50S ribosomal protein L19	Core	All-RE	Cyan8802-1767	120	cce_0801	120	OXU93-08600	120	P3F56-08720	120	RGRSB-1305	122	JJP05-03340	120	KPI85-03140	120	ETSB-1703	120	ucynA-03650	120	sll1740	122
--	--	hypothetical protein		No-RE	Cyan8802-1768	42	--	0	--	0	--	0	--	0	--	0	--	0	--	0	--	0	--	0
--	--	hypothetical protein		No-RE	Cyan8802-1770	81	--	0	--	0	--	0	--	0	--	0	--	0	--	0	--	0	--	0
--	--	hypothetical protein		No-RE	Cyan8802-1771	69	cce_0898	64	--	0	--	0	--	0	--	0	--	0	--	0	--	0	--	0
--	--	hypothetical protein		No-RE	Cyan8802-1772	62	cce_0899	64	--	0	--	0	--	0	--	0	--	0	--	0	--	0	--	0
--	--	NB-ARC domain-containing protein		No-RE	Cyan8802-1773	672	--	0	--	0	--	0	--	0	--	0	--	0	--	0	--	0	--	0
--	--	hypothetical protein		No-RE	Cyan8802-1774	119	--	0	--	0	--	0	--	0	--	0	--	0	--	0	--	0	--	0
--	--	hypothetical protein		No-RE	Cyan8802-1775	180	--	0	--	0	--	0	--	0	--	0	--	0	--	0	--	0	sll2015	615
trpB	C	tryptophan synthase subunit beta	Core	All-RE	Cyan8802-1776	413	cce_3134	412	OXU93-02650	413	P3F56-05465	413	RGRSB-1919	413	JJP05-00235	413	KPI85-00230	413	ETSB-1088	413	--	0	slr0543	412
rpoC2	C	DNA-directed RNA polymerase subunit beta'	Core	All-RE	Cyan8802-1777	1314	cce_3487	1306	OXU93-03650	1324	P3F56-01855	1323	RGRSB-0358	1313	JJP05-06565	1311	KPI85-06160	1311	ETSB-0400	1311	ucynA-05890	1303	sll1789	1317
rpoB	C	DNA-directed RNA polymerase subunit beta	Core	All-RE	Cyan8802-1778	1103	cce_3488	1104	OXU93-03645	1105	P3F56-01850	1103	RGRSB-0357	1103	JJP05-06560	1102	KPI85-06155	1102	ETSB-0399	1102	ucynA-05880	1103	sll1787	1102
tatD	C	TatD family hydrolase	Core	All-RE	Cyan8802-1779	265	cce_3489	261	OXU93-03640	262	P3F56-01845	262	RGRSB-0356	262	JJP05-06555	262	KPI85-06150	262	ETSB-0398	262	--	0	sll1786	261
rpsT	C	30S ribosomal protein S20	Core	All-RE	Cyan8802-1780	97	cce_3490	97	OXU93-03635	97	P3F56-01840	97	RGRSB-0355	97	JJP05-06550	97	KPI85-06145	97	ETSB-0397	97	ucynA-05870	97	ssl2233	97
--	--	transposase-like protein		No-RE	Cyan8802-1782	368	--	0	--	0	--	0	--	0	--	0	--	0	--	0	--	0	--	0
--	--	hypothetical protein		No-RE	Cyan8802-1783	425	--	0	--	0	--	0	--	0	--	0	--	0	--	0	--	0	--	0
futC	E	iron(III)- ABC transporter ATP-binding protein	Core	No-RE	Cyan8802-1784	360	cce_3801	355	--	0	--	0	--	0	--	0	--	0	--	0	ucynA-01950	366	sll1878	368
--	C	hypothetical protein	Core	All-RE	Cyan8802-1785	244	cce_3800	250	OXU93-06880	253	P3F56-00505	251	RGRSB-0094	255	JJP05-05250	253	KPI85-04925	253	ETSB-0146	266	ucynA-01960	237	slr1977	244
--	--	hypothetical protein			Cyan8802-1786	261	cce_1529	259	--	0	P3F56-00460	261	RGRSB-0085	261	JJP05-05210	261	KPI85-04890	261	ETSB-0139	261	ucynA-12240	274	--	0
--	--	ATP-binding protein of ABC transporter			Cyan8802-1787	569	cce_1530	574	--	0	P3F56-00455	569	RGRSB-0084	569	JJP05-05205	569	KPI85-04885	569	ETSB-0138	575	ucynA-12230	574	--	0
--	--	putative cobalt ABC transporter permease protein			Cyan8802-1788	291	cce_1531	283	--	0	P3F56-00450	283	RGRSB-0083	283	JJP05-05200	283	KPI85-04880	283	ETSB-0137	289	ucynA-12220	283	--	0
--	--	hypothetical protein		No-RE	Cyan8802-1789	194	--	0	--	0	--	0	--	0	--	0	--	0	--	0	--	0	--	0
proA2	C	glutamate-5-semialdehyde dehydrogenase	Core	All-RE	Cyan8802-1790	420	cce_2383	422	OXU93-00650	420	P3F56-07885	420	RGRSB-1463	420	JJP05-02520	420	KPI85-02385	420	ETSB-1549	420	--	0	sll0461	420
--	--	hypothetical protein			Cyan8802-1791	162	cce_2382	158	OXU93-00645	169	P3F56-07890	173	--	0	--	0	--	0	--	0	--	0	--	0
--	C	hypothetical protein	Core	All-RE	Cyan8802-1792	68	cce_3384	73	OXU93-00635	63	P3F56-07900	63	RGRSB-1462	63	JJP05-02530	63	KPI85-02400	63	ETSB-1550	63	ucynA-05340	71	ssl2971	99
--	--	alpha/beta hydrolase	Core	No-RE	Cyan8802-1793	291	cce_2338	289	--	0	--	0	--	0	--	0	--	0	--	0	--	0	sll1129	296
--	--	hypothetical protein		No-RE	Cyan8802-1794	150	cce_2664	157	--	0	--	0	--	0	--	0	--	0	--	0	--	0	--	0
--	--	hypothetical protein		No-RE	Cyan8802-1795	161	cce_0116	161	--	0	--	0	--	0	--	0	--	0	--	0	--	0	--	0
--	E	glucose-1,6-bisphosphate synthase	Core	All-RE	Cyan8802-1796	480	cce_0770	488	OXU93-07950	480	P3F56-09455	480	RGRSB-1163	480	JJP05-04005	480	KPI85-03765	480	ETSB-1838	480	ucynA-11460	480	slr1334	490
moaA	C	GTP 3',8-cyclase MoaA	Core	No-RE	Cyan8802-1797	329	cce_1902	337	--	0	--	0	--	0	--	0	--	0	--	0	--	0	slr0901	327
--	--	hypothetical protein		No-RE	Cyan8802-1798	478	--	0	--	0	--	0	--	0	--	0	--	0	--	0	--	0	--	0
--	--	hypothetical protein		No-RE	Cyan8802-1799	179	--	0	--	0	--	0	--	0	--	0	--	0	--	0	--	0	--	0
--	--	putative Nitrogenase-associated protein		All-RE	Cyan8802-1800	133	cce_0545	142	OXU93-00955	134	P3F56-07540	134	RGRSB-1531	134	JJP05-02175	134	KPI85-02085	134	ETSB-1484	134	ucynA-06050	139	--	0
--	--	hypothetical protein		All-RE	Cyan8802-1801	198	cce_0546	198	OXU93-00960	198	P3F56-07535	183	RGRSB-1532	229	JJP05-02170	198	KPI85-02080	198	ETSB-1483	198	--	0	--	0
--	--	nifT/fixU		All-RE	Cyan8802-1802	66	cce_0547	66	OXU93-00965	66	P3F56-07530	66	RGRSB-1533	66	JJP05-02165	66	KPI85-02075	66	ETSB-1482	66	ucynA-06060	68	--	0
--	--	iron-sulfur cofactor synthesis protein		All-RE	Cyan8802-1803	104	cce_0548	114	OXU93-00970	103	P3F56-07525	103	RGRSB-1534	103	JJP05-02160	103	KPI85-02070	103	ETSB-1481	103	ucynA-06070	103	--	0
--	--	homocitrate synthase		All-RE	Cyan8802-1804	377	cce_0549	377	OXU93-00975	377	P3F56-07520	377	RGRSB-1535	377	JJP05-02155	377	KPI85-02065	377	ETSB-1480	377	ucynA-06080	377	--	0
--	--	hypothetical protein		All-RE	Cyan8802-1805	70	cce_0550	79	OXU93-00980	70	P3F56-07515	70	RGRSB-1536	70	JJP05-02150	70	KPI85-02060	70	ETSB-1479	70	ucynA-06090	70	--	0
--	--	hypothetical protein		All-RE	Cyan8802-1806	92	cce_0552	94	OXU93-00985	92	P3F56-07510	92	RGRSB-1537	92	JJP05-02145	92	KPI85-02055	92	ETSB-1478	92	--	0	--	0
--	--	serine O-acetyltransferase		All-RE	Cyan8802-1807	245	cce_0553	236	OXU93-00990	220	P3F56-07505	243	RGRSB-1538	243	JJP05-02140	243	KPI85-02050	243	ETSB-1477	243	--	0	--	0
--	--	nitrogenase cofactor biosynthesis protein		All-RE	Cyan8802-1808	491	cce_0554	490	OXU93-01000	483	P3F56-07500	487	RGRSB-1539	486	JJP05-02130	483	KPI85-02045	483	ETSB-1476	483	ucynA-06110	491	--	0
--	--	hypothetical protein			Cyan8802-1809	67	--	0	OXU93-01005	54	P3F56-07495	64	--	0	JJP05-02125	63	KPI85-02040	57	--	0	--	0	--	0
--	--	4Fe-4S ferredoxin			Cyan8802-1810	118	cce_0556	120	OXU93-01010	127	--	0	RGRSB-1540	135	--	0	--	0	--	0	--	0	--	0
--	--	nitrogenase cofactor synthesis protein		All-RE	Cyan8802-1811	401	cce_0557	400	OXU93-01015	401	P3F56-07485	400	RGRSB-1541	400	JJP05-02120	400	KPI85-02035	399	ETSB-1474	399	ucynA-06120	400	--	0
--	--	iron-sulfur cluster assembly protein			Cyan8802-1812	294	cce_0558	293	OXU93-01020	295	P3F56-07480	296	RGRSB-1542	299	JJP05-02115	115	KPI85-02030	143	--	0	ucynA-06130	294	--	0
--	--	nitrogenase iron protein		All-RE	Cyan8802-1813	296	cce_0559	327	OXU93-01025	288	P3F56-07465	290	RGRSB-1543	290	JJP05-02110	290	KPI85-02020	291	ETSB-1472	290	ucynA-06140	287	--	0
--	--	nitrogenase molybdenum-iron protein alpha chain		All-RE	Cyan8802-1814	476	cce_0560	480	OXU93-01030	478	P3F56-07460	478	RGRSB-1544	478	JJP05-02105	478	KPI85-02015	480	ETSB-1471	480	ucynA-06150	480	--	0
--	--	nitrogenase molybdenum-iron protein beta chain		All-RE	Cyan8802-1815	511	cce_0561	511	OXU93-01035	511	P3F56-07455	511	RGRSB-1545	511	JJP05-02100	511	KPI85-02010	511	ETSB-1470	511	ucynA-06160	509	--	0
--	--	nitrogenase molybdenum-iron cofactor biosynthesis		All-RE	Cyan8802-1816	470	cce_0563	472	OXU93-01040	470	P3F56-07450	470	RGRSB-1546	470	JJP05-02090	477	KPI85-02000	470	ETSB-1468	470	ucynA-06170	462	--	0
--	--	nitrogenase molybdenum-iron cofactor biosynthesis		All-RE	Cyan8802-1817	461	cce_0564	454	OXU93-01045	459	P3F56-07445	460	RGRSB-1547	460	JJP05-02085	460	KPI85-01995	460	ETSB-1467	460	ucynA-06180	436	--	0
--	--	probable nitrogen fixation protein		All-RE	Cyan8802-1818	135	cce_0565	137	OXU93-01050	140	P3F56-07440	141	RGRSB-1548	141	JJP05-02080	141	KPI85-01990	141	ETSB-1466	141	ucynA-06190	132	--	0
--	--	DUF269-containing protein		All-RE	Cyan8802-1819	156	cce_0566	171	OXU93-01055	156	P3F56-07435	157	RGRSB-1549	157	JJP05-02075	157	KPI85-01985	157	ETSB-1465	157	--	0	--	0
--	--	DUF683-containing protein		All-RE	Cyan8802-1820	76	cce_0567	78	OXU93-01060	76	P3F56-07430	76	RGRSB-1550	76	JJP05-02070	76	KPI85-01980	76	ETSB-1464	76	ucynA-06200	101	--	0
--	--	nitrogen fixation protein		All-RE	Cyan8802-1821	111	cce_0568	116	OXU93-01065	109	P3F56-07425	111	RGRSB-1551	111	JJP05-02065	111	KPI85-01975	111	ETSB-1463	111	ucynA-06210	128	--	0
--	--	putative molybdenum cofactor biosynthesis/nitrogen		All-RE	Cyan8802-1822	266	cce_0569	271	OXU93-01070	247	P3F56-07420	247	RGRSB-1552	247	JJP05-02060	247	KPI85-01970	247	ETSB-1462	247	ucynA-06220	256	--	0
--	--	Fe-S cluster biosynthesis, putative nitrogen fixation		All-RE	Cyan8802-1823	119	cce_0570	119	OXU93-01075	119	P3F56-07415	119	RGRSB-1553	119	JJP05-02055	119	KPI85-01965	119	ETSB-1461	119	ucynA-06230	118	--	0
--	--	2Fe-2S ferredoxin, putative nitrogen fixation related		All-RE	Cyan8802-1824	104	cce_0571	113	OXU93-01080	112	P3F56-07410	113	RGRSB-1554	113	JJP05-02050	113	KPI85-01960	113	ETSB-1460	113	ucynA-06240	85	--	0
--	--	hypothetical protein			Cyan8802-1825	117	cce_0572	142	OXU93-01085	125	--	0	RGRSB-1555	125	--	0	--	0	ETSB-1459	125	ucynA-06250	118	--	0
--	--	hypothetical protein		All-RE	Cyan8802-1826	117	cce_0573	117	OXU93-01090	117	P3F56-07405	117	RGRSB-1556	112	JJP05-02045	116	KPI85-01955	119	ETSB-1458	119	--	0	--	0
--	--	GTP-binding protein, HSR1-related		All-RE	Cyan8802-1827	214	cce_0574	208	OXU93-01100	210	P3F56-07395	210	RGRSB-1558	194	JJP05-02035	210	KPI85-01945	210	ETSB-1456	210	--	0	--	0
--	--	ferrous iron transport protein B		All-RE	Cyan8802-1828	488	cce_0575	487	OXU93-01105	488	P3F56-07390	488	RGRSB-1559	488	JJP05-02030	488	KPI85-01940	488	ETSB-1455	488	--	0	--	0
--	--	ferrous iron transport protein A		All-RE	Cyan8802-1829	83	cce_0576	84	OXU93-01110	87	P3F56-07385	83	RGRSB-1560	83	JJP05-02025	83	KPI85-01935	83	ETSB-1454	83	--	0	--	0
--	--	4Fe-4S ferredoxin		All-RE	Cyan8802-1830	97	cce_0579	114	OXU93-01120	96	P3F56-07375	96	RGRSB-1562	96	JJP05-02015	94	KPI85-01925	96	ETSB-1452	96	ucynA-06270	98	--	0
--	C	cofactor assembly of complex C subunit B	Core	All-RE	Cyan8802-1831	216	cce_3909	218	OXU93-01390	214	P3F56-07035	215	RGRSB-1624	208	JJP05-01715	215	KPI85-01625	215	ETSB-1387	215	ucynA-08820	214	slr0948	215
fabD	E	[acyl-carrier-protein] S-malonyltransferase	Core	All-RE	Cyan8802-1832	290	cce_1583	290	OXU93-01825	291	P3F56-06470	291	RGRSB-1727	291	JJP05-01185	291	KPI85-01145	291	ETSB-1285	291	ucynA-01150	305	slr2023	293
fabH	C	3-oxoacyl-[acyl-carrier-protein] synthase III	Core	All-RE	Cyan8802-1833	333	cce_1584	331	OXU93-01820	333	P3F56-06475	333	RGRSB-1726	363	JJP05-01190	333	KPI85-01150	333	ETSB-1286	333	ucynA-01140	335	slr1511	330
plsX	C	phosphate acyltransferase PlsX	Core	All-RE	Cyan8802-1834	350	cce_1585	346	OXU93-01815	350	P3F56-06480	350	RGRSB-1725	350	JJP05-01195	350	KPI85-01155	350	ETSB-1287	350	ucynA-01130	341	slr1510	348
--	C	D-alanyl-D-alanine carboxypeptidase/D-alanyl-D-alanine-endopeptidase	Core	All-RE	Cyan8802-1835	427	cce_0944	426	OXU93-01810	429	P3F56-06485	429	RGRSB-1724	429	JJP05-01200	429	KPI85-01160	429	ETSB-1288	429	--	0	sll1369	430
--	--	hypothetical protein		No-RE	Cyan8802-1836	211	cce_1188	192	--	0	--	0	--	0	--	0	--	0	--	0	--	0	--	0
--	--	hypothetical protein		No-RE	Cyan8802-1837	164	cce_0945	171	--	0	--	0	--	0	--	0	--	0	--	0	--	0	--	0
rre1	C	response regulator Rre1		All-RE	Cyan8802-1838	231	cce_4183	232	OXU93-03655	231	P3F56-01860	231	RGRSB-0359	241	JJP05-06570	231	KPI85-06165	231	ETSB-0401	231	ucynA-09030	233	slr1783	282
--	C	YkvA family protein		No-RE	Cyan8802-1839	96	cce_4184	118	--	0	--	0	--	0	--	0	--	0	--	0	ucynA-09040	97	sll0846	102
--	C	thiol-disulfide oxidoreductase DCC family protein		No-RE	Cyan8802-1840	170	cce_0238	157	--	0	--	0	--	0	--	0	--	0	--	0	--	0	slr0919	151
--	--	hypothetical protein		No-RE	Cyan8802-1841	152	--	0	--	0	--	0	--	0	--	0	--	0	--	0	--	0	--	0
--	--	hypothetical protein		No-RE	Cyan8802-1843	106	--	0	--	0	--	0	--	0	--	0	--	0	--	0	--	0	--	0
--	--	hypothetical protein		No-RE	Cyan8802-1844	75	--	0	--	0	--	0	--	0	--	0	--	0	--	0	--	0	--	0
--	--	hypothetical protein		No-RE	Cyan8802-1845	74	--	0	--	0	--	0	--	0	--	0	--	0	--	0	--	0	--	0
--	--	hypothetical protein		No-RE	Cyan8802-1846	111	--	0	--	0	--	0	--	0	--	0	--	0	--	0	--	0	--	0
aspS	C	aspartate--tRNA ligase	Core	All-RE	Cyan8802-1847	626	cce_4152	598	OXU93-06800	598	P3F56-00600	598	RGRSB-0111	607	JJP05-05335	598	KPI85-05000	598	ETSB-0166	598	ucynA-08770	587	slr1720	599
--	--	hypothetical protein		No-RE	Cyan8802-1848	123	--	0	--	0	--	0	--	0	--	0	--	0	--	0	--	0	--	0
--	--	hypothetical protein		No-RE	Cyan8802-1849	215	--	0	--	0	--	0	--	0	--	0	--	0	--	0	--	0	--	0
--	--	hypothetical protein		No-RE	Cyan8802-1851	305	cce_2596	309	--	0	--	0	--	0	--	0	--	0	--	0	--	0	--	0
--	--	hypothetical protein			Cyan8802-1852	135	--	0	--	0	P3F56-04260	139	RGRSB-0827	138	JJP05-08885	138	KPI85-08375	138	ETSB-0871	138	--	0	--	0
rbfM	--	probable UDP-N-acetyl-D-mannosaminuronic acid transferase	Core	All-RE	Cyan8802-1853	240	cce_0374	282	OXU93-05270	240	P3F56-03755	240	RGRSB-0725	240	JJP05-08400	240	KPI85-07900	240	ETSB-0766	240	ucynA-08220	241	slr1271	246
--	--	DUF928-containing protein	Core	No-RE	Cyan8802-1854	270	cce_0373	282	--	0	--	0	--	0	--	0	--	0	--	0	--	0	--	0
--	--	hypothetical protein		No-RE	Cyan8802-1855	872	cce_0372	869	--	0	--	0	--	0	--	0	--	0	--	0	--	0	--	0
--	--	hypothetical protein		No-RE	Cyan8802-1856	596	--	0	--	0	--	0	--	0	--	0	--	0	--	0	--	0	--	0
--	C	2-phosphoglycolate phosphatase	Core	No-RE	Cyan8802-1857	245	cce_1821	247	--	0	(broken)	0	(RGRSB-1631)	0	(broken)	0	(KPI85-01595)	0	(ETSB-1380)	0	--	0	slr1762	250
metK	C	methionine adenosyltransferase	Core	All-RE	Cyan8802-1858	422	cce_1822	416	OXU93-01415	422	P3F56-07010	422	RGRSB-1630	422	JJP05-01680	422	KPI85-01600	422	ETSB-1381	422	ucynA-06940	415	sll0927	409
--	--	hypothetical protein	Core	No-RE	Cyan8802-1859	113	cce_3230	110	--	0	--	0	--	0	--	0	--	0	--	0	--	0	slr1437	112
--	--	putative MbtH-like protein		No-RE	Cyan8802-1860	66	cce_3047	77	--	0	--	0	--	0	--	0	--	0	--	0	--	0	--	0
--	--	amino acid adenylation domain-containing protein		No-RE	Cyan8802-1861	2571	--	0	--	0	--	0	--	0	--	0	--	0	--	0	--	0	--	0
--	--	hypothetical protein		No-RE	Cyan8802-1862	865	--	0	--	0	--	0	--	0	--	0	--	0	--	0	--	0	--	0
--	--	hypothetical protein		No-RE	Cyan8802-1863	344	--	0	--	0	--	0	--	0	--	0	--	0	--	0	--	0	--	0
panD	C	aspartate 1-decarboxylase	Core	No-RE	Cyan8802-1864	132	cce_0940	151	--	0	--	0	--	0	--	0	--	0	--	0	--	0	sll0892	145
--	--	amino acid adenylation domain-containing protein		No-RE	Cyan8802-1865	1470	--	0	--	0	--	0	--	0	--	0	--	0	--	0	--	0	--	0
--	--	probable ferric uptake regulator			Cyan8802-1866	147	cce_1951	151	OXU93-02710	151	P3F56-05365	151	RGRSB-1937	151	JJP05-00140	144	--	0	--	0	--	0	--	0
ycf55	C	two-component response regulator	Core	All-RE	Cyan8802-1867	578	cce_1952	561	OXU93-02715	571	P3F56-05360	571	RGRSB-1938	571	JJP05-00135	572	KPI85-00140	579	ETSB-1072	578	ucynA-03350	565	sll1879	562
ftsH1	C	ATP-dependent zinc metalloprotease FtsH1	Core	All-RE	Cyan8802-1868	640	cce_1953	636	OXU93-02720	648	P3F56-05355	631	RGRSB-1939	631	JJP05-00130	600	KPI85-00135	600	ETSB-1071	631	ucynA-03340	586	slr1390	642
--	--	anti-sigma factor antagonist		No-RE	Cyan8802-1869	104	cce_3321	107	--	0	--	0	--	0	--	0	--	0	--	0	--	0	--	0
--	C	protein-serine/threonine phosphatase		No-RE	Cyan8802-1870	379	cce_3320	384	--	0	--	0	--	0	--	0	--	0	--	0	--	0	slr1983	603
--	--	hypothetical protein		No-RE	Cyan8802-1871	133	cce_3319	160	--	0	--	0	--	0	--	0	--	0	--	0	--	0	--	0
--	--	thiosulfate sulfurtransferase		No-RE	Cyan8802-1872	274	cce_3318	276	--	0	--	0	--	0	--	0	--	0	--	0	--	0	--	0
--	C	NYN domain-containing protein	Core	All-RE	Cyan8802-1873	178	cce_3317	178	OXU93-02725	180	P3F56-05350	180	RGRSB-1940	180	JJP05-00120	180	KPI85-00130	180	ETSB-1069	180	--	0	slr0755	185
glnB	E	nitrogen regulatory protein P-II	Core	All-RE	Cyan8802-1874	112	cce_1775	112	OXU93-02730	112	P3F56-05345	112	RGRSB-1941	112	JJP05-00115	112	KPI85-00125	112	ETSB-1068	112	--	0	ssl0707	112
menI	E	1,4-dihydroxy-2-naphthoyl-CoA hydrolase	Core	No-RE	Cyan8802-1875	138	cce_1832	137	--	0	--	0	--	0	--	0	--	0	--	0	ucynA-07130	139	slr0204	138
--	--	hypothetical protein		No-RE	Cyan8802-1876	123	--	0	--	0	--	0	--	0	--	0	--	0	--	0	--	0	--	0
--	C	nucleotidyltransferase family protein		No-RE	Cyan8802-1877	96	--	0	--	0	--	0	--	0	--	0	--	0	--	0	--	0	ssl2749	291
--	--	hypothetical protein		No-RE	Cyan8802-1878	208	--	0	--	0	--	0	--	0	--	0	--	0	--	0	--	0	--	0
--	C	nucleotidyltransferase family protein		No-RE	Cyan8802-1879	113	cce_2418	112	--	0	--	0	--	0	--	0	--	0	--	0	--	0	slr1241	115
--	--	hypothetical protein		No-RE	Cyan8802-1880	112	cce_4348	123	--	0	--	0	--	0	--	0	--	0	--	0	--	0	--	0
--	--	hypothetical protein	Core	No-RE	Cyan8802-1881	182	cce_1425	136	--	0	--	0	--	0	--	0	--	0	--	0	--	0	--	0
sdhA	E	succinate dehydrogenase/fumarate reductase flavoprotein subunit	Core	No-RE	Cyan8802-1882	575	cce_0663	575	--	0	--	0	--	0	--	0	--	0	--	0	--	0	slr1233	575
--	--	transposase, IS605 OrfB family		No-RE	Cyan8802-1883	394	--	0	--	0	--	0	--	0	--	0	--	0	--	0	--	0	--	0
--	--	hypothetical protein		No-RE	Cyan8802-1884	206	--	0	--	0	--	0	--	0	--	0	--	0	--	0	--	0	--	0
ccmK3	E	carboxysome hexamer-forming shell protein (BMC-H) CcmK3	Core	No-RE	Cyan8802-1885	102	cce_2434	103	--	0	(P3F56-09055)	0	(RGRSB-1241)	0	--	0	--	0	--	0	--	0	slr1838	103
ccmK4	E	carboxysome hexamer-forming shell protein (BMC-H) CcmK4	Core	No-RE	Cyan8802-1886	116	cce_2433	115	--	0	(P3F56-09060)	0	(RGRSB-1241)	0	--	0	--	0	--	0	--	0	slr1839	112
--	--	NAD-dependent epimerase/dehydratase		All-RE	Cyan8802-1887	310	cce_1234	310	OXU93-01485	310	P3F56-06895	310	RGRSB-1650	310	JJP05-01580	310	KPI85-01505	310	ETSB-1362	310	ucynA-09470	310	sll0576	312
--	C	ABC transporter ATP-binding protein	Core	All-RE	Cyan8802-1888	247	cce_1233	256	OXU93-01490	247	P3F56-06890	254	RGRSB-1651	254	JJP05-01575	249	KPI85-01500	256	ETSB-1361	256	ucynA-09480	244	sll0575	254
--	C	ABC transporter permease	Core	All-RE	Cyan8802-1889	278	cce_1232	268	OXU93-01495	268	P3F56-06885	268	RGRSB-1652	273	JJP05-01570	268	KPI85-01495	268	ETSB-1360	268	ucynA-09490	284	sll0574	271
--	E	cytochrome b6f complex-associated protein	Core	All-RE	Cyan8802-1890	64	cce_1231	70	OXU93-01500	64	P3F56-06880	64	RGRSB-1653	64	JJP05-01565	64	KPI85-01490	64	ETSB-1359	64	ucynA-09500	64	ssr2998	65
--	--	ArsA family ATPase	Core	All-RE	Cyan8802-1891	365	cce_1230	361	OXU93-01505	365	P3F56-06875	365	RGRSB-1654	365	JJP05-01560	365	KPI85-01485	365	ETSB-1358	365	ucynA-09510	361	slr1794	362
chlG	C	chlorophyll synthase	Core		Cyan8802-1892	326	cce_4122	326	OXU93-01510	324	P3F56-06870	326	RGRSB-1655	326	(JJP05-01555)	0	(KPI85-01480)	0	(ETSB-1357)	0	ucynA-08890	326	slr0056	324
--	--	hypothetical protein		No-RE	Cyan8802-1893	73	--	0	--	0	--	0	--	0	--	0	--	0	--	0	--	0	--	0
--	--	Uma2 family endonuclease	Core	No-RE	Cyan8802-1895	226	cce_0051	86	--	0	--	0	--	0	--	0	--	0	--	0	--	0	sll1072	223
pyrD	C	quinone-dependent dihydroorotate dehydrogenase	Core	All-RE	Cyan8802-1896	377	cce_1125	379	OXU93-02625	382	P3F56-05515	382	RGRSB-1911	382	JJP05-00280	382	KPI85-00270	382	ETSB-1096	382	ucynA-12000	379	slr1418	381
thrB	C	homoserine kinase	Core	All-RE	Cyan8802-1897	305	cce_0510	308	OXU93-03785	304	P3F56-02015	304	RGRSB-0390	304	JJP05-06730	304	KPI85-06300	311	ETSB-0428	311	ucynA-09070	305	sll1760	306
vapC2	C	endoribonuclease VapC2		No-RE	Cyan8802-1898	134	cce_2462	136	--	0	--	0	--	0	--	0	--	0	--	0	--	0	sll1715	157
--	--	hypothetical protein		No-RE	Cyan8802-1899	73	--	0	--	0	--	0	--	0	--	0	--	0	--	0	--	0	--	0
--	--	hypothetical protein		No-RE	Cyan8802-1900	38	--	0	--	0	--	0	--	0	--	0	--	0	--	0	--	0	--	0
--	--	hypothetical protein		No-RE	Cyan8802-1903	41	--	0	--	0	--	0	--	0	--	0	--	0	--	0	--	0	--	0
--	--	putative plasmid maintenance toxin/Cell growth inhibitor		No-RE	Cyan8802-1904	115	cce_2148	115	--	0	--	0	--	0	--	0	--	0	--	0	--	0	--	0
--	--	hypothetical protein		No-RE	Cyan8802-1905	59	--	0	--	0	--	0	--	0	--	0	--	0	--	0	--	0	--	0
--	--	hypothetical protein		No-RE	Cyan8802-1907	286	--	0	--	0	--	0	--	0	--	0	--	0	--	0	--	0	--	0
acnB	E	bifunctional aconitate hydratase 2/2-methylisocitrate dehydratase	Core	All-RE	Cyan8802-1908	869	cce_3280	885	OXU93-07510	842	P3F56-09960	859	RGRSB-1058	859	JJP05-04525	849	KPI85-04265	859	ETSB-0007	859	--	0	slr0665	868
--	--	hypothetical protein		No-RE	Cyan8802-1909	393	--	0	--	0	--	0	--	0	--	0	--	0	--	0	--	0	--	0
--	--	hypothetical protein		No-RE	Cyan8802-1910	236	--	0	--	0	--	0	--	0	--	0	--	0	--	0	--	0	--	0
--	--	hypothetical protein		No-RE	Cyan8802-1911	80	--	0	--	0	--	0	--	0	--	0	--	0	--	0	--	0	--	0
vapB12	--	antitoxin VapB12		No-RE	Cyan8802-1913	74	cce_3284	64	--	0	--	0	--	0	--	0	--	0	--	0	--	0	ssl2733	76
vapC12	C	endoribonuclease VapC12		No-RE	Cyan8802-1914	110	--	0	--	0	--	0	--	0	--	0	--	0	--	0	--	0	sll1400	342
--	--	XisI-like fdxN element excision controlling factor		No-RE	Cyan8802-1916	113	cce_3286	113	--	0	--	0	--	0	--	0	--	0	--	0	--	0	--	0
--	C	DUF1269 domain-containing protein		No-RE	Cyan8802-1917	163	cce_0872	180	--	0	--	0	--	0	--	0	--	0	--	0	--	0	sll1106	171
--	--	probable auxin efflux carrier		No-RE	Cyan8802-1918	297	cce_1642	297	--	0	--	0	--	0	--	0	--	0	--	0	ucynA-12410	295	--	0
--	--	Uma2 family endonuclease		No-RE	Cyan8802-1919	195	cce_0028	195	--	0	--	0	--	0	--	0	--	0	--	0	--	0	sll0740	235
--	--	cytochrome P450		No-RE	Cyan8802-1920	492	--	0	--	0	--	0	--	0	--	0	--	0	--	0	--	0	--	0
fed7	E	ferredoxin 7	Core	No-RE	Cyan8802-1921	137	cce_3654	140	--	0	--	0	--	0	--	0	--	0	--	0	--	0	sll0662	133
--	--	DUF1257 domain-containing protein	Core	No-RE	Cyan8802-1922	128	cce_3653	142	--	0	--	0	--	0	--	0	--	0	--	0	--	0	sll0661	128
--	--	DUF2997 domain-containing protein	Core	No-RE	Cyan8802-1923	71	cce_3652	71	--	0	--	0	--	0	--	0	--	0	--	0	--	0	ssl1263	80
--	--	hypothetical protein		No-RE	Cyan8802-1924	149	--	0	--	0	--	0	--	0	--	0	--	0	--	0	--	0	--	0
oppC	C	oligopeptides ABC transporter permease protein	Core	All-RE	Cyan8802-1925	371	cce_3651	370	OXU93-05060	371	P3F56-03575	371	RGRSB-0695	371	JJP05-08250	371	KPI85-07755	371	ETSB-0733	371	ucynA-06370	374	sll0833	371
--	--	hypothetical protein	Core	No-RE	Cyan8802-1926	110	cce_0082	111	--	0	--	0	--	0	--	0	--	0	--	0	--	0	sll1751	111
aat	C	leucyl/phenylalanyl-tRNA--protein transferase	Core	All-RE	Cyan8802-1927	193	cce_0083	194	OXU93-05760	196	P3F56-04315	202	RGRSB-0835	204	JJP05-08840	204	KPI85-08425	201	ETSB-0879	241	ucynA-04540	194	sll0869	198
--	C	AGE family epimerase/isomerase		No-RE	Cyan8802-1928	660	cce_0274	903	--	0	--	0	--	0	--	0	--	0	--	0	--	0	slr1855	607
--	--	endopeptidase		No-RE	Cyan8802-1929	527	--	0	--	0	--	0	--	0	--	0	--	0	--	0	--	0	slr1854	597
--	--	thiamine pyrophosphate protein central region		No-RE	Cyan8802-1930	563	--	0	--	0	--	0	--	0	--	0	--	0	--	0	--	0	--	0
--	--	hypothetical protein		No-RE	Cyan8802-1931	200	--	0	--	0	--	0	--	0	--	0	--	0	--	0	--	0	--	0
--	--	hypothetical protein		No-RE	Cyan8802-1932	120	cce_3289	133	--	0	--	0	--	0	--	0	--	0	--	0	--	0	--	0
--	--	DUF751 family protein	Core	No-RE	Cyan8802-1933	66	cce_4548	67	--	0	--	0	--	0	--	0	--	0	--	0	ucynA-00440	79	ssl1417	66
--	C	family 10 glycosylhydrolase	Core	All-RE	Cyan8802-1934	427	cce_0340	441	OXU93-05405	424	P3F56-03920	424	RGRSB-0756	424	JJP05-08580	424	KPI85-08040	424	ETSB-0798	424	ucynA-00450	426	sll0736	408
--	--	transposase family protein		No-RE	Cyan8802-1935	282	--	0	--	0	--	0	--	0	--	0	--	0	--	0	--	0	--	0
--	--	hypothetical protein		No-RE	Cyan8802-1936	78	cce_1548	108	--	0	--	0	--	0	--	0	--	0	--	0	--	0	--	0
--	--	circularly permuted type 2 ATP-grasp protein		No-RE	Cyan8802-1937	480	--	0	--	0	--	0	--	0	--	0	--	0	--	0	--	0	sll0335	1446
--	--	hypothetical protein		No-RE	Cyan8802-1938	72	--	0	--	0	--	0	--	0	--	0	--	0	--	0	--	0	--	0
--	--	putative PilT protein, N-terminal		No-RE	Cyan8802-1939	134	cce_0076	129	--	0	--	0	--	0	--	0	--	0	--	0	--	0	--	0
lhgO	C	L-2-hydroxyglutarate oxidase	Core	All-RE	Cyan8802-1940	402	cce_3361	394	OXU93-02875	393	P3F56-05190	393	RGRSB-0998	393	JJP05-09830	393	KPI85-09170	393	ETSB-1039	393	ucynA-12180	394	sll1495	397
--	--	pentapeptide repeat-containing protein		No-RE	Cyan8802-1941	149	--	0	--	0	--	0	--	0	--	0	--	0	--	0	--	0	--	0
--	--	hypothetical protein		No-RE	Cyan8802-1942	257	cce_3875	257	--	0	--	0	--	0	--	0	--	0	--	0	--	0	--	0
--	--	hypothetical protein		No-RE	Cyan8802-1943	41	--	0	--	0	--	0	--	0	--	0	--	0	--	0	--	0	--	0
--	--	hypothetical protein		No-RE	Cyan8802-1944	59	cce_2736	57	--	0	--	0	--	0	--	0	--	0	--	0	--	0	--	0
pbp2	C	penicillin-binding protein 2	Core	All-RE	Cyan8802-1945	751	cce_4147	740	OXU93-03980	753	P3F56-02245	751	RGRSB-0433	751	JJP05-06945	751	KPI85-06505	751	ETSB-0470	751	--	0	slr1710	749
--	--	hypothetical protein			Cyan8802-1946	101	cce_1129	114	OXU93-03985	111	P3F56-02250	106	--	0	--	0	--	0	--	0	--	0	--	0
--	--	ATP-dependent metalloprotease FtsH		No-RE	Cyan8802-1947	646	--	0	--	0	--	0	--	0	--	0	--	0	--	0	--	0	--	0
--	--	phospholipase/carboxylesterase		No-RE	Cyan8802-1948	231	--	0	--	0	--	0	--	0	--	0	--	0	--	0	--	0	--	0
--	--	hypothetical protein		No-RE	Cyan8802-1949	225	cce_0853	219	--	0	--	0	--	0	--	0	--	0	--	0	--	0	--	0
--	--	hypothetical protein		No-RE	Cyan8802-1950	105	--	0	--	0	--	0	--	0	--	0	--	0	--	0	--	0	--	0
--	--	hypothetical protein		No-RE	Cyan8802-1951	44	--	0	--	0	--	0	--	0	--	0	--	0	--	0	--	0	--	0
--	--	putative endoribonuclease L-PSP		No-RE	Cyan8802-1952	127	cce_3919	136	--	0	--	0	--	0	--	0	--	0	--	0	--	0	--	0
--	--	hydantoinase B/oxoprolinase familly protein		Unique	Cyan8802-1953	515	cce_1670	517	--	0	--	0	RGRSB-0856	515	--	0	--	0	--	0	--	0	--	0
rre19	C	response regulator transcription factor Rre19		No-RE	Cyan8802-1954	221	cce_3895	218	--	0	--	0	--	0	--	0	--	0	--	0	--	0	sll1592	226
hik20	C	HAMP domain-containing sensor histidine kinase		No-RE	Cyan8802-1955	357	cce_3894	357	--	0	--	0	--	0	--	0	--	0	--	0	--	0	sll1590	350
kdpA	E	potassium-transporting P-type ATPase A chain		No-RE	Cyan8802-1956	559	cce_3892	559	--	0	--	0	--	0	--	0	--	0	--	0	--	0	slr1728	558
kdpB	E	potassium-transporting P-type ATPase B chain		No-RE	Cyan8802-1957	703	cce_3891	698	--	0	--	0	--	0	--	0	--	0	--	0	--	0	slr1729	690
--	C	RNA-guided endonuclease TnpB family protein			Cyan8802-1958	440	cce_1950	403	--	0	P3F56-05405	355	RGRSB-1930	232	JJP05-00175	89	KPI85-00185	157	--	0	--	0	slr2062	400
--	--	probable potassium-dependent ATPase G chain		No-RE	Cyan8802-1959	81	cce_3889	86	--	0	--	0	--	0	--	0	--	0	--	0	--	0	--	0
kdpC	E	potassium-transporting P-type ATPase C chain		No-RE	Cyan8802-1960	191	cce_3887	191	--	0	--	0	--	0	--	0	--	0	--	0	--	0	slr1730	190
--	--	hypothetical protein		No-RE	Cyan8802-1961	157	cce_3262	189	--	0	--	0	--	0	--	0	--	0	--	0	--	0	--	0
--	C	YheT family hydrolase	Core		Cyan8802-1962	348	cce_1154	349	OXU93-04650	349	P3F56-03020	350	RGRSB-0583	333	--	0	--	0	--	0	--	0	slr0264	369
rpaA	E	response regulator RpaA	Core	All-RE	Cyan8802-1963	246	cce_0298	246	OXU93-04655	248	P3F56-03025	248	RGRSB-0584	248	JJP05-07700	248	KPI85-07225	249	ETSB-0620	249	ucynA-05690	246	slr0115	241
mutL	C	DNA mismatch repair endonuclease MutL	Core	All-RE	Cyan8802-1964	561	cce_0299	554	OXU93-04660	575	P3F56-03030	575	RGRSB-0585	575	JJP05-07705	576	KPI85-07230	571	ETSB-0621	571	ucynA-05680	555	slr1199	563
--	--	hypothetical protein	Core	No-RE	Cyan8802-1965	159	cce_3231	179	--	0	--	0	--	0	--	0	--	0	--	0	--	0	sll0423	155
--	--	DUF565 domain-containing protein	Core	All-RE	Cyan8802-1966	111	cce_2520	110	OXU93-02425	110	P3F56-05760	110	RGRSB-1865	110	JJP05-00505	110	KPI85-00480	110	ETSB-1146	110	ucynA-02050	110	sll1509	109
--	--	hypothetical protein		No-RE	Cyan8802-1967	349	cce_2521	356	--	0	--	0	--	0	--	0	--	0	--	0	--	0	--	0
--	C	GNAT family N-acetyltransferase	Core		Cyan8802-1968	410	cce_3998	414	OXU93-05120	417	P3F56-03500	417	RGRSB-0680	417	--	0	KPI85-07680	417	ETSB-0720	417	ucynA-08580	377	slr0211	403
ruvX	C	Holliday junction resolvase RuvX	Core	All-RE	Cyan8802-1969	139	cce_1480	143	OXU93-05115	149	P3F56-03505	145	RGRSB-0681	149	JJP05-08155	149	KPI85-07685	149	ETSB-0721	149	ucynA-05470	136	sll1547	152
--	--	hypothetical protein		No-RE	Cyan8802-1970	182	--	0	--	0	--	0	--	0	--	0	--	0	--	0	--	0	--	0
--	--	glycoside hydrolase family 13 protein	Core	No-RE	Cyan8802-1971	486	cce_0394	486	--	0	--	0	--	0	--	0	--	0	--	0	--	0	sll0842	508
--	--	Uma2 family endonuclease		No-RE	Cyan8802-1972	252	--	0	--	0	--	0	--	0	--	0	--	0	--	0	--	0	slr0976	729
argC	C	N-acetyl-gamma-glutamyl-phosphate reductase	Core	All-RE	Cyan8802-1973	352	cce_0064	352	OXU93-07535	352	P3F56-09930	352	RGRSB-1065	352	JJP05-04495	352	KPI85-04240	352	ETSB-1926	352	ucynA-06990	352	sll0080	351
--	--	hypothetical protein		All-RE	Cyan8802-1974	362	cce_3543	379	OXU93-03110	368	P3F56-04935	392	RGRSB-0945	388	JJP05-09575	385	KPI85-08930	372	ETSB-0992	371	--	0	--	0
fabZ	C	3-hydroxyacyl-ACP dehydratase FabZ	Core	All-RE	Cyan8802-1975	175	cce_2696	162	OXU93-04475	173	P3F56-02815	150	RGRSB-0538	173	JJP05-07485	173	KPI85-07030	165	ETSB-0576	173	ucynA-10780	158	sll1605	166
--	--	hypothetical protein		No-RE	Cyan8802-1976	150	cce_3711	147	--	0	--	0	--	0	--	0	--	0	--	0	--	0	--	0
--	--	rfrA family pentapeptide repeat		Unique	Cyan8802-1977	199	cce_1557	183	--	0	--	0	--	0	JJP05-00230	82	--	0	--	0	--	0	--	0
--	--	putative sensor protein		No-RE	Cyan8802-1978	460	cce_1556	461	--	0	--	0	--	0	--	0	--	0	--	0	--	0	--	0
codA	C	cytosine deaminase	Core		Cyan8802-1979	438	cce_3593	436	OXU93-04075	445	P3F56-02350	451	RGRSB-0453	442	JJP05-07035	445	(KPI85-06605)	0	(ETSB-0492)	0	--	0	slr1237	450
--	--	(Fe-S)-binding protein	Core	No-RE	Cyan8802-1980	447	cce_3708	455	--	0	--	0	--	0	--	0	--	0	--	0	--	0	sll1831	460
--	--	FAD-binding oxidoreductase	Core	No-RE	Cyan8802-1981	440	cce_3707	443	--	0	--	0	--	0	--	0	--	0	--	0	--	0	sll1189	434
--	C	KH domain-containing protein	Core	All-RE	Cyan8802-1982	145	cce_3391	144	OXU93-06925	138	P3F56-00435	138	RGRSB-0079	138	JJP05-05185	138	KPI85-04865	138	ETSB-0133	138	ucynA-08100	103	slr0287	118
rpsP	C	30S ribosomal protein S16	Core	All-RE	Cyan8802-1983	82	cce_3392	82	OXU93-06920	84	P3F56-00440	84	RGRSB-0080	84	JJP05-05190	84	KPI85-04870	84	ETSB-0134	84	ucynA-08090	82	ssr0482	82
--	--	DUF218-containing protein		All-RE	Cyan8802-1984	200	cce_2516	197	OXU93-05485	198	P3F56-04000	196	RGRSB-0772	196	JJP05-08660	196	KPI85-08120	196	ETSB-0815	196	ucynA-04900	177	--	0
--	--	DUF4090 family protein		No-RE	Cyan8802-1985	94	cce_3294	94	--	0	--	0	--	0	--	0	--	0	--	0	--	0	ssr1528	94
--	--	hypothetical protein	Core	All-RE	Cyan8802-1986	89	cce_2199	91	OXU93-05220	91	P3F56-03700	85	RGRSB-0714	85	JJP05-08350	85	KPI85-07850	85	ETSB-0754	85	ucynA-09920	90	ssl1972	93
psbD2	E	photosystem II D2 protein	Core	No-RE	Cyan8802-1987	352	cce_2485	351	--	0	(broken)	0	(RGRSB-1012)	0	(broken)	0	(broken)	0	(ETSB-0057)	0	--	0	slr0927	352
--	--	hypothetical protein		No-RE	Cyan8802-1988	140	cce_2483	133	--	0	--	0	--	0	--	0	--	0	--	0	--	0	--	0
--	C	FAD-binding oxidoreductase	Core	No-RE	Cyan8802-1989	382	cce_2478	384	--	0	(P3F56-01030)	0	--	0	--	0	(KPI85-05385)	0	--	0	--	0	sll1025	392
--	--	hypothetical protein		No-RE	Cyan8802-1990	276	cce_2367	266	--	0	--	0	--	0	--	0	--	0	--	0	--	0	--	0
--	--	DUF2330 domain-containing protein	Core	No-RE	Cyan8802-1991	444	cce_2024	482	--	0	--	0	--	0	--	0	--	0	--	0	--	0	slr1173	463
--	C	RnfABCDGE type electron transport complex subunit D	Core	No-RE	Cyan8802-1992	282	cce_2991	285	--	0	--	0	--	0	--	0	--	0	--	0	--	0	slr1442	285
--	C	efflux RND transporter periplasmic adaptor subunit	Core	All-RE	Cyan8802-1993	487	cce_2990	489	OXU93-02500	482	P3F56-05665	481	RGRSB-1883	499	JJP05-00420	481	KPI85-00400	483	ETSB-1127	499	ucynA-12630	479	slr1207	514
--	C	ABC transporter permease	Core	All-RE	Cyan8802-1994	405	cce_2989	406	OXU93-02495	405	P3F56-05670	402	RGRSB-1882	405	JJP05-00425	405	KPI85-00405	405	ETSB-1128	405	--	0	slr0594	407
--	--	hypothetical protein		No-RE	Cyan8802-1995	88	--	0	--	0	--	0	--	0	--	0	--	0	--	0	--	0	--	0
--	--	hypothetical protein		No-RE	Cyan8802-1996	92	--	0	--	0	--	0	--	0	--	0	--	0	--	0	--	0	--	0
--	E	CC-adding tRNA nucleotidyltransferase	Core	All-RE	Cyan8802-1997	420	cce_3382	422	OXU93-00175	423	P3F56-08460	417	RGRSB-1357	417	JJP05-03075	417	KPI85-02925	417	ETSB-1653	417	ucynA-06680	421	sll0825	416
--	--	Ycf34 family protein	Core	No-RE	Cyan8802-1998	82	cce_3383	82	--	0	--	0	--	0	--	0	--	0	--	0	ucynA-06670	82	ssr1425	82
--	--	DNA-binding protein		No-RE	Cyan8802-1999	89	--	0	--	0	--	0	--	0	--	0	--	0	--	0	--	0	--	0
--	--	AAA ATPase		No-RE	Cyan8802-2000	476	--	0	--	0	--	0	--	0	--	0	--	0	--	0	--	0	--	0
--	--	hypothetical protein		No-RE	Cyan8802-2001	121	cce_4610	116	--	0	--	0	--	0	--	0	--	0	--	0	--	0	--	0
--	--	hypothetical protein		No-RE	Cyan8802-2002	256	cce_4611	261	--	0	--	0	--	0	--	0	--	0	--	0	--	0	--	0
--	--	hypothetical protein	Core	No-RE	Cyan8802-2003	83	cce_4612	83	--	0	--	0	--	0	--	0	--	0	--	0	--	0	ssl2781	82
--	--	hypothetical protein		No-RE	Cyan8802-2004	577	cce_4643	999	--	0	--	0	--	0	--	0	--	0	--	0	--	0	--	0
--	--	hypothetical protein		No-RE	Cyan8802-2005	68	--	0	--	0	--	0	--	0	--	0	--	0	--	0	--	0	--	0
--	--	Lanthionine synthetase C family protein		No-RE	Cyan8802-2006	1078	--	0	--	0	--	0	--	0	--	0	--	0	--	0	--	0	--	0
--	--	hypothetical protein		No-RE	Cyan8802-2007	103	--	0	--	0	--	0	--	0	--	0	--	0	--	0	--	0	--	0
--	--	N-acetyltransferase GCN5		No-RE	Cyan8802-2008	185	--	0	--	0	--	0	--	0	--	0	--	0	--	0	--	0	--	0
--	--	Tail Collar domain-containing protein		No-RE	Cyan8802-2009	189	--	0	--	0	--	0	--	0	--	0	--	0	--	0	--	0	--	0
--	--	probable alkaline phosphatase		No-RE	Cyan8802-2010	627	cce_3493	755	--	0	--	0	--	0	--	0	--	0	--	0	--	0	--	0
--	--	hypothetical protein		No-RE	Cyan8802-2011	196	--	0	--	0	--	0	--	0	--	0	--	0	--	0	--	0	--	0
--	C	cytochrome b/b6 domain-containing protein		No-RE	Cyan8802-2012	232	cce_2198	236	--	0	--	0	--	0	--	0	--	0	--	0	--	0	sll0160	224
argD	E	bifunctional acetylornithine transaminase/4-aminobutyrate&mdash;2-oxoglutarate transaminase	Core	All-RE	Cyan8802-2013	418	cce_3094	422	OXU93-07905	417	P3F56-09505	417	RGRSB-1154	417	JJP05-04055	416	KPI85-03825	394	ETSB-1848	416	--	0	slr1022	429
tsaB	C	tRNA (adenosine(37)-N6)-threonylcarbamoyltransferase complex dimerization subunit type 1 TsaB	Core	All-RE	Cyan8802-2014	213	cce_3093	212	OXU93-07910	213	P3F56-09500	213	RGRSB-1155	213	JJP05-04050	213	KPI85-03820	213	ETSB-1847	213	ucynA-01190	214	sll1063	219
--	--	hypothetical protein		No-RE	Cyan8802-2015	152	--	0	--	0	--	0	--	0	--	0	--	0	--	0	--	0	--	0
--	E	DNA cytosine methyltransferase (GGCC-specific)	Core		Cyan8802-2016	306	cce_1061	285	OXU93-07915	276	P3F56-09495	277	RGRSB-1156	276	JJP05-04045	268	(KPI85-03815)	0	(ETSB-1846)	0	--	0	sll0729	285
--	--	hypothetical protein		No-RE	Cyan8802-2017	86	cce_1060	86	--	0	--	0	--	0	--	0	--	0	--	0	--	0	--	0
--	--	hypothetical protein		No-RE	Cyan8802-2018	300	cce_0852	305	--	0	--	0	--	0	--	0	--	0	--	0	--	0	--	0
--	--	hypothetical protein		No-RE	Cyan8802-2019	120	cce_3148	124	--	0	--	0	--	0	--	0	--	0	--	0	--	0	slr1826	130
--	--	hypothetical protein		No-RE	Cyan8802-2020	292	cce_2435	292	--	0	--	0	--	0	--	0	--	0	--	0	--	0	--	0
--	--	hypothetical protein		No-RE	Cyan8802-2021	42	--	0	--	0	--	0	--	0	--	0	--	0	--	0	--	0	--	0
recN	C	DNA repair protein RecN	Core	All-RE	Cyan8802-2022	586	cce_2438	588	OXU93-00075	586	P3F56-08585	586	RGRSB-1330	586	JJP05-03190	586	KPI85-03025	586	ETSB-1673	586	ucynA-11100	586	sll1520	584
--	--	hypothetical protein		No-RE	Cyan8802-2023	252	cce_2118	242	--	0	--	0	--	0	--	0	--	0	--	0	--	0	slr1704	274
prfC	C	peptide chain release factor 3	Core	All-RE	Cyan8802-2024	539	cce_1143	542	OXU93-01765	540	P3F56-06550	540	RGRSB-1715	540	JJP05-01250	540	KPI85-01205	540	ETSB-1299	548	ucynA-09530	540	slr1228	547
--	--	HAD-superfamily hydrolase, subfamily IA, variant 3		No-RE	Cyan8802-2025	247	cce_1761	292	--	0	--	0	--	0	--	0	--	0	--	0	--	0	--	0
--	C	NAD-dependent epimerase/dehydratase family protein	Core	No-RE	Cyan8802-2026	309	cce_3779	311	--	0	--	0	--	0	(JJP05-08960)	0	--	0	--	0	--	0	slr1540	311
queC	C	7-cyano-7-deazaguanine synthase QueC	Core	All-RE	Cyan8802-2027	225	cce_1379	233	OXU93-05655	227	P3F56-04190	231	RGRSB-0813	227	JJP05-08965	227	KPI85-08310	234	ETSB-0855	234	ucynA-11530	181	slr0527	232
--	--	DUF2288 domain-containing protein			Cyan8802-2028	103	cce_0393	101	OXU93-05650	95	P3F56-04185	95	RGRSB-0812	53	JJP05-08970	79	--	0	--	0	--	0	ssr3000	95
--	C	hypothetical protein	Core	All-RE	Cyan8802-2029	636	cce_2079	639	OXU93-07415	643	P3F56-10085	643	RGRSB-1035	643	JJP05-04630	643	KPI85-04370	623	ETSB-0030	643	ucynA-04770	597	slr1799	637
--	--	DUF4327 family protein		Unique	Cyan8802-2030	77	cce_0308	76	--	0	--	0	--	0	JJP05-00890	96	--	0	--	0	--	0	ssr1256	85
--	--	NUDIX hydrolase		No-RE	Cyan8802-2031	141	--	0	--	0	--	0	--	0	--	0	--	0	--	0	--	0	--	0
hemC	E	hydroxymethylbilane synthase	Core	All-RE	Cyan8802-2032	320	cce_4378	331	OXU93-05225	318	P3F56-03710	320	RGRSB-0716	320	JJP05-08355	320	KPI85-07855	320	ETSB-0756	320	ucynA-09770	318	slr1887	320
--	--	hypothetical protein		No-RE	Cyan8802-2033	205	--	0	--	0	--	0	--	0	--	0	--	0	--	0	--	0	--	0
--	--	probable extracellular solute-binding protein, family		No-RE	Cyan8802-2034	422	cce_0761	421	--	0	--	0	--	0	--	0	--	0	--	0	--	0	--	0
--	--	hypothetical protein		No-RE	Cyan8802-2035	447	cce_0762	453	--	0	--	0	--	0	--	0	--	0	--	0	--	0	--	0
--	--	putative multiple antibiotic resistance (MarC)-like		No-RE	Cyan8802-2036	226	cce_3023	209	--	0	--	0	--	0	--	0	--	0	--	0	--	0	--	0
--	--	DUF2808 domain-containing protein		No-RE	Cyan8802-2037	184	--	0	--	0	--	0	--	0	--	0	--	0	--	0	--	0	slr1266	558
petJ	C	cytochrome c6	Core	No-RE	Cyan8802-2038	111	cce_0589	111	--	0	--	0	--	0	--	0	--	0	--	0	--	0	sll1796	120
--	C	SpoIID/LytB domain-containing protein	Core	No-RE	Cyan8802-2039	378	cce_1184	391	--	0	--	0	--	0	--	0	--	0	--	0	--	0	sll0252	428
--	--	hypothetical protein		No-RE	Cyan8802-2040	143	--	0	--	0	--	0	--	0	--	0	--	0	--	0	--	0	--	0
psbA2	E	photosystem II protein D1 2 precursor	Core	No-RE	Cyan8802-2041	356	cce_3501	356	--	0	--	0	--	0	--	0	--	0	(broken)	0	--	0	slr1311	360
--	--	hypothetical protein		No-RE	Cyan8802-2042	191	cce_2704	191	--	0	--	0	--	0	--	0	--	0	--	0	--	0	--	0
--	--	hypothetical protein		No-RE	Cyan8802-2045	30	--	0	--	0	--	0	--	0	--	0	--	0	--	0	--	0	--	0
--	--	spermine synthase			Cyan8802-2046	308	--	0	--	0	P3F56-01260	308	RGRSB-0238	308	JJP05-05980	308	KPI85-05575	308	ETSB-0283	308	ucynA-05660	427	--	0
--	--	hypothetical protein		No-RE	Cyan8802-2047	150	cce_0652	140	--	0	--	0	--	0	--	0	--	0	--	0	--	0	--	0
proA	C	glutamate-5-semialdehyde dehydrogenase	Core	All-RE	Cyan8802-2048	434	cce_0897	433	OXU93-06225	434	P3F56-01255	434	RGRSB-0237	434	JJP05-05975	434	KPI85-05570	434	ETSB-0282	434	--	0	sll0373	433
--	--	hypothetical protein		No-RE	Cyan8802-2049	192	--	0	--	0	--	0	--	0	--	0	--	0	--	0	--	0	--	0
--	--	superoxide dismutase		No-RE	Cyan8802-2050	262	--	0	--	0	--	0	--	0	--	0	--	0	--	0	--	0	--	0
--	C	phage holin family protein		All-RE	Cyan8802-2051	113	cce_0896	112	OXU93-07355	114	P3F56-10160	114	RGRSB-1022	114	JJP05-04695	114	KPI85-04435	114	ETSB-0043	114	ucynA-07500	118	slr0284	116
--	--	hypothetical protein		No-RE	Cyan8802-2052	489	cce_0895	489	--	0	--	0	--	0	--	0	--	0	--	0	--	0	--	0
--	--	hypothetical protein		No-RE	Cyan8802-2053	189	--	0	--	0	--	0	--	0	--	0	--	0	--	0	--	0	--	0
--	C	YebC/PmpR family DNA-binding transcriptional regulator	Core	All-RE	Cyan8802-2054	255	cce_0894	256	OXU93-06230	253	P3F56-01245	253	RGRSB-0236	246	JJP05-05965	253	KPI85-05565	241	ETSB-0281	253	--	0	slr0989	253
--	C	NAD-dependent epimerase/dehydratase family protein	Core	All-RE	Cyan8802-2055	329	cce_2231	335	OXU93-06235	328	P3F56-01240	328	RGRSB-0234	328	JJP05-05960	328	KPI85-05560	328	ETSB-0279	328	ucynA-10050	328	slr1706	335
--	--	CheW protein		No-RE	Cyan8802-2056	253	--	0	--	0	--	0	--	0	--	0	--	0	--	0	--	0	--	0
evrA	E	ABC-type viologen exporter ATP-binding protein	Core	All-RE	Cyan8802-2057	329	cce_2230	328	OXU93-06240	325	P3F56-01235	326	RGRSB-0233	325	JJP05-05955	325	KPI85-05555	325	ETSB-0278	325	--	0	slr1901	326
--	--	DUF3110 domain-containing protein	Core	All-RE	Cyan8802-2059	129	cce_2265	131	OXU93-00615	128	P3F56-07920	128	RGRSB-1457	128	JJP05-02550	129	KPI85-02420	128	ETSB-1554	128	ucynA-12610	127	sll0860	173
murQ	C	N-acetylmuramic acid 6-phosphate etherase	Core	All-RE	Cyan8802-2060	306	cce_2266	305	OXU93-00620	305	P3F56-07915	306	RGRSB-1458	301	JJP05-02545	305	KPI85-02415	305	ETSB-1553	305	ucynA-12600	308	sll0861	305
--	C	site-2 protease family protein	Core	All-RE	Cyan8802-2061	501	cce_2267	502	OXU93-00015	494	P3F56-08660	494	RGRSB-1317	494	JJP05-03270	494	KPI85-03080	494	ETSB-1689	494	ucynA-12590	484	sll0862	503
ndhH	E	ferredoxin-plastoquinone oxidoreductase subunit H	Core	All-RE	Cyan8802-2062	394	cce_4717	394	OXU93-02980	394	P3F56-05070	394	RGRSB-0974	394	JJP05-09715	394	KPI85-09065	394	ETSB-1020	394	ucynA-11590	394	slr0261	384
--	--	hypothetical protein		No-RE	Cyan8802-2063	306	--	0	--	0	--	0	--	0	--	0	--	0	--	0	--	0	--	0
phoH	C	PhoH family protein	Core	All-RE	Cyan8802-2064	319	cce_2906	318	OXU93-02985	318	P3F56-05065	319	RGRSB-0973	318	JJP05-09710	318	KPI85-09060	318	ETSB-1019	318	--	0	slr2047	328
--	--	hypothetical protein		No-RE	Cyan8802-2065	166	--	0	--	0	--	0	--	0	--	0	--	0	--	0	--	0	--	0
--	C	methyltransferase domain-containing protein		No-RE	Cyan8802-2066	441	--	0	--	0	--	0	--	0	--	0	--	0	--	0	--	0	sll1693	1323
--	--	response regulator receiver modulated diguanylate		No-RE	Cyan8802-2067	317	--	0	--	0	--	0	--	0	--	0	--	0	--	0	--	0	--	0
ppa	C	inorganic diphosphatase	Core	All-RE	Cyan8802-2068	170	cce_4329	186	OXU93-00475	170	P3F56-08115	170	RGRSB-1426	170	JJP05-02730	170	KPI85-02570	180	ETSB-1587	180	ucynA-03910	168	slr1622	169
ndhM	E	ferredoxin-plastoquinone oxidoreductase subunit M	Core	All-RE	Cyan8802-2069	118	cce_4330	148	OXU93-00470	118	P3F56-08120	118	RGRSB-1425	118	JJP05-02735	118	KPI85-02575	118	ETSB-1588	118	ucynA-03920	119	slr1623	121
--	C	regulator of photomixotrophic growth	Core	All-RE	Cyan8802-2070	625	cce_3730	626	OXU93-03215	623	P3F56-04795	623	RGRSB-0920	623	JJP05-09450	623	KPI85-08825	623	ETSB-0970	623	ucynA-10670	438	slr0280	610
--	C	DUF86 domain-containing protein		No-RE	Cyan8802-2071	111	cce_1906	107	--	0	--	0	--	0	--	0	--	0	--	0	--	0	slr5018	113
--	--	hypothetical protein		No-RE	Cyan8802-2072	97	cce_1151	97	--	0	--	0	--	0	--	0	--	0	--	0	--	0	--	0
--	C	Vat family streptogramin A O-acetyltransferase	Core	No-RE	Cyan8802-2073	211	cce_0698	211	--	0	--	0	--	0	--	0	--	0	--	0	--	0	sll1900	209
--	C	methylenetetrahydrofolate reductase	Core	All-RE	Cyan8802-2074	296	cce_3533	298	OXU93-06575	303	P3F56-00830	303	RGRSB-0158	303	JJP05-05575	303	KPI85-05210	303	ETSB-0208	303	--	0	slr2141	340
trpS	C	tryptophan--tRNA ligase	Core	All-RE	Cyan8802-2075	336	cce_3534	371	OXU93-06570	336	P3F56-00835	336	RGRSB-0159	336	JJP05-05580	336	KPI85-05215	336	ETSB-0209	336	ucynA-06930	336	slr1884	337
--	C	GGDEF domain-containing protein	Core	No-RE	Cyan8802-2076	481	cce_3938	483	--	0	--	0	--	0	--	0	--	0	--	0	--	0	sll1673	452
--	C	DUF1818 family protein	Core	All-RE	Cyan8802-2077	122	cce_0229	122	OXU93-06745	122	P3F56-00660	122	RGRSB-0123	122	JJP05-05395	122	KPI85-05050	122	ETSB-0177	122	--	0	slr0249	124
--	--	hypothetical protein	Core	All-RE	Cyan8802-2078	204	cce_0230	217	OXU93-06750	215	P3F56-00655	211	RGRSB-0122	212	JJP05-05390	211	KPI85-05045	219	ETSB-0176	243	--	0	sll1532	211
rpoZ	C	DNA-directed RNA polymerase subunit omega	Core	All-RE	Cyan8802-2079	78	cce_0231	77	OXU93-06755	76	P3F56-00650	76	RGRSB-0121	103	JJP05-05385	76	KPI85-05040	76	ETSB-0175	102	ucynA-02520	78	ssl2982	76
--	--	hypothetical protein			Cyan8802-2080	197	cce_2403	197	--	0	P3F56-09145	79	--	0	JJP05-03735	86	--	0	--	0	--	0	--	0
[truncated: 5,349 more rows]

## Sheet: B-Inform'l
EC number	GenName	Description	Core?	Rip8802	EpSb	EcSb	RgSB	RaSB	EaSB	EtSB	UCYN-A	Paul-C	Comment
Noncoding RNAs
	rrfA	5S rRNA		Cyan8802-R0020 Cyan8802-R0045	OXU93-02820 OXU93-07295	P3F56-05250 P3F56-10235	RS05085 RS09825	JJP05-00020 JJP05-04770	KPI85-00020 KPI85-04490	ETSB-R0002 ETSB-R0035	ucynA-00050 ucynA-05730	PCC-0276 PCC-0652
	rrsA	16S rRNA		Cyan8802-R0023 Cyan8802-R0042	OXU93-02835 OXU93-07280	P3F56-05235 P3F56-10250	RS05070 RS09840	JJP05-00005 JJP05-04785	KPI85-00005 KPI85-04505	ETSB-R0005 ETSB-R0032	ucynA-00080 ucynA-05710	PCC-0280 PCC-0648
	rrlA	23S rRNA		Cyan8802-R0021 Cyan8802-R0044	OXU93-02825 OXU93-07290	P3F56-05245 P3F56-10240	RS05080 RS09830	JJP05-00015 JJP05-04775	KPI85-00015 KPI85-04495	ETSB-R0003 ETSB-R0034	ucynA-00060 ucynA-05725	PCC-0277 PCC-0651
	ssrS	6S RNA		Cyan8802-R0051	OXU93-05135	P3F56-03580	RS03580	JJP05-08255	KPI85-07760	ETSB-R0023	RS06155	--
	ssrA	Transfer-messenger RNA		Cyan8802-R0039	OXU93-06130	P3F56-01370	RS01330	JJP05-06095	KPI85-05675	ETSB-R0014	RS06090	--	Also called tmRNA
	rnpB	RNA component of RNaseP		Cyan8802-R0035	OXU93-06935	P3F56-00420	RS00400	JJP05-05165	KPI85-04850	ETSB-R0010	RS06065	unnamed
	srp	RNA component of signal recognition particle		Cyan8802-R0016	OXU93-00590	P3F56-07955	RS07255	JJP05-02585	KPI85-02440	RS09020	RS06070	--	Also called ffs
	trnA	tRNA-Ala		Cyan8802-R0002 Cyan8802-R0019 Cyan8802-R0048	OXU93-03470 OXU93-03535 OXU93-04425	P3F56-01650 P3F56-01730 P3F56-02760	RGRSB_RNA08 RGRSB_RNA09 RGRSB_RNA12	JJP05-06375 JJP05-06440 JJP05-07425	KPI85-05940 KPI85-06025 KPI85-06980	ETSB-R0015 ETSB-R0016 ETSB-R0019	ucynA-01550 ucynA-09730 ucynA-11870	PCC-0141 PCC-0278 PCC-0541 PCC-0650
	trnR	tRNA-Arg		Cyan8802-R0025 Cyan8802-R0040 Cyan8802-R0050	OXU93-00515 OXU93-02930 OXU93-06210	P3F56-01275 P3F56-05135 P3F56-08060	RGRSB_RNA06 RGRSB_RNA23 RGRSB_RNA35	JJP05-02680 JJP05-05995 JJP05-09770	KPI85-02525 KPI85-05590 KPI85-09115	ETSB-R0012 ETSB-R0031 ETSB-R0042	ucynA-00930 ucynA-04250 ucynA-11040	PCC-0058 PCC-0473 PCC-0516 PCC-0609
	trnN	tRNA-Asn		Cyan8802-R0014	OXU93-06710	P3F56-00690	RGRSB_RNA05	JJP05-05425	KPI85-05080	ETSB-R0011	ucynA-10970	PCC-0301
	trnD	tRNA-Asp		Cyan8802-R0008	OXU93-03300	P3F56-04695	RGRSB_RNA20	JJP05-09350	KPI85-08740	ETSB-R0028	ucynA-09720	PCC-0023
	trnC	tRNA-Cys		Cyan8802-R0027	OXU93-00230	P3F56-08405	RGRSB_RNA34	JJP05-03015	KPI85-02865	ETSB-R0043	ucynA-09290	PCC-0620
	trnE	tRNA-Glu		Cyan8802-R0033	OXU93-04785	P3F56-03155	RGRSB_RNA14	JJP05-07835	KPI85-07355	ETSB-R0021	ucynA-08520	PCC-0782
	trnQ	tRNA-Gln		Cyan8802-R0007	OXU93-03135	P3F56-04910	RGRSB_RNA21	JJP05-09555	KPI85-08915	ETSB-R0029	ucynA-02970	PCC-0601
	trnG	tRNA-Gly		Cyan8802-R0005 Cyan8802-R0012 Cyan8802-R0029	OXU93-00640 OXU93-06190	P3F56-01295 P3F56-07895	RGRSB_RNA07 RGRSB_RNA37	JJP05-02525 JJP05-06020	KPI85-02395 KPI85-05610	ETSB-R0013 ETSB-R0040	ucynA-02340 ucynA-05460	PCC-0055 PCC-0425 PCC-0482
	trnH	tRNA-His		Cyan8802-R0038	OXU93-04675	P3F56-03045	RGRSB_RNA13	JJP05-07735	KPI85-07260	ETSB-R0020	ucynA-04830	PCC-0085
	trnI	tRNA-Ile		Cyan8802-R0022 Cyan8802-R0043	OXU93-00705 OXU93-02830 OXU93-07285	P3F56-05240 P3F56-07820 P3F56-10245	RGRSB_RNA25 RGRSB_RNA44	JJP05-00010 JJP05-02450 JJP05-04780	KPI85-00010 KPI85-02330 KPI85-04500	ETSB-R0004 ETSB-R0033	ucynA-00070 ucynA-05720	PCC-0279 PCC-0649
	trnL	tRNA-Leu		Cyan8802-R0003 Cyan8802-R0024 Cyan8802-R0031 Cyan8802-R0034	OXU93-00220 OXU93-03790 OXU93-05855 OXU93-07440	P3F56-02020 P3F56-04455 P3F56-08415 P3F56-10050	RGRSB_RNA11 RGRSB_RNA18 RGRSB_RNA28 RGRSB_RNA33	JJP05-03025 JJP05-04605 JJP05-06735 JJP05-09120	KPI85-02875 KPI85-04345 KPI85-06305 KPI85-08555	ETSB-R0001 ETSB-R0018 ETSB-R0026 ETSB-R0044	ucynA-04370 ucynA-08030 ucynA-08550	PCC-0006 PCC-0089 PCC-0091 PCC-0534 PCC-0674
	trnK	tRNA-Lys		Cyan8802-R0004 Cyan8802-R0047	OXU93-07665	P3F56-09790	RGRSB_RNA29	JJP05-04350	KPI85-04095	ETSB-R0048	ucynA-04520	PCC-0822
	trnM	tRNA-Met		Cyan8802-R0009 Cyan8802-R0017 Cyan8802-R0018	OXU93-02705 OXU93-07235	P3F56-00045 P3F56-05370	RGRSB_RNA01 RGRSB_RNA38 RGRSB_RNA41	JJP05-00145 JJP05-04830	KPI85-00150 KPI85-04550	ETSB-R0006 ETSB-R0036 ETSB-R0039	ucynA-10890 ucynA-11150	PCC-0047 PCC-0816	Some species of tRNA-Met are often confounded with tRNA-Ile(CAU) (Silva et al, 2006), sometimes annotated one way, sometimes another.
	trnF	tRNA-Phe		Cyan8802-R0046	OXU93-03660	P3F56-01865	RGRSB_RNA10	JJP05-06575	KPI85-06170	ETSB-R0017	ucynA-04650	PCC-0630
	trnP	tRNA-Pro		Cyan8802-R0015 Cyan8802-R0028 Cyan8802-R0030	OXU93-00535 OXU93-01465 OXU93-07010	P3F56-00335 P3F56-06940 P3F56-08030	RGRSB_RNA04 RGRSB_RNA36 RGRSB_RNA40	JJP05-01610 JJP05-02645 JJP05-05090	KPI85-01535 KPI85-02500 KPI85-04775	ETSB-R0009 ETSB-R0037 ETSB-R0041	ucynA-02510 ucynA-04570	PCC-0224 PCC-0821
	trnS	tRNA-Ser		Cyan8802-R0001 Cyan8802-R0006 Cyan8802-R0026 Cyan8802-R0052	OXU93-03000 OXU93-03320 OXU93-07160 OXU93-07185	P3F56-00095 P3F56-00125 P3F56-04655 P3F56-05050	RGRSB_RNA02 RGRSB_RNA03 RGRSB_RNA19 RGRSB_RNA22	JJP05-04915 JJP05-04940 JJP05-09320 JJP05-09695	KPI85-04590 KPI85-04615 KPI85-08715 KPI85-09045	ETSB-R0007 ETSB-R0008 ETSB-R0027 ETSB-R0030	ucynA-06730 ucynA-06820 ucynA-07410 ucynA-11330	PCC-0074 PCC-0164 PCC-0566 PCC-0831
	trnT	tRNA-Thr		Cyan8802-R0010 Cyan8802-R0032 Cyan8802-R0037	OXU93-05090 OXU93-05730 OXU93-08450	P3F56-03540 P3F56-04280 P3F56-08880	RGRSB_RNA15 RGRSB_RNA17 RGRSB_RNA31	JJP05-03485 JJP05-08190 JJP05-08865	KPI85-03285 KPI85-07720 KPI85-08395	ETSB-R0022 ETSB-R0025 ETSB-R0046	ucynA-03470 ucynA-07390 ucynA-08350	PCC-0275 PCC-0641 PCC-0687
	trnW	tRNA-Trp		Cyan8802-R0011	OXU93-08595	P3F56-08725	RGRSB_RNA32	JJP05-03345	KPI85-03145	ETSB-R0045	ucynA-03640	PCC-0021
	trnY	tRNA-Tyr		Cyan8802-R0036	OXU93-05725	P3F56-04275	RGRSB_RNA16	JJP05-08870	KPI85-08390	ETSB-R0024	ucynA-08340	PCC-0274
	trnV	tRNA-Val		Cyan8802-R0013 Cyan8802-R0041 Cyan8802-R0049	OXU93-01290 OXU93-08440	P3F56-07170 P3F56-08890	RGRSB_RNA30 RGRSB_RNA39	JJP05-01820 JJP05-03500	KPI85-01730 KPI85-03300	ETSB-R0038 ETSB-R0047	ucynA-06450 ucynA-08380	PCC-0380 PCC-0698
Ribosomal proteins
	rplA	large subunit ribosomal protein L1	Core	Cyan8802-1763	OXU93-08575	P3F56-08745	RGRSB-1301	JJP05-03365	KPI85-03165	ETSB-1707	ucynA-02470	PCC-0356
	rplB	large subunit ribosomal protein L2	Core	Cyan8802-0246	OXU93-04120	P3F56-02400	RGRSB-0462	JJP05-07085	KPI85-06645	ETSB-0501	ucynA-10300	PCC-0594
	rplC	large subunit ribosomal protein L3	Core	Cyan8802-0249	OXU93-04105	P3F56-02385	RGRSB-0459	JJP05-07070	KPI85-06630	ETSB-0498	ucynA-10270	PCC-0597
	rplD	large subunit ribosomal protein L4	Core	Cyan8802-0248	OXU93-04110	P3F56-02390	RGRSB-0460	JJP05-07075	KPI85-06635	ETSB-0499	ucynA-10280	PCC-0596
	rplE	large subunit ribosomal protein L5	Core	Cyan8802-0237	OXU93-04165	P3F56-02445	RGRSB-0471	JJP05-07130	KPI85-06690	ETSB-0510	ucynA-10390	PCC-0585
	rplF	large subunit ribosomal protein L6	Core	Cyan8802-0235	OXU93-04175	P3F56-02455	RGRSB-0473	JJP05-07140	KPI85-06700	ETSB-0512	ucynA-10410	PCC-0583
	rplL	large subunit ribosomal protein L7/L12	Core	Cyan8802-1761	OXU93-08565	P3F56-08755	RGRSB-1299	JJP05-03375	KPI85-03175	ETSB-1709	ucynA-02450	PCC-0354
	rplI	large subunit ribosomal protein L9	Core	Cyan8802-3244	OXU93-02630	P3F56-05505	RGRSB-1913	JJP05-00270	KPI85-00265	ETSB-1095	ucynA-11970	PCC-0372
	rplJ	large subunit ribosomal protein L10	Core	Cyan8802-1762	OXU93-08570	P3F56-08750	RGRSB-1300	JJP05-03370	KPI85-03170	ETSB-1708	ucynA-02460	PCC-0355
	rplK	large subunit ribosomal protein L11	Core	Cyan8802-1764	OXU93-08580	P3F56-08740	RGRSB-1302	JJP05-03360	KPI85-03160	ETSB-1706	ucynA-02480	PCC-0357
	rplM	large subunit ribosomal protein L13		Cyan8802-0222	OXU93-04240	P3F56-02520	RGRSB-0486	JJP05-07205	KPI85-06765	ETSB-0525	ucynA-10530	PCC-0571
	rplN	large subunit ribosomal protein L14	Core	Cyan8802-0239	OXU93-04155	P3F56-02435	RGRSB-0469	JJP05-07120	KPI85-06680	ETSB-0508	ucynA-10370	PCC-0587
	rplO	large subunit ribosomal protein L15	Core	Cyan8802-0232	OXU93-04190	P3F56-02470	RGRSB-0476	JJP05-07155	KPI85-06715	ETSB-0515	ucynA-10440	PCC-0580
	rplP	large subunit ribosomal protein L16	Core	Cyan8802-0242	OXU93-04140	P3F56-02420	RGRSB-0466	JJP05-07105	KPI85-06665	ETSB-0505	ucynA-10340	PCC-0590
	rplQ	large subunit ribosomal protein L17	Core	Cyan8802-0224	OXU93-04230	P3F56-02510	RGRSB-0484	JJP05-07195	KPI85-06755	ETSB-0523	ucynA-10510	PCC-0573
	rplR	large subunit ribosomal protein L18	Core	Cyan8802-0234	OXU93-04180	P3F56-02460	RGRSB-0474	JJP05-07145	KPI85-06705	ETSB-0513	ucynA-10420	PCC-0582
	rplS	large subunit ribosomal protein L19	Core	Cyan8802-1767	OXU93-08600	P3F56-08720	RGRSB-1305	JJP05-03340	KPI85-03140	ETSB-1703	ucynA-03650	PCC-0020
	rplT	large subunit ribosomal protein L20	Core	Cyan8802-3500	OXU93-03490	P3F56-01665	RGRSB-0315	JJP05-06390	KPI85-05955	ETSB-0359	ucynA-11850	PCC-0433
	rplU	large subunit ribosomal protein L21	Core	Cyan8802-2771	OXU93-00430	P3F56-08160	RGRSB-1417	JJP05-02775	KPI85-02620	ETSB-1595	ucynA-00980	PCC-0708
	rplV	large subunit ribosomal protein L22	Core	Cyan8802-0244	OXU93-04130	P3F56-02410	RGRSB-0464	JJP05-07095	KPI85-06655	ETSB-0503	ucynA-10320	PCC-0592
	rplW	large subunit ribosomal protein L23	Core	Cyan8802-0247	OXU93-04115	P3F56-02395	RGRSB-0461	JJP05-07080	KPI85-06640	ETSB-0500	ucynA-10290	PCC-0595
	rplX	large subunit ribosomal protein L24	Core	Cyan8802-0238	OXU93-04160	P3F56-02440	RGRSB-0470	JJP05-07125	KPI85-06685	ETSB-0509	ucynA-10380	PCC-0586
	rplY	large subunit ribosomal protein L25	Core	Cyan8802-0736	OXU93-02955	P3156-05105	RGRSB-0981	JJP05-09740	KPI85-09100	ETSB-1025	ucynA-02610	--	Erroneously listed as a pseudogene. Absent also in Synechococcus WH5701, closest relative of Pchrom
	rpmA	large subunit ribosomal protein L27	Core	Cyan8802-2772	OXU93-00435	P3F56-08155	RGRSB-1418	JJP05-02770	KPI85-02615	ETSB-1594	ucynA-00970	PCC-0707
	rpmB	large subunit ribosomal protein L28	Core	Cyan8802-3337	OXU93-05410	P3F56-03925	RGRSB-0757	JJP05-08585	KPI85-08045	ETSB-0799	ucynA-03000	PCC-0169
	rpmC	large subunit ribosomal protein L29	Core	Cyan8802-0241	OXU93-04145	P3F56-02425	RGRSB-0467	JJP05-07110	KPI85-06670	ETSB-0506	ucynA-10350	PCC-0589
	rpmE	large subunit ribosomal protein L31		Cyan8802-0220	OXU93-04250	P3F56-02530	RGRSB-0488	JJP05-07215	KPI85-06775	ETSB-0527	ucynA-10550	PCC-0569
	rpmF	large subunit ribosomal protein L32	Core	Cyan8802-3409	OXU93-01805	P3F56-06490	RGRSB-1723	JJP05-01205	KPI85-01165	ETSB-1289	ucynA-12560	PCC-0854
	rpmG	large subunit ribosomal protein L33		Cyan8802-1688	OXU93-05200	P3F56-03675	RGRSB-0710	JJP05-08330	KPI85-07830	ETSB-0749	RS06120	PCC-0038	Gene not called in NCBI version of UCYN-A (CP001842.1).
	rpmH	large subunit ribosomal protein L34		Cyan8802-4102	OXU93-01615	P3F56-06730	RGRSB-1680	JJP05-01425	KPI85-01365	ETSB-1333	ucynA-03120	PCC-0731
	rpmI	large subunit ribosomal protein L35		Cyan8802-3499	OXU93-03485	P3F56-01660	RGRSB-0314	JJP05-06385	KPI85-05950	ETSB-0358	ucynA-11860	PCC-0434
	rpmJ	large subunit ribosomal protein L36		Cyan8802-0228	OXU93-04210	P3F56-02490	RGRSB-0480	JJP05-07175	KPI85-06735	ETSB-0519	RS06140	PCC-0577	Gene not called in NCBI version of UCYN-A (CP001842.1).
	rpsA	small subunit ribosomal protein S1	Core	Cyan8802-0430	OXU93-07980	P3F56-09430	RGRSB-1169	JJP05-03980	KPI85-03740	ETSB-1341	ucynA-03170	PCC-0633
	rpsA	small subunit ribosomal protein S1	Core	Cyan8802-3048	OXU93-01575	P3F56-06790	RGRSB-1670	JJP05-01465	KPI85-01405	ETSB-1830	ucynA-03170	PCC-0633
	rpsB	small subunit ribosomal protein S2	Core	Cyan8802-3528	OXU93-07570	P3F56-09895	RGRSB-1072	JJP05-04455	KPI85-04200	ETSB-1933	ucynA-05020	PCC-0257	Erroneously listed as a pseudogene.
	rpsC	small subunit ribosomal protein S3	Core	Cyan8802-0243	OXU93-04135	P3F56-02415	RGRSB-0465	JJP05-07100	KPI85-06660	ETSB-0504	ucynA-10330	PCC-0591
	rpsD	small subunit ribosomal protein S4	Core	Cyan8802-4418	OXU93-01840	P3F56-06445	RGRSB-1732	JJP05-01165	KPI85-01125	ETSB-1281	ucynA-03210	PCC-0724
	rpsE	small subunit ribosomal protein S5	Core	Cyan8802-0233	OXU93-04185	P3F56-02465	RGRSB-0475	JJP05-07150	KPI85-06710	ETSB-0514	ucynA-10430	PCC-0581
	rpsF	small subunit ribosomal protein S6	Core	Cyan8802-0742	OXU93-04510	P3F56-02850	RGRSB-0545	JJP05-07525	KPI85-07065	ETSB-0584	ucynA-11300	PCC-0398
	rpsG	small subunit ribosomal protein S7	Core	Cyan8802-1563	OXU93-07770	P3F56-09675	RGRSB-1115	JJP05-04225	KPI85-03980	ETSB-1890	ucynA-08240	PCC-0556
	rpsH	small subunit ribosomal protein S8	Core	Cyan8802-0236	OXU93-04170	P3F56-02450	RGRSB-0472	JJP05-07135	KPI85-06695	ETSB-0511	ucynA-10400	PCC-0584
	rpsI	small subunit ribosomal protein S9		Cyan8802-0221	OXU93-04245	P3F56-02525	RGRSB-0487	JJP05-07210	KPI85-06770	ETSB-0526	ucynA-10540	PCC-0570
	rpsJ	small subunit ribosomal protein S10	Core	Cyan8802-1560	OXU93-07755	P3F56-09690	RGRSB-1112	JJP05-04240	KPI85-03995	ETSB-1893	ucynA-08280	PCC-0553
	rpsK	small subunit ribosomal protein S11	Core	Cyan8802-0226	OXU93-04220	P3F56-02500	RGRSB-0482	JJP05-07185	KPI85-06745	ETSB-0521	ucynA-10490	PCC-0575
	rpsL	small subunit ribosomal protein S12	Core	Cyan8802-1564	OXU93-07775	P3F56-09670	RGRSB-1116	JJP05-04220	KPI85-03975	ETSB-1889	ucynA-08230	PCC-0557
	rpsM	small subunit ribosomal protein S13	Core	Cyan8802-0227	OXU93-04215	P3F56-02495	RGRSB-0481	JJP05-07180	KPI85-06740	ETSB-0520	ucynA-10480	PCC-0576
	rpsN	small subunit ribosomal protein S14	Core	Cyan8802-1613	OXU93-05765	P3F56-04325	RGRSB-0836	JJP05-08835	KPI85-08430	ETSB-0880	ucynA-04550	PCC-0062
	rpsO	small subunit ribosomal protein S15	Core	Cyan8802-2335	OXU93-01540	P3F56-06835	RGRSB-1662	JJP05-01510	KPI85-01445	ETSB-1349	ucynA-08880	PCC-0236
	rpsP	small subunit ribosomal protein S16	Core	Cyan8802-1983	OXU93-06920	P3F56-00440	RGRSB-0080	JJP05-05190	KPI85-04870	ETSB-0134	ucynA-08090	PCC-0124
	rpsQ	small subunit ribosomal protein S17	Core	Cyan8802-0240	OXU93-04150	P3F56-02430	RGRSB-0468	JJP05-07115	KPI85-06675	ETSB-0507	ucynA-10360	PCC-0588
	rpsR	small subunit ribosomal protein S18	Core	Cyan8802-1687	OXU93-05205	P3F56-03680	RGRSB-0711	JJP05-08335	KPI85-07835	ETSB-0750	ucynA-07870	PCC-0039
	rpsS	small subunit ribosomal protein S19	Core	Cyan8802-0245	OXU93-04125	P3F56-02405	RGRSB-0463	JJP05-07090	KPI85-06650	ETSB-0502	ucynA-10310	PCC-0593
	rpsT	small subunit ribosomal protein S20	Core	Cyan8802-1780	OXU93-03635	P3F56-01840	RGRSB-0355	JJP05-06550	KPI85-06145	ETSB-0397	ucynA-05870	PCC-0098
	rpsU	small subunit ribosomal protein S21		Cyan8802-0978	OXU93-02530	P3F56-05620	RGRSB-1891	JJP05-00385	KPI85-00365	ETSB-1118	ucynA-05540	PCC-0668
	rpsU	small subunit ribosomal protein S21	Core	Cyan8802-2872	OXU93-04065	P3F56-02330	RGRSB-0450	JJP05-07025	KPI85-06590	ETSB-0489	ucynA-07630	PCC-0668
Aminoacyl-tRNA synthetases
6.1.1.7	alaS	alanyl-tRNA synthetase	Core	Cyan8802-1452	OXU93-04890	P3F56-03265	RGRSB-0631	JJP05-07945	KPI85-07465	ETSB-0668	ucynA-08980	PCC-0367
6.1.1.19	argS	arginyl-tRNA synthetase	Core	Cyan8802-0542	OXU93-08235	P3F56-09105	RGRSB-1232	JJP05-03695	KPI85-03480	ETSB-1777	ucynA-05320	PCC-0346
6.1.1.22	asnS	asparaginyl-tRNA synthetase	Core	Cyan8802-2948	OXU93-05805	P3F56-04370	RGRSB-0846	JJP05-08795	KPI85-08470	ETSB-0891	ucynA-00220	--	Unnecessary if gatABC present (Kern et al, 2000-2013)
6.3.5.6 6.3.5.7	gatA gatB gatC	asp-tRNA(Asn)- / glu-tRNA(Gln) amidotransferase subunits A, B, C	Core Core Core	Cyan8802-2615 Cyan8802-1188 Cyan8802-2214	OXU93-06030 OXU93-03620 OXU93-00595	P3F56-01480 P3F56-01825 P3F56-07950	RGRSB-0280 RGRSB-0350 RGRSB-1452	JJP05-06205 JJP05-06530 JJP05-02580	KPI85-05770 KPI85-06125 KPI85-02435	ETSB-0324 ETSB-0392 ETSB-1559	ucynA-06630 ucynA-04100 ucynA-00390	PCC-0233 PCC-0364 PCC-0536	GatABC makes AsnS nonessential (Kern et al, 200-2013)
6.1.1.12	aspS	aspartyl-tRNA synthetase	Core	Cyan8802-1847	OXU93-06800	P3F56-00600	RGRSB-0111	JJP05-05335	KPI85-05000	ETSB-0166	ucynA-08770	PCC-0385
6.1.1.16	cysS	cysteinyl-tRNA synthetase	Core	Cyan8802-0471	OXU93-06405	P3F56-01035	RGRSB-0194	JJP05-05755	KPI85-05390	ETSB-0245	ucynA-08860	PCC-0025
6.1.1.17	gltX	glutamyl-tRNA synthetase	Core	Cyan8802-2361	OXU93-05490	P3F56-04005	RGRSB-0773	JJP05-08665	KPI85-08125	ETSB-0816	ucynA-09200	PCC-0024
6.1.1.14	glyQ	glycyl-tRNA synthetase alpha chain	Core	Cyan8802-2690	OXU93-06005	P3F56-04620	RGRSB-0891	JJP05-09285	KPI85-08685	ETSB-0939	ucynA-02730	PCC-0073
6.1.1.14	glyS	glycyl-tRNA synthetase beta chain	Core	Cyan8802-2388	OXU93-05820	P3F56-04395	RGRSB-0850	JJP05-08775	KPI85-08490	ETSB-0895	ucynA-01650	PCC-0261
6.1.1.21	hisS	histidyl-tRNA synthetase	Core	Cyan8802-1211	OXU93-00860	P3F56-07645	RGRSB-1512	JJP05-02275	KPI85-02180	ETSB-1504	ucynA-08730	PCC-0481
6.1.1.5	ileS	isoleucyl-tRNA synthetase	Core	Cyan8802-3396	OXU93-00915	P3F56-07590	RGRSB-1523	JJP05-02220	KPI85-02125	ETSB-1492	ucynA-00420	PCC-0532
6.1.1.4	leuS	leucyl-tRNA synthetase	Core	Cyan8802-2882	OXU93-03480	P3F56-01655	RGRSB-0313	JJP05-06380	KPI85-05945	ETSB-0357	ucynA-00260	PCC-0154
6.1.1.6	lysS	lysyl-tRNA synthetase, class II	Core	Cyan8802-0883	OXU93-02180	P3f56-06030	RGRSB-1807	JJP05-00775	KPI85-00740	ETSB-1204	ucynA-11390	PCC-0458	All endosymbiont orthologs are short (514-527aa), compared to R8802 (573aa). Cyanobacteria have many examples of both lengths.
2.1.2.9	fmt	methionyl-tRNA formyltransferase	Core	Cyan8802-1572	OXU93-00050	P3F56-08615	RGRSB-1325	JJP05-03225	KPI85-03055	ETSB-1683	--	PCC-0842	Orthologs present in all free-living cyanobacteria
6.1.1.10	metG	methionyl-tRNA synthetase	Core	Cyan8802-4034	OXU93-01935	P3F56-06340	RGRSB-1752	JJP05-01055	KPI85-01030	ETSB-1260	ucynA-07420	PCC-0041
6.1.1.20	pheS	phenylalanyl-tRNA synthetase alpha	Core	Cyan8802-2477	OXU93-02370	P3F56-05845	RGRSB-1848	JJP05-00585	KPI85-00555	ETSB-1162	ucynA-11730	PCC-0132
6.1.1.20	pheT	phenylalanyl-tRNA synthetase beta	Core	Cyan8802-3264	OXU93-01480	P3F56-06900	RGRSB-1649	JJP05-01585	KPI85-01510	ETSB-1363	ucynA-11680	PCC-0037
6.1.1.15	proS	prolyl-tRNA synthetase	Core	Cyan8802-2560	OXU93-02645	P3F56-05470	RGRSB-1918	JJP05-00240	KPI85-00240	ETSB-1090	ucynA-12110	PCC-0883
6.1.1.11	serS	seryl-tRNA synthetase	Core	Cyan8802-2932	OXU93-04465	P3F56-02805	RGRSB-0536	JJP05-07475	KPI85-07020	ETSB-0574	ucynA-07930	PCC-0064
6.1.1.3	thrS	threonyl-tRNA synthetase	Core	Cyan8802-0760	OXU93-06400	P3F56-01040	RGRSB-0195	JJP05-05760	KPI85-05395	ETSB-0246	ucynA-07920	PCC-0874
6.1.1.2	trpS	tryptophanyl-tRNA synthetase	Core	Cyan8802-2075	OXU93-06570	P3F56-00835	RGRSB-0159	JJP05-05580	KPI85-05215	ETSB-0209	ucynA-06930	PCC-0875
6.1.1.1	tyrS	tyrosyl-tRNA synthetase	Core	Cyan8802-3195	OXU93-06580	P3F56-00825	RGRSB-0157	JJP05-05570	KPI85-05205	ETSB-0207	ucynA-00590	PCC-0713
6.1.1.9	valS	valyl-tRNA synthetase	Core	Cyan8802-0705	OXU93-04730	P3F56-03100	RGRSB-0599	JJP05-07775	KPI85-07300	ETSB-0636	ucynA-06400	PCC-0378
Transcription
	nusA	transcription termination factor NusA		Cyan8802-3391	OXU93-03570	P3F56-01765	RGRSB-0335	JJP05-06475	KPI85-06070	ETSB-0380	ucynA-07220	PCC-0103
	nusB	transcription antitermination factor NusB		Cyan8802-1478	OXU93-08175	P3F56-09165	RGRSB-1220	JJP05-03760	KPI85-03540	ETSB-1789	ucynA-05620	PCC-0409
	nusG	transcription termination/antitermination protein NusG		Cyan8802-1765	OXU93-08585	P3F56-08735	RGRSB-1303	JJP05-03355	KPI85-03155	ETSB-1705	ucynA-02490	PCC-0358
2.7.7.6	rpoA	DNA-directed RNA polymerase subunit alpha	Core	Cyan8802-0225	OXU93-04225	P3F56-02505	RGRSB-0483	JJP05-07190	KPI85-06750	ETSB-0522	ucynA-10500	PCC-0574
2.7.7.6	rpoB	DNA-directed RNA polymerase subunit beta	Core	Cyan8802-1778	OXU93-03645	P3F56-01850	RGRSB-0357	JJP05-06560	KPI85-06155	ETSB-0399	ucynA-05880	PCC-0097
2.7.7.6	rpoC1	DNA-directed RNA polymerase subunit gamma'	Core	Cyan8802-0632	OXU93-00190	P3F56-08445	RGRSB-1361	JJP05-03055	KPI85-02910	ETSB-1650	ucynA-08620	PCC-0096
2.7.7.6	rpoC2	DNA-directed RNA polymerase subunit beta'	Core	Cyan8802-1777	OXU93-03650	P3F56-01855	RGRSB-0358	JJP05-06565	KPI85-06160	ETSB-0400	ucynA-05890	PCC-0095
2.7.7.6	rpoZ	DNA-directed RNA polymerase subunit omega	Core	Cyan8802-2079	OXU93-06755	P3F56-00650	RGRSB-0121	JJP05-05385	KPI85-05040	ETSB-0175	ucynA-02520	PCC-0221	Found in almost all cyanobacteria
2.7.7.6	rpoZ	DNA-directed RNA polymerase subunit omega		Cyan8802-4127	--	--	--	--	--	--	--	--	Very rare in cyanobacteria, but found in four close relatives to endosymbionts
	rpoD	RNA polymerase primary sigma factor	Core	Cyan8802-0150	OXU93-04925	P3F56-03340	RGRSB-0647	JJP05-08005	KPI85-07535	ETSB-0683	ucynA-00890	PCC-0861
	rpoD	RNA polymerase primary sigma factor	Core	Cyan8802-0160	OXU93-06335	P3F56-01110	RGRSB-0208	JJP05-05830	KPI85-05455	ETSB-0258	ucynA-00890	PCC-0861
DNA replication
2.7.7.7	dnaE-N	DNA polymerase III subunit alpha, N-terminus	Core	Cyan8802-3682	OXU93-04260	P3F56-02550	RGRSB-0492	JJP05-07235	KPI85-06790	ETSB-0530	ucynA-02240	PCC-0234
2.7.7.7	dnaE-N	DNA polymerase III subunit alpha, NC-terminus	Core	Cyan8802-3770	OXU93-05595	P3F56-04125	RGRSB-0798	JJP05-09040	KPI85-08245	ETSB-0841	ucynA-03790
2.7.7.7	dnaN	DNA polymerase III subunit beta	Core	Cyan8802-1045	OXU93-07405	P3F56-10095	RGRSB-1033	JJP05-04640	KPI85-04380	ETSB-0032	ucynA-01290	PCC-0404
2.7.7.7	holA	DNA polymerase III subunit delta	Core	Cyan8802-4220	OXU93-05015	P3F56-03430	RGRSB-0667	JJP05-08095	KPI85-07630	ETSB-0707	ucynA-04400	PCC-0445
2.7.7.7	holB	DNA polymerase III subunit delta'	Core	Cyan8802-1573	OXU93-07390	P3F56-10115	RGRSB-1029	JJP05-04655	KPI85-04395	ETSB-0035	ucynA-10100	PCC-0302
2.7.7.7	dnaX	DNA polymerase III subunit gamma/tau	Core	Cyan8802-2118	OXU93-05375	P3F56-03870	RGRSB-0747	JJP05-08520	KPI85-08000	ETSB-0786	ucynA-01690	PCC-0436
3.6.4.12	dnaB	replicative DNA helicase	Core	Cyan8802-4159	OXU93-02485	P3F56-05685	RGRSB-1878	JJP05-00435	KPI85-00415	ETSB-1131	ucynA-04490	PCC-0373
2.7.7.101	dnaG	DNA primase	Core	Cyan8802-3836	OXU93-00780	P3F56-07720	RGRSB-1496	JJP05-02350	KPI85-02250	ETSB-1519	ucynA-12210	PCC-0238
	ssb	single-strand DNA-binding protein	Core	Cyan8802-2913	OXU93-02470	P3F56-05710	RGRSB-1875	JJP05-00465	KPI85-00435	ETSB-1135	ucynA-03900	PCC-0880
	ssb	single-strand DNA-binding protein	Core	Cyan8802-4171	OXU93-01980	P3F56-06270	RGRSB-1762	JJP05-01010	KPI85-00985	ETSB-1249	ucynA-06310	PCC-0454
2.7.7.7	polA	DNA polymerase I	Core	Cyan8802-3011	OXU93-00910	P3F56-07595	RGRSB-1522	JJP05-02225	KPI85-02130	ETSB-1493	ucynA-02670	--	Functions primarily in repair
6.5.1.2	ligA	DNA ligase (NAD+)	Core	Cyan8802-2698	OXU93-01445	P3F56-06960	RGRSB-1638	JJP05-01635	KPI85-01560	ETSB-1371	ucynA-09010	--	Paul-C: Nuclear-encoded DNA ligase present in chromatophore (Singer et al, 2017)
5.6.2.2	gyrA	DNA gyrase subunit A	Core	Cyan8802-0578	OXU93-08320	P3F56-09000	RGRSB-1251	JJP05-03600	KPI85-03395	ETSB-1758	ucynA-03330	PCC-0774
5.6.2.2	parC	DNA topoisomerase 4 subunit A		Cyan8802-1390	OXU93-04335	P3F56-02640	RGRSB-0507	JJP05-07310	KPI85-06875	ETSB-0546	ucynA-02980	PCC-0406
5.6.2.2	gyrB	DNA gyrase subunit B		Cyan8802-1311	OXU93-08315	P3F56-09005	RGRSB-1250	JJP05-03605	KPI85-03400	ETSB-1759	ucynA-01830	PCC-0448	Absent in version of R8801
DNA repair
	uvrA	excinuclease ABC subunit UvrA	Core	Cyan8802-3893	OXU93-05755	P3F56-04310	RGRSB-0834	JJP05-08845	KPI85-08420	ETSB-0878	ucynA-03850	--
	uvrB	excinuclease ABC subunit UvrB	Core	Cyan8802-3723	OXU93-04845	P3F56-03220	RGRSB-0621	JJP05-07900	KPI85-07420	ETSB-0658	ucynA-08020	--
	uvrC	excinuclease ABC subunit UvrC	Core	Cyan8802-1120	OXU93-02345	P3F56-05870	RGRSB-1843	JJP05-00610	KPI85-00580	ETSB-1168	ucynA-00290	--
	uvrD	DNA helicase PcrA	Core	Cyan8802-4154	OXU93-00815	P3F56-07680	RGRSB-1503	JJP05-02310	KPI85-02215	ETSB-1512	ucynA-01440	--
	recA	recombinase RecA	Core	Cyan8802-0972	OXU93-02525	P3F56-05630	RGRSB-1889	JJP05-00395	KPI85-00375	ETSB-1121	ucynA-08360	PCC-0602
	recB	TM0106 family RecB-like putative nuclease	Core	Cyan8802-3226	OXU93-04865	P3F56-03240	RGRSB-0625	JJP05-07920	KPI85-07440	ETSB-0662	--	--
	recF	DNA replication/repair protein RecF	Core	Cyan8802-1123	OXU93-02160	P3F56-06055	RGRSB-1803	JJP05-00800	KPI85-00775	ETSB-1210	ucynA-01880	PCC-0608
	recG	ATP-dependent DNA helicase RecG	Core	Cyan8802-1525	OXU93-02270	P3F56-05940	RGRSB-1827	JJP05-00670	KPI85-00650	ETSB-1184	ucynA-06780	--
	recJ	single-stranded-DNA-specific exonuclease RecJ	Core	Cyan8802-3614	OXU93-07045	P3F56-00295	RGRSB-0054	JJP05-05055	KPI85-04740	ETSB-0108	ucynA-08160	--
	recN	DNA repair protein RecN	Core	Cyan8802-2022	OXU93-00075	P3F56-08585	RGRSB-1330	JJP05-03190	KPI85-03025	ETSB-1673	ucynA-11100	--
	recO	DNA repair protein RecO	Core	Cyan8802-2590	OXU93-03945	P3F56-02210	RGRSB-0426	JJP05-06910	KPI85-06470	ETSB-0463	ucynA-00430	PCC-0717
	recQ	ATP-dependent DNA helicase RecQ	Core	Cyan8802-4440	--	--	--	--	--	--	--	--
	recR	recombination mediator RecR	Core	Cyan8802-1207	OXU93-03115	P3F56-04930	RGRSB-0944	JJP05-09570	KPI85-08925	ETSB-0991	ucynA-03430	PCC-0798
	ruvA	Holliday junction branch migration protein RuvA	Core	Cyan8802-0018	OXU93-00495	P3F56-08090	RGRSB-1431	JJP05-02705	KPI85-02550	ETSB-1581	ucynA-07100	PCC-0237
	ruvB	Holliday junction branch migration DNA helicase RuvB	Core	Cyan8802-2534	OXU93-05995	P3F56-04610	RGRSB-0889	JJP05-09275	KPI85-08675	ETSB-0934	ucynA-10000	PCC-0463
	ruvC	crossover junction endodeoxyribonuclease RuvC	Core	Cyan8802-1520	OXU93-02510	P3F56-05645	RGRSB-1886	JJP05-00410	KPI85-00390	ETSB-1124	ucynA-04010	PCC-0766
	ruvX	Holliday junction resolvase RuvX	Core	Cyan8802-1969	OXU93-05115	P3F56-03505	RGRSB-0681	JJP05-08155	KPI85-07685	ETSB-0721	ucynA-05470	PCC-0113
	mutL	DNA mismatch repair endonuclease MutL	Core	Cyan8802-1964	OXU93-04660	P3F56-03030	RGRSB-0585	JJP05-07705	KPI85-07230	ETSB-0621	ucynA-05680	--
	mutS1	DNA mismatch repair protein MutS	Core	Cyan8802-3368	OXU93-00610	P3F56-07925	RGRSB-1456	JJP05-02555	KPI85-02425	ETSB-1555	ucynA-11650	PCC-0486
	mutS2	endonuclease MutS2	Core	Cyan8802-3820	OXU93-08325	P3F56-08995	RGRSB-1252	JJP05-03595	KPI85-03390	ETSB-1757	ucynA-08510	--
	mutT	8-oxo-dGTP diphosphatase MutT	Core	Cyan8802-3062	OXU93-05780	P3F56-04345	RGRSB-0839	(unnamed)	KPI85-08445	ETSB-0884	--	--
	lexA	transcriptional regulator LexA	Core	Cyan8802-2248	OXU93-03160	P3F56-04870	RGRSB-0936	JJP05-09520	KPI85-08890	ETSB-0984	ucynA-05590	--
	phrA	deoxyribodipyrimidine photolyase PhrA	Core	Cyan8802-1467	OXU93-02255	P3F56-05955	RGRSB-1824	JJP05-00685	KPI85-00660	ETSB-1188	--	--	Major UV resistance factor in Synechocystis [Ng & Pakrasi, 2001]
	phrB	deoxyribodipyrimidine photolyase PhrB	Core	Cyan8802-0729	--	--	--	--	--	--	--	--	Lesser UV resistance factor in Synechocystis [Ng & Pakrasi, 2001]
	sulA	SulA cell division inhibitor	Core	Cyan8802-2535	OXU93-00395	P3F56-08195	RGRSB-1410	JJP05-02810	KPI85-02655	ETSB-1602	--	--
	radA	DNA repair protein RadA	Core	Cyan8802-2354	OXU93-04405	P3F56-02740	RGRSB-0524	JJP05-07405	KPI85-06955	ETSB-0563	ucynA-09320	PCC-0305
3.1.26.4	rnhA	ribonuclease HI	Core	Cyan8802-4434	OXU93-05185	P3F56-03660	RGRSB-0707	JJP05-08310	KPI85-07805	ETSB-0746	ucynA-00790	--
3.1.26.4	rnhB	ribonuclease HII	Core	Cyan8802-1094	--	--	--	--	--	--	--	--
Conserved DNA methyltransferases
	dmtA	DNA adenine methyltransferase (GATC-specific)	Core	Cyan8802-3363	OXU93-03665	P3F56-01870	RGRSB-0360	JJP05-06580	KPI85-06175	ETSB-0403	ucynA-06020	--
	dmtB	DNA cytosine methyltransferase (GGCC-specific)	Core	Cyan8802-2016	OXU93-07915	P3F56-09495	RGRSB-1156	JJP05-04045	(KPI85-03815)	(ETSB-1846)	--	--
	dmtC	DNA cytosine methyltransferase (CGATCG-specific)	Core	Cyan8802-1018	OXU93-05030	P3F56-03445	RGRSB-0670	JJP05-08110	KPI85-07645	ETSB-0711	ucynA-02710	--

## Sheet: C-Energy
EC number	GenName	Description	Core?	Rip8802	EpNp	EcNp	RgSB	RaSB	EaSB	EtSB	UCYN-A	Pchrom	Comment
Glycolysis (See Figure S02)
2.7.1.2	GLK	glucokinase	Core	Cyan8802-3364	OXU93-07675	P3F56-09775	RGRSB-1096	JJP05-04325	KPI85-04080	ETSB-1912	ucynA-02290	PCC-0873
5.3.1.9	GPI	glucose-6-phosphate isomerase	Core	Cyan8802-0452	OXU93-03140	P3F56-04905	RGRSB-0941	JJP05-09550	KPI85-08910	ETSB-0989	ucynA-03710	PCC-0155
	PFK	phosphofructokinase (ATP-dependent)	Core	Cyan8802-3979	--	--	--	--	--	--	--	--	Absent in many cyanobacteria (Chen et al, 2016). Pchrom: Present in proteome as pyrophosphate-dependent PFK (Singer et al, 2017)
2.7.1.11	PFK	phosphofructokinase (ATP-dependent)		Cyan8802-0186	--	(broken)	--	(broken)	--	--	--	--	Absent in many cyanobacteria (Chen et al, 2016). Pchrom: Present in proteome as pyrophosphate-dependent PFK (Singer et al, 2017)
4.1.2.13	FBA	fructose-bisphosphate aldolase, class II	Core	Cyan8802-0994	OXU93-08075	P3F56-09285	RGRSB-1196	JJP05-03860	KPI85-03640	ETSB-1812	ucynA-03870	PCC-0856
5.3.1.1	TPI	triosephosphate isomerase (TIM)	Core	Cyan8802-2499	OXU93-00760	P3F56-07745	RGRSB-1486	JJP05-02400	KPI85-02280	ETSB-1524	ucynA-05380	PCC-0809
1.2.1.12	GAPDH	glyceraldehyde 3-phosphate dehydrogenase (NAD)	Core	Cyan8802-1697	OXU93-07345	P3F56-10170	RGRSB-1020	JJP05-04705	KPI85-04445	ETSB-0045	ucynA-00240	--	Present in most cyanobacteria. Either GAPDH or Gap2 accepted as satisfying requirement
1.2.1.59	Gap2	glyceraldehyde-3-phosphate dehydrogenase (NAD(P))		Cyan8802-3549	(broken)	P3F56-08535	RGRSB-1341	(broken)	--	--	--	PCC-0418	Present in all cyanobacteria except Cyanothece ATCC 51142 (has apparent frameshift in middle). Either GAPDH or Gap2 accepted as satisfying requirement. EpNp has a frameshift, but matches after the shift.
1.2.1.9	GapN	glyceraldehyde-3-phosphate dehydrogenase (NADP; non-phosphorylating)		--	OXU93-06795	P3F56-00605	RGRSB-0112	JJP05-05340	KPI85-05005	ETSB-0167	--	--	RGSB,ETSB: Have signature GapN site, cf Habenicht (1997). Present in Cyanothece ATCC 51142 and a few other cyanobacteria.
2.7.2.3	PGK	phosphoglycerate kinase	Core	Cyan8802-4417	OXU93-04570	P3F56-02930	RGRSB-0564	JJP05-07610	KPI85-07140	ETSB-0602	ucynA-00250	PCC-0351
5.4.2.12	PGM	2,3-bisphosphoglycerate-independent phosphoglycerate mutase	Core	Cyan8802-2315	OXU93-00455	P3F56-08135	RGRSB-1422	JJP05-02750	KPI85-02590	ETSB-1591	ucynA-00770	PCC-0218
4.2.1.11	ENO	enolase	Core	Cyan8802-1705	OXU93-02145	P3F56-06080	RGRSB-1797	JJP05-00825	KPI85-00800	ETSB-1215	ucynA-06850	PCC-0362
2.7.1.40	Pyk1	pyruvate kinase	Core	Cyan8802-2305	--	--	--	--	--	--	--
2.7.1.40	Pyk2	pyruvate kinase	Core	Cyan8802-3524	OXU93-08265	P3F56-09075	RGRSB-1238	JJP05-03665	KPI85-03455	ETSB-1770	ucynA-11750	PCC-0176
Pentose Phosphate and Entner-Douderoff Pathways (See Figure S03)
1.1.1.49	G6PD	glucose-6-phosphate 1-dehydrogenase	Core	Cyan8802-3858	OXU93-08210	P3F56-09130	RGRSB-1227	JJP05-03720	KPI85-03505	ETSB-1782	ucynA-11980	--
3.1.1.31	PGLS	6-phosphogluconolactonase	Core	Cyan8802-1481	OXU93-08160	P3F56-09180	RGRSB-1217	JJP05-03775	KPI85-03555	ETSB-1792	--	--	Present in all cyanobacteria.
1.1.1.44	PGD	6-phosphogluconate dehydrogenase	Core	Cyan8802-2309	OXU93-07305	P3F56-10225	RGRSB-1008	JJP05-04760	KPI85-04480	ETSB-0060	ucynA-06970	PCC-0271
5.1.3.1	RPE	ribulose-phosphate 3-epimerase	Core	Cyan8802-1646	OXU93-03035	P3F56-05000	RGRSB-0962	JJP05-09650	KPI85-09005	ETSB-1009	ucynA-01930	PCC-0267
5.3.1.6	RPI	ribose 5-phosphate isomerase A	Core	Cyan8802-4323	OXU93-03875	P3F56-02130	RGRSB-0410	JJP05-06835	KPI85-06395	ETSB-0448	ucynA-09750	PCC-0099
2.2.1.1	TKT	transketolase	Core	Cyan8802-0870	OXU93-06715	P3F56-00685	RGRSB-0128	JJP05-05420	KPI85-05075	ETSB-0182	ucynA-07010	PCC-0465
2.2.1.2	TAL	transaldolase	Core	Cyan8802-2163	OXU93-02480	P3f56-05690	RGRSB-1877	JJP05-00440	KPI85-00420	ETSB-1132	ucynA-02110	PCC-0888	Npt Tal are short (326-337aa) compared to 387-392 aa of Cyanothece-like. But many other cb have tal in the 330aa range.
4.1.2.13	FBA	fructose-bisphosphate aldolase, class II	Core	Cyan8802-0994	OXU93-08075	P3F56-09285	RGRSB-1196	JJP05-03860	KPI85-03640	ETSB-1812	ucynA-03870	PCC-0856	Present also in glycolysis
3.1.3.11	FBP	fructose-1,6-bisphosphatase II	Core	Cyan8802-0441	OXU93-08215	P3F56-09125	RGRSB-1228	JJP05-03715	KPI85-03500	ETSB-1781	--	PCC-0268	RGSB: 2nd copy (RGRSB-1956) is a pseudogene; ETSB: 2nd copy (ETSB-1049) is severely truncated
2.7.1.11	PFK	ATP-dependent phosphofructokinase / diphosphate-dependent phosphofructokinase		Cyan8802-0186	--	--	--	--	--	--	--	--	PFK is absent in picocyanobacteria and about a quarter of other free-living cyanobacteria. Present also in glycolysis.
2.7.1.11	PFK	ATP-dependent phosphofructokinase / diphosphate-dependent phosphofructokinase	Core	Cyan8802-3979	--	--	--	--	--	--	--	--
5.3.1.9	GPI	glucose-6-phosphate isomerase	Core	Cyan8802-0452	OXU93-03140	P3F56-04905	RGRSB-0941	JJP05-09550	KPI85-08910	ETSB-0989	ucynA-03710	PCC-0155	Present also in glycolysis
Particular for Entner-Douderoff Pathways (See Figure S03)
4.2.1.9	6PGD	6-phosphogluconate dehydratase	Core	Cyan8802-2999	OXU93-00385	P3F56-08205	RGRSB-1408	JJP05-02820	KPI85-02665	ETSB-1604	--	PCC-0272
4.1.2.14	KDPGA	2-dehydro-3-deoxyphosphogluconate aldolase (KDPG)/ (4S)-4-hydroxy-2-oxoglutarate aldolase	Core	Cyan8802-4401	OXU93-01830	P3F56-06465	RGRSB-1728	JJP05-01180	KPI85-01140	ETSB-1284	--	PCC-0545
Tricarboxylic acid cycle (See Figure S04)
		From oxaloacetate + pyruvate → 2-oxoglutarate
1.2.4.1	PdhA	pyruvate dehydrogenase E1, alpha subunit	Core	Cyan8802-4191	OXU93-04055	P3F56-02320	RGRSB-0448	JJP05-07015	KPI85-06580	ETSB-0487	ucynA-07650	PCC-0127	Orthologs in genomes of all free-living cyanobacteria (one unlikely exception)
1.2.4.1	PdhB	pyruvate dehydrogenase E1, beta subunit	Core	Cyan8802-3213	OXU93-08345	P3F56-08975	RGRSB-1256	JJP05-03575	KPI85-03370	ETSB-1753	ucynA-06700	PCC-0243	Orthologs in genomes of all free-living cyanobacteria (one unlikely exception)
1.2.4.1	PdhC	pyruvate dehydrogenase E2 (dihydrolipoamide acetyltransferase)	Core	Cyan8802-1261	OXU93-03960	P3F56-02225	RGRSB-0429	JJP05-06925	KPI85-06485	ETSB-0466	ucynA-01790	PCC-0722	Orthologs in genomes of all free-living cyanobacteria (one unlikely exception)
1.8.1.4	LpdA	dihydrolipoamide dehydrogenase	Core	Cyan8802-3968	OXU93-03725	P3F56-01950	RGRSB-0376	JJP05-06665	KPI85-06245	ETSB-0415	ucynA-04240	PCC-0087	Orthologs in genomes of all free-living cyanobacteria (one unlikely exception)
1.2.7.1	PfoA	pyruvate:ferredoxin (flavodoxin) oxidoreductase	Core	Cyan8802-3966	--	--	--	--	--	--	--	--	Ferredoxin-dependent version of pyruvate dehydrogenase
4.1.1.31	PepC	phosphoenolpyruvate carboxylase	Core	Cyan8802-2647	OXU93-05365	P3F56-03860	RGRSB-0745	JJP05-08510	KPI85-07990	ETSB-0784			Orthologs in genomes of all free-living cyanobacteria, but not the endosymbiotic Richelia intracellularis HH01
2.3.3.1	GltA	citrate synthase		Cyan8802-1408	OXU93-03705	P3F56-01925	RGRSB-0371	JJP05-06645	KPI85-06225	ETSB-0411	--	--	Orthologs in genomes of all free-living cyanobacteria, most in a sequence group typified by Cyan8802-1408, and the rest in a small group consisting of Cyanothece ATCC 51142, CCY0110, Crocosphaera watsonii, RgSB, and EtSB.
4.2.1.3 4.2.1.99	AcnB	aconitate hydratase 2 / 2-methylisocitrate dehydratase	Core	Cyan8802-1908	OXU93-07510	P3F56-09960	RGRSB-1058	JJP05-04525	KPI85-04265	ETSB-0007	--	--	Orthologs in genomes of almost all free-living cyanobacteria; EpNp, RaSB proteins unusual in lacking last 20+ amino acids.
1.1.1.42	Icd	isocitrate dehydrogenase (NADP-dependent)	Core	Cyan8802-4014	OXU93-08445	P3F56-08885	RGRSB-1273	JJP05-03495	KPI85-03295	ETSB-1737	--	--	Orthologs of proven Anabaena PCC 7120 enzyme (Muro-Pastor & Florencio, 1994) in genomes of all free-living cyanobacteria: most orthologs of Cyan8802-4014, <10% orthologs of Pse7367_0767; <10% orthologs of SynPCC7002_A0838
		From 2-oxoglutarate → oxaloacetate
4.1.1.71	OgdA	2-oxoglutarate decarboxylase	Core	Cyan8802-4208	OXU93-06315	P3F56-01135	RGRSB-0213	(JJP05-05860)	--	--	--	--	Orthologs of proven Synechococcus PCC 7002 enzyme (Zhang & Bryant, 2011) in genomes of almost all free-living cyanobacteria outside the picocyanobacteria (except Synechococcus CC9605) and closely related Synechoccoccu elongatus
1.2.1.79	SsaD	succinate-semialdehyde dehydrogenase	Core	Cyan8802-4209	OXU93-06320	P3F56-01130	RGRSB-0212	(JJP05-05855)	--	--	--	--	Orthologs of proven Synechococcus PCC 7002 enzyme (Zhang & Bryant, 2011) in genomes of almost all free-living cyanobacteria outside the picocyanobacteria (except Synechococcus CC9311 and RCC307) and closely related Synechoccoccu elongatus
	SucD	succinyl-CoA synthetase alpha subunit	Core	Cyan8802-1216	OXU93-03515	P3F56-01700	RGRSB-0322	JJP05-06415	KPI85-05995	ETSB-0366	--	--
6.2.1.5	SucC	succinyl-CoA synthetase alpha subunit	Core	Cyan8802-0543	OXU93-03520	P3F56-01705	RGRSB-0323	JJP05-06420	KPI85-06000	ETSB-0367	--	--
	SdhA	succinate dehydrogenase, flavoprotein subunit	Core	Cyan8802-1882	--	--	--	--	--	--	--	--
	SdhB1	succinate dehydrogenase, iron-sulfur subunit	Core	Cyan8802-0404	--	--	--	--	--	--	--	--
1.3.5.1	SdhC	succinate dehydrogenase, cytochrome b subunit	Core	Cyan8802-3151	OXU93-04705	--	--	--	--	--	--	--	Orthologs in genomes of a majority of free-living cyanobacteria
4.2.1.2	FumC	fumarate hydratase, class II	Core	Cyan8802-2918	OXU93-02155	P3F56-06060	RGRSB-1801	JJP05-00805	KPI85-00780	ETSB-1211	--	--	Orthologs of proven Synechococcus PCC 7002 enzyme (Zhang & Bryant, 2015) in genomes of almost all free-living cyanobacteria
1.1.1.37	Mdh	malate dehydrogenase	Core	Cyan8802-0539	--	(broken)	(broken)	(broken)	--	--	--	--	Orthologs in genomes of a majority of free-living cyanobacteria outside the picocyanobacteria
Fermentation
1.1.1.28		D-lactate dehydrogenase		Cyan8802-2306	--	--	--	--	--	--	--	--
4.1.2.22		fructose-/xylulole 5-phosphate phosphoketolase	Core	Cyan8802-1694	OXU93-07350	P3f56-10165	RGRSB-1021	JJP05-04700	KPI85-04440	ETSB-0044	--	--
1.2.1.3		aldehyde dehydrogenase (NAD+)		Cyan8802-0334	--	--	--	--	KPI85-01735	--	ucynA-10920	--
1.1.1.2		alcohol dehydrogenase		Cyan8802-1475	--	--	--	--	--	--	--	--
1.1.1.183		alcohol dehydrogenase		Cyan8802-2374	--	--	--	--	KPI85-02840	--	--	--
1.1.1.284		alcohol dehydrogenase	Core	Cyan8802-2527	--	P3F56-00985	RGRSB-0185	JJP05-05705	x	--	--	--
NAD(P)H Oxidoreductase
7.1.1.2	NdhA	NAD(P)H-quinone oxidoreductase subunit 1	Core	Cyan8802-1039	OXU93-01315	P3F56-07145	RGRSB-1606	JJP05-01795	KPI85-01705	ETSB-1406	ucynA-08430	PCC-0326
7.1.1.2	NdhB	NAD(P)H-quinone oxidoreductase subunit 2	Core	Cyan8802-2573	OXU93-01865	P3F56-06415	RGRSB-1737	JJP05-01140	KPI85-01100	ETSB-1276	ucynA-04920	PCC-0740
7.1.1.2	NdhC	NAD(P)H-quinone oxidoreductase subunit 3	Core	Cyan8802-1070	OXU93-01155	P3F56-07340	RGRSB-1569	JJP05-01975	KPI85-01890	ETSB-1445	ucynA-00540	PCC-0494
7.1.1.2	NdhD	NAD(P)H-quinone oxidoreductase subunit 4	Core	Cyan8802-1619	OXU93-00330	P3F56-08270	RGRSB-1396	JJP05-02880	KPI85-02725	ETSB-1617	ucynA-01490	--
7.1.1.2	NdhD	NAD(P)H-quinone oxidoreductase subunit 4	Core	Cyan8802-3886	--	--	--	--	--	--	--	--
7.1.1.2	NdhD	NAD(P)H-quinone oxidoreductase subunit 4	Core	Cyan8802-4311	--	--	--	--	--	--	--	PCC-0916
7.1.1.2	NdhD	NAD(P)H-quinone oxidoreductase subunit 4	Core	Cyan8802-4450	OXU93-06915	P3F56-00445	RGRSB-0082	JJP05-05195	KPI85-04875	ETSB-0135	ucynA-05110	PCC-0320
7.1.1.2	NdhE	NAD(P)H-quinone oxidoreductase subunit 4L	Core	Cyan8802-1042	OXU93-01300	P3F56-07160	RGRSB-1603	JJP05-01810	KPI85-01720	ETSB-1409	ucynA-08400	PCC-0323
7.1.1.2	NdhF	NAD(P)H-quinone oxidoreductase subunit 5	Core	Cyan8802-1620	OXU93-00325	P3F56-08275	RGRSB-1395	JJP05-02885	KPI85-02730	ETSB-1618	ucynA-01510	PCC-0915
7.1.1.2	NdhF	NAD(P)H-quinone oxidoreductase subunit 5	Core	Cyan8802-4062	OXU93-06885	P3F56-00500	RGRSB-0093	JJP05-05245	KPI85-04920	ETSB-0145	ucynA-06620	PCC-0319
7.1.1.2	NdhF	NAD(P)H-quinone oxidoreductase subunit 5	Core	Cyan8802-4309	--	--	--	--	--	--	--	--
7.1.1.2	NdhG	NAD(P)H-quinone oxidoreductase subunit 6	Core	Cyan8802-1041	OXU93-01305	P3F56-07155	RGRSB-1604	JJP05-01805	KPI85-01715	ETSB-1408	ucynA-08410	PCC-0324
7.1.1.2	NdhH	NAD(P)H-quinone oxidoreductase subunit H	Core	Cyan8802-2062	OXU93-02980	P3F56-05070	RGRSB-0974	JJP05-09715	KPI85-09065	ETSB-1020	ucynA-11590	PCC-0333
7.1.1.2	NdhI	NAD(P)H-quinone oxidoreductase subunit I	Core	Cyan8802-1040	OXU93-01310	P3F56-07150	RGRSB-1605	JJP05-01800	KPI85-01710	ETSB-1407	ucynA-08420	PCC-0325
7.1.1.2	NdhJ	NAD(P)H-quinone oxidoreductase subunit J	Core	Cyan8802-1068	OXU93-01145	P3F56-07350	RGRSB-1567	JJP05-01985	KPI85-01900	ETSB-1447	ucynA-00520	PCC-0496
7.1.1.2	NdhK	NAD(P)H-quinone oxidoreductase subunit K	Core	Cyan8802-1069	OXU93-01150	P3F56-07345	RGRSB-1568	JJP05-01980	KPI85-01895	ETSB-1446	ucynA-00530	PCC-0495
7.1.1.2	NdhL	NAD(P)H-quinone oxidoreductase subunit L		Cyan8802-1516	OXU93-02550	P3F56-05600	RGRSB-1895	JJP05-00365	KPI85-00345	ETSB-1114	ucynA-11120	PCC-0007
7.1.1.2	NdhM	NAD(P)H-quinone oxidoreductase subunit M	Core	Cyan8802-2069	OXU93-00470	P3F56-08120	RGRSB-1425	JJP05-02735	KPI85-02575	ETSB-1588	ucynA-03920	PCC-0315
7.1.1.2	NdhN	NAD(P)H-quinone oxidoreductase subunit N	Core	Cyan8802-0808	OXU93-06185	P3F56-01300	RGRSB-0244	JJP05-06025	KPI85-05615	ETSB-0290	ucynA-03420	PCC-0598
Cytochrome b6f complex
	PetA	apocytochrome f	Core	Cyan8802-0780	OXU93-06615	P3F56-00790	RGRSB-0149	JJP05-05535	KPI85-05170	ETSB-0200	ucynA-04600	PCC-0755
	PetB	cytochrome b6	Core	Cyan8802-2576	OXU93-00525	P3F56-08040	RGRSB-1438	JJP05-02655	KPI85-02510	ETSB-1574	ucynA-09680	PCC-0646
	PetC	cytochrome b6-f complex iron-sulfur subunit	Core	Cyan8802-0781	OXU93-06610	P3F56-00795	RGRSB-0150	JJP05-05540	KPI85-05175	ETSB-0201	ucynA-04610	PCC-0756
	PetD	cytochrome b6-f complex subunit 4	Core	Cyan8802-2577	OXU93-00530	P3F56-08035	RGRSB-1439	JJP05-02650	KPI85-02505	ETSB-1573	ucynA-09690	PCC-0647
	PetG	cytochrome b6-f complex subunit 5		Cyan8802-0433	OXU93-07645	P3F56-09815	RGRSB-1089	JJP05-04380	KPI85-04120	ETSB-1921	UCYN_RS06160	PCC-0770	UCYN-A: Not annotated in original assembly.
	PetL	cytochrome b6-f complex subunit		Cyan8802-1374	OXU93-03060	P3F56-04985	RGRSB-0958	JJP05-09625	KPI85-08985	ETSB-1004	ucynA-01120	--
	PetM	cytochrome b6-f complex subunit 7		Cyan8802-2537	OXU93-00400	P3F56-08190	RGRSB-1411	JJP05-02805	KPI85-02650	ETSB-1601	ucynA-06040	--
	PetN	cytochrome b6-f complex subunit 8		Cyan8802-2452	OXU93-06565	P3F56-00840	RGRSB-0160	JJP05-05585	KPI85-05220	ETSB-0210	ucynA-12050	PCC-0177
Cytochrome c oxidase
EC:7.1.1.9	CoxA	cytochrome c oxidase subunit I	Core	Cyan8802-0585	OXU93-00365	P3F56-08225	RGRSB-1404	JJP05-02840	KPI85-02685	ETSB-1608	ucynA-12290	PCC-0745
EC:7.1.1.9	CoxB	cytochrome c oxidase subunit II	Core	Cyan8802-0584	OXU93-00360	P3F56-08230	RGRSB-1403	JJP05-02845	KPI85-02690	ETSB-1609	ucynA-12300	PCC-0746
EC:7.1.1.9	CoxC	cytochrome c oxidase subunit III	Core	Cyan8802-0586	OXU93-00370	P3F56-08220	RGRSB-1405	JJP05-02835	KPI85-02680	ETSB-1607	ucynA-12280	PCC-0744
	CoxA2	cytochrome c oxidase subunit I (ARTO type I)		--	OXU93-02220	P3F56-05990	RGRSB-1815	JJP05-00730	KPI85-00700	ETSB-1196	--	--
	CoxB2	cytochrome c oxidase subunit II (ARTO type I)		--	OXU93-02225	P3F56-05985	RGRSB-1816	JJP05-00725	KPI85-00695	ETSB-1195	--	--
	CoxC2	cytochrome c oxidase subunit III (ARTO type I)		--	OXU93-02215	P3F56-05995	RGRSB-1814	JJP05-00735	KPI85-00705	ETSB-1197	--	--
Heme biosynthesis (given glutamate)
6.1.1.17	gltX	glutamyl-tRNA synthetase	Core	Cyan8802-2361	OXU93-05490	P3F56-04005	RGRSB-0773	JJP05-08665	KPI85-08125	ETSB-0816	ucynA-09200	PCC-0024
1.2.1.70	hemA	glutamyl-tRNA reductase	Core	Cyan8802-2469	OXU93-02805	P3F56-05265	RGRSB-1955	JJP05-00035	KPI85-00035	ETSB-1051	ucynA-09370	PCC-0269
5.4.3.8	hemL	glutamate-1-semialdehyde 2,1-aminomutase	Core	Cyan8802-2411	OXU93-05065	P3F56-03565	RGRSB-0692	JJP05-08240	KPI85-07745	ETSB-0732	ucynA-05760	PCC-0015
4.2.1.24	hemB	porphobilinogen synthase	Core	Cyan8802-1584	OXU93-02900	P3F56-05165	RGRSB-0993	JJP05-09805	KPI85-09145	ETSB-1034	ucynA-02330	PCC-0679
4.2.1.24	hemB	porphobilinogen synthase		Cyan8802-0804	--	--	--	--	--	--	--	--
2.5.1.61	hemC	hydroxymethylbilane synthase	Core	Cyan8802-2032	OXU93-05225	P3F56-03710	RGRSB-0716	JJP05-08355	KPI85-07855	ETSB-0756	ucynA-09770	PCC-0862
2.1.1.107 4.2.1.75	hemD	uroporphyrinogen III methyltransferase / synthase	Core	Cyan8802-1057	OXU93-04835	P3F56-03205	RGRSB-0619	JJP05-07890	KPI85-07405	ETSB-0656	ucynA-09700	--	Pchrom: Has protein similar to CysG part of Cyan8802-1057
4.1.1.37	hemE	uroporphyrinogen decarboxylase	Core	Cyan8802-3121	OXU93-02025	P3F56-06225	RGRSB-1772	JJP05-00960	KPI85-00940	ETSB-1240	ucynA-03370	PCC-0866
1.3.3.3	hemF	coproporphyrinogen III oxidase	Core	Cyan8802-1178	OXU93-05230	P3F56-03715	RGRSB-0717	JJP05-08360	KPI85-07860	ETSB-0757	ucynA-12030	PCC-0617	Alternative to HemN
1.3.98.3	hemN	oxygen-independent coproporphyrinogen III oxidase	Core	Cyan8802-0099	OXU93-06830	P3F56-00565	RGRSB-0105	JJP05-05305	KPI85-04970	ETSB-0157	ucynA-11790	PCC-0080	Alternative to HemF
1.3.98.3	hemN	oxygen-independent coproporphyrinogen III oxidase	Core	Cyan8802-3505	OXU93-02665	P3F56-05435	RGRSB-1924	JJP05-00210	KPI85-00205	ETSB-1085	ucynA-11790	PCC-0080	Alternative to HemF
1.3.99.-	hemJ	protoporphyrinogen IX oxidase	Core	Cyan8802-0104	OXU93-02315	P3F56-05895	RGRSB-1838	JJP05-00635	KPI85-00605	ETSB-1174	ucynA-09390	PCC-0146
4.99.1.1 4.99.1.9	hemH	protoporphyrin/coproporphyrin ferrochelatase	Core	Cyan8802-0327	OXU93-06980	P3f56-00365	RGRSB-0066	JJP05-05120	KPI85-04805	ETSB-0121	ucynA-06750	PCC-0891	EcNp listed erroneously as pseudogene. Truncated by 40+ aa compared to 387aa protein found in almost all cb
4.99.1.1 4.99.1.9	hemH	protoporphyrin/coproporphyrin ferrochelatase		Cyan8802-1758	--	--	--	--	--	--	--	--
2.5.1.141	COX10,ctaB,cyoE	heme o synthase	Core	Cyan8802-0253	OXU93-08295	P3F56-09030	RGRSB-1245	JJP05-03625	KPI85-03425	ETSB-1764	ucynA-05300	PCC-0748
1.17.99.9	COX15,ctaA	heme a synthase	Core	Cyan8802-0254	OXU93-08300	P3F56-09025	RGRSB-1246	JJP05-03620	KPI85-03420	ETSB-1763	ucynA-05310	PCC-0747
1.16.3.1	bfr	bacterioferritin		Cyan8802-4317	OXU93-03445	P3F56-01620	RGRSB-0308	JJP05-06345	KPI85-05910	ETSB-0351	ucynA-00580	--
ATP synthase
	atpA	F-type H+/Na+-transporting ATPase subunit alpha	Core	Cyan8802-3383	OXU93-03930	P3F56-02195	RGRSB-0422	JJP05-06895	KPI85-06455	ETSB-0459	ucynA-01320	PCC-0205
	atpB	F-type H+-transporting ATPase subunit a	Core	Cyan8802-3388	OXU93-03905	P3F56-02170	RGRSB-0417	JJP05-06870	KPI85-06430	ETSB-0454	ucynA-01380	PCC-0200
	atpC	F-type H+-transporting ATPase subunit epsilon	Core	Cyan8802-3710	OXU93-07255	P3F56-00025	RGRSB-0005	JJP05-04810	KPI85-04530	ETSB-0067	ucynA-02640	PCC-0213
	atpD	F-type H+/Na+-transporting ATPase subunit beta	Core	Cyan8802-3711	OXU93-07250	P3F56-00030	RGRSB-0006	JJP05-04815	KPI85-04535	ETSB-0068	ucynA-02650	PCC-0214
	atpE	F-type H+-transporting ATPase subunit c	Core	Cyan8802-3387	OXU93-03910	P3F56-02175	RGRSB-0418	JJP05-06875	KPI85-06435	ETSB-0455	ucynA-01370	PCC-0201
	atpF	F-type H+-transporting ATPase subunit b		Cyan8802-3385	OXU93-03920	P3F56-02185	RGRSB-0420	JJP05-06885	KPI85-06445	ETSB-0457	ucynA-01350	PCC-0203
	atpF	F-type H+-transporting ATPase subunit b	Core	Cyan8802-3386	OXU93-03915	P3F56-02180	RGRSB-0419	JJP05-06880	KPI85-06440	ETSB-0456	ucynA-01360	PCC-0202
	atpG	F-type H+-transporting ATPase subunit gamma	Core	Cyan8802-3382	OXU93-03935	P3F56-02200	RGRSB-0423	JJP05-06900	KPI85-06460	ETSB-0460	ucynA-01310	PCC-0206
	atpH	F-type H+-transporting ATPase subunit delta	Core	Cyan8802-3384	OXU93-03925	P3F56-02190	RGRSB-0421	JJP05-06890	KPI85-06450	ETSB-0458	ucynA-01330	PCC-0204
Photosystem I
	psaA	photosystem I P700 chlorophyll a apoprotein A1	Core	Cyan8802-4142	--	(P3F56-07115)	--	--	--	--	ucynA-07110	PCC-0561
	psaB	photosystem I P700 chlorophyll a apoprotein A2	Core	Cyan8802-4143	--	--	(RGRSB-1610)	(JJP05-01770)	--	--	ucynA-07120	PCC-0562
	psaC	photosystem I subunit VII		Cyan8802-1307	--	(P3F56-03295)	(RGRSB-0636)	(broken)	(KPI85-07490)	(ETSB-0673)	ucynA-02540	PCC-0468
	psaD	photosystem I subunit II	Core	Cyan8802-0387	--	--	(RGRSB-1490)	(JJP05-02375)	--	--	ucynA-02590	PCC-0613
	psaE	photosystem I subunit IV	Core	Cyan8802-0128	--	(P3F56-02160)	--	--	(broken)	(broken)	ucynA-02950	--
	psaF	photosystem I subunit III	Core	Cyan8802-2714	--	(broken)	(RGRSB-0977)	(broken)	(KPI85-09080)	(broken)	ucynA-06320	PCC-0760
	psaI	photosystem I subunit VIII		Cyan8802-4025	--	--	(broken)	--	--	(broken)	ucynA-05500	--
	psaJ	photosystem I subunit IX		Cyan8802-2715	--	--	--	--	(KPI85-09075)	(broken)	UCYN_06325	PCC-0759	UCYN-A:Unannotated in original assembly
	psaK	photosystem I subunit X		Cyan8802-2914	--	--	--	--	--	--	ucynA-06830	--
	psaK	photosystem I subunit X	Core	Cyan8802-0469	--	(broken)	--	--	(broken)	(broken)	ucynA-06830	--
	psaL	photosystem I subunit XI	Core	Cyan8802-4024	--	(P3F56-09040)	(broken)	(JJP05-03635)	(broken)	(broken)	ucynA-05490	PCC-0563
	psaM	photosystem I reaction center subunit XII		Cyan8802-0876	--	--	--	--	--	--	ucynA-07490	--
Photosystem II
1.10.3.9	psbA	photosystem II P680 reaction center D1 protein	Core	Cyan8802-1267	--	--	(RGRSB-0458)	(broken)	--	(ETSB-0445)	--	PCC_0547	Cyan8802-1267 and Cya880-2041 are identical
1.10.3.9	psbA	photosystem II P680 reaction center D1 protein	Core	Cyan8802-2041	--	--	--	--	--	(broken)	--	PCC-0686	Cyan8802-1267 and Cya880-2041 are identical
1.10.3.9	psbA	photosystem II P680 reaction center D1 protein		Cyan8802-2904	(broken)	(P3F56-02110)	(RGRSB-0407)	(JJP05-06820)	(KPI85-06380)	--	--	PCC-0859
1.10.3.9	psbA	photosystem II P680 reaction center D1 protein		Cyan8802-3899	--	--	--	(broken)	(KPI85-06380)	(broken)	--	--
	psbB	photosystem II CP47 chlorophyll apoprotein	Core	Cyan8802-3051	--	--	(RGRSB-1668)	(JJP05-01480)	(KPI85-01415)	(ETSB-1343)	--	PCC-0635
	psbC	photosystem II CP43 chlorophyll apoprotein	Core	Cyan8802-0053	--	(broken)	--	--	--	--	ucyna-08910	PCC-0034
1.10.3.9	psbD	photosystem II P680 reaction center D2 protein	Core	Cyan8802-0054	(P3F56-03705)	(broken)	(RGRSB-0715)	(broken)	(broken)	(ETSB-0755)	--	PCC-0033	Cyan8802-0054 and Cyan8802-1987 are identical
1.10.3.9	psbD	photosystem II P680 reaction center D2 protein	Core	Cyan8802-1987	--	--	(RGRSB-1012)	(broken)	(broken)	(ETSB-0057)	--	PCC-0299	Cyan8802-0054 and Cyan8802-1987 are identical
	psbE	photosystem II cytochrome b559 subunit alpha	Core	Cyan8802-4187	--	--	--	--	--	--	--	PCC-0491
	psbF	photosystem II cytochrome b559 subunit beta	Core	Cyan8802-4186	--	--	(broken)	(broken)	(KPI85-07825)	(broken)	--	PCC-0490
	psbH	photosystem II PsbH protein	Core	Cyan8802-1672	--	(broken)	--	--	--	--	--	PCC-0522
	psbI	photosystem II PsbI protein		Cyan8802-2844	(OXU93-07505)	P3F56-09970	RGRSB-1056	JJP05-04535	(KPI85-04275)	(ETSB-0011)	--	PCC-0521
	psbJ	photosystem II PsbJ protein		Cyan8802-4184	--	--	--	--	--	--	--	PCC-0488
	psbK	photosystem II PsbK protein		Cyan8802-0550	--	--	--	--	--	--	--	PCC-0506
	psbL	photosystem II PsbL protein		Cyan8802-4185	--	--	--	--	(KPI85-07820)	(broken)	--	PCC-0489
	psbM	photosystem II PsbM protein		Cyan8802-3235	--	--	--	--	(KPI85-01055)	(broken)	--	PCC-0637
	psbO	photosystem II oxygen-evolving enhancer protein 1	Core	Cyan8802-4391	--	(broken)	(RGRSB-0400)	(broken)	(broken)	(broken)	--	PCC-0542
	psbP	photosystem II oxygen-evolving enhancer protein 2	Core	Cyan8802-3575	--	--	(RGRSB-1122)	--	(broken)	(ETSB-1884)	--	PCC-0799
	psbU	photosystem II PsbU protein	Core	Cyan8802-3877	--	(P3F56-08265)	(broken)	(broken)	(broken)	(broken)	--	PCC-0284
	psbV	photosystem II cytochrome c550	Core	Cyan8802-4370	--	(broken)	--	--	--	--	--	PCC-0702
	psbX	photosystem II PsbX protein		Cyan8802-2649	--	--	(broken)	(JJP05-06640)	--	--	--	PCC-0671
	psbY	photosystem II PsbY protein		Cyan8802-3021	--	--	--	--	--	--	--	PCC-0823
	psbZ	photosystem II PsbZ protein	Core	Cyan8802-3635	--	(broken)	(broken)	(JJP05-09750)	(broken)	(broken)	--	PCC-0487
	psb27	photosystem II Psb27 protein	Core	Cyan8802-2924	--	(broken)	--	(broken)	--	--	--	PCC-0882
	psb28	photosystem II 13kDa protein	Core	Cyan8802-1238	--	--	--	(broken)	(KPI85-08965)	(broken)	--	PCC-0244
	psb28-2	photosystem II Psb28-2 protein	Core	Cyan8802-2536	--	--	(broken)	(broken)	--	(broken)	--	--	Pchrom: Not in Syn5701 (closest relative to Pchrom)
Chlorophyll biosynthesis													See Bryant et al (2020)
6.6.1.1	chlD	magnesium chelatase subunit D	Core	Cyan8802-2611	OXU93-05085	P3F56-03545	RGRSB-0687	JJP05-08200	--	--	ucynA-10940	PCC-0498
6.6.1.1	chlH	magnesium chelatase subunit H	Core	Cyan8802-4382	OXU93-03955	P3F56-02220	RGRSB-0428	(JJP05-06920)	(KPI85-06480)	(ETSB-0465)	ucynA-03700	PCC-0807	Found in ~all cb
6.6.1.1	chlH	magnesium chelatase subunit H		Cyan8802-4121	--	(broken)	(RGRSB-0349)	--	--	--	--	--	Found in most cb (all Cyanothece) except pico cb,
6.6.1.1	chlI	magnesium chelatase subunit I	Core	Cyan8802-0467	OXU93-06385	P3F56-01060	RGRSB-0198	JJP05-05780	(KPI85-05410)	(ETSB-0249)	ucynA-00100	PCC-0767
2.1.1.11	chlM	magnesium-protoporphyrin O-methyltransferase	Core	Cyan8802-4433	OXU93-01340	P3F56-07120	RGRSB-1609	(JJP05-01775)	(KPI85-01685)	(ETSB-1402)	ucynA-08000	PCC-0330
1.14.13.81	AcsF	magnesium-protoporphyrin IX monomethyl ester (oxidative) cyclase	Core	Cyan8802-3758	OXU93-06425	P3F56-01005	RGRSB-0189	(JJP05-05725)	(KPI85-05360)	(ETSB-0240)	ucynA-11800	PCC-0845
1.14.13.81	AcsF	magnesium-protoporphyrin IX monomethyl ester (oxidative) cyclase	Core	Cyan8802-2312	--	(broken)	(broken)	--	(broken)	(broken)	ucynA-08810	PCC-0845	Found in almost all cb, including all Cyanothece
	Ycf54	magnesium-protoporphyrin IX monomethyl ester (oxidative) cyclase auxiliary factor	Core	Cyan8802-4052	OXU93-05980	P3F56-04595	RGRSB-0886	JJP05-09260	(KPI85-08660)	(broken)	ucynA-12060	PCC-0830	Essential per Chen et al 2022
		Alternative #1: Light dependent pathway
	lpor	light-dependent protochlorophyllide reductase	Core	Cyan8802-3774	OXU93-07515	(P3F56-09955)	(RGRSB-1059)	(broken)	(broken)	(ETSB-0006)	--	PCC0901	Light-dependent pathway
		Alternative #2: Light independent pathway
1.3.7.7	chlB	light-independent protochlorophyllide reductase subunit B	Core	Cyan8802-3204	OXU93-05335	P3F56-03830	RGRSB-0739	(JJP05-08475)	(KPI85-07965)	(ETSB-0779)	ucynA-05200	PCC-0903	Light-independent pathway
1.3.7.7	chlL	light-independent protochlorophyllide reductase subunit L	Core	Cyan8802-0819	OXU93-04320	P3F56-02615	RGRSB-0504	--	(KPI85-06855)	(ETSB-0543)	ucynA-07810	PCC-0902	Light-independent pathway
1.3.7.7	chlN	light-independent protochlorophyllide reductase subunit N	Core	Cyan8802-0817	OXU93-04325	P3F56-02620	RGRSB-0505	(JJP05-07300)	(KPI85-06860)	(ETSB-0544)	ucynA-07820	PCC-0904	Light-independent pathway
		Common pathway
1.3.7.13	bciB	3,8-divinyl protochlorophyllide a 8-vinyl-reductase (ferredoxin)		Cyan8802-1394	(broken)	(P3F56-09800)	(RGRSB-1092)	(JJP05-04365)	(KPI85-04105)	(ETSB-1918)	--	PCC-0785	Dispensible in low light (Islam et al, 2008). Found in almost all cb except pico cb
2.5.1.62 2.5.1.133	chlG	chlorophyll/bacteriochlorophyll a synthase	Core	Cyan8802-1892	OXU93-01510	P3F56-06870	RGRSB-1655	(JJP05-01555)	(KPI85-01480)	(ETSB-1357)	ucynA-08890	PCC-0071
1.3.1.83	ChlP	geranylgeranyl diphosphate reductase	Core	Cyan8802-0173	(broken)	(P3F56-04805)	(RGRSB-0922)	(broken)	(KPI85-08835)	(ETSB-0972)	ucynA-09570	PCC-0262	Synechocystis mutant can't grow photoautotrophcially, but photomixotrophic growth OK (Shpilyov et al, 2005]
Phylloquinone biosynthesis
5.4.4.2	menF	isochorismate synthase	Core	Cyan8802-1547	--	(broken)	--	--	--	--	ucynA-05240	PCC-0338
2.2.1.9	menD	2-succinyl-5-enolpyruvyl-6-hydroxy-3-cyclohexene-1-carboxylic-acid synthase	Core	Cyan8802-1029	--	(broken)	--	(broken)	--	--	ucynA-01300	PCC-0689
4.2.99.20	menH	2-succinyl-6-hydroxy-2,4-cyclohexadiene-1-carboxylate synthase	Core	Cyan8802-3029	OXU93-07020	P3F56-00325	RGRSB-0059	JJP05-05080	KPI85-04765	ETSB-0113	ucynA-02770	--	Paul-C has no sign of gene, even though S5701 has ortholog (WH5701_11259 )
4.2.1.113	menC	o-succinylbenzoate synthase		Cyan8802-1236	--	(broken)	(RGRSB-0877)	(broken)	--	--	--	PCC-0336
6.2.1.26	menE	2-succinylbenzoate--CoA ligase	Core	Cyan8802-1235	--	--	--	(broken)	(broken)	ETSB-0925	ucynA-12510	PCC-0335
4.1.3.36	menB	1,4-dihydroxy-2-naphthoyl-CoA synthase	Core	Cyan8802-0255	--	(P3F56-08355)	(RGRSB-1378)	(JJP05-02965)	(KPI85-02810)	(ETSB-1633)	ucynA-05740	PCC-0688
3.1.2.28	menI	1,4-dihydroxy-2-naphthoyl-CoA hydrolase	Core	Cyan8802-1875	--	(P3F56-01520)	--	--	--	--	ucynA-07130	PCC-0334
2.5.1.30	menA	1,4-dihydroxy-2-naphthoate phytyltransferase	Core	Cyan8802-1548	--	--	--	--	--	--	ucynA-05230	PCC-0337
2.1.1.329	menG	demethylphylloquinol methyltransferase	Core	Cyan8802-3610	(broken)	(broken)	(RGRSB-0353)	(JJP05-06540)	(KPI85-06135)	(ETSB-0395)	ucynA-00120	PCC-0072
Carotenoid biosynthesis
		beta-carotene biosynthesis (from prenyl diphosphate through all-trans lycopene)
2.5.1.1 2,5,1,29	crtE	geranylgeranyl diphosphate synthase	Core	Cyan8802-0152	OXU93-04935	P3F56-03355	RGRSB-0650	JJP05-08015	KPI85-07550	ETSB-0687	ucynA-00870	PCC-0778
2.5.1.32	crtB	phytoene synthase	Core	Cyan8802-0309	OXU93-05055	P3F56-03470	RGRSB-0675	JJP05-08140	KPI85-07670	ETSB-0716	ucynA-01090	PCC-0313
1.3.5.5	crtP	15-cis-phytoene desaturase	Core	Cyan8802-0308	OXU93-05050	P3F56-03465	RGRSB-0674	JJP05-08135	KPI85-07665	ETSB-0715	ucynA-01070	PCC-0314
1.3.5.6	crtQ	9,9'-di-cis-zeta-carotene desaturase		Cyan8802-2686	OXU93-05235	P3F56-03720	RGRSB-0718	JJP05-08365	KPI85-07865	ETSB-0758	--	PCC-0294
5.2.1.13	crtH	prolycopene isomerase		Cyan8802-1336	OXU93-07550	P3F56-09915	RGRSB-1068	JJP05-04475	KPI85-04220	ETSB-1929	--	PCC-0824
5.5.1.19	cruA	lycopene cyclase	Core	Cyan8802-1059	OXU93-04825	P3F56-03195	RGRSB-0617	JJP05-07880	KPI85-07395	ETSB-0653	--	--
		zeaxanthin biosynthesis (from beta-carotene)
1.14.15.24	crtR	beta-carotene hydroxylase	Core	Cyan8802-1650	OXU93-06525	P3F56-00900	RGRSB-0168	JJP05-05625	KPI85-05265	ETSB-0218	ucynA-03310	PCC-0535
Antenna proteins (phycobiliproteins)
	apcA	allophycocyanin alpha subunit	Core	Cyan8802-3315	--	--	--	--	--	--	--	PCC-0196
	apcB	allophycocyanin beta subunit	Core	Cyan8802-3314	--	--	--	--	(KPI85-08880)	--	--	PCC-0195
	apcC	phycobilisome core linker protein	Core	Cyan8802-3313	--	--	--	--	--	--	--	PCC-0194
	apcD	allophycocyanin-B	Core	Cyan8802-1256	--	--	--	--	--	--	--	PCC-0035
	apcE	phycobilisome core-membrane linker protein	Core	Cyan8802-2095	--	--	--	--	--	--	--	PCC-0197
	apcF	phycobilisome core component	Core	Cyan8802-0836	--	--	--	--	--	--	--	PCC-0249
	cpcA	phycocyanin alpha chain	Core	Cyan8802-3045	--	--	--	--	--	--	--	PCC-0626
	cpcB	phycocyanin beta chain	Core	Cyan8802-3046	--	--	--	--	--	--	--	PCC-0627
	cpcC	phycocyanin-associated rod linker protein		Cyan8802-3043	--	--	--	--	--	--	--	PCC-0628
	cpcC	phycocyanin-associated rod linker protein		Cyan8802-3044	--	--	--	--	--	--	--	--
	cpcD	phycocyanin-associated, rod	Core	Cyan8802-3042	--	--	--	--	--	--	--	--
4.4.1.32	cpcE	phycocyanobilin lyase subunit alpha	Core	Cyan8802-3041	--	--	--	--	--	--	--	PCC-0625
4.4.1.32	cpcF	phycocyanobilin lyase subunit beta	Core	Cyan8802-3047	--	--	--	--	--	--	--	PCC-0624
	cpcG	phycobilisome rod-core linker protein		Cyan8802-1383	--	--	--	--	--	--	--	PCC-0660
Bilin synthesis
1.14.15.20	pbsA1	heme oxygenase (biliverdin-producing, ferredoxin)	Core	Cyan8802-0098	--	--	--	--	--	--	--	PCC-0476
1.14.15.20	pbsA1	heme oxygenase (biliverdin-producing, ferredoxin)		Cyan8802-1414	--	--	--	--	--	--	--	PCC-0476
1.3.1.24	bvdR	biliverdin reductase	Core	Cyan8802-1233	OXU93-05940	P3F56-04540	RGRSB-0875	JJP05-09210	KPI85-08625	ETSB-0923	--	--
1.3.7.5	pcyA	phycocyanobilin:ferredoxin oxidoreductase	Core	Cyan8802-1748	OXU93-02135	P3F56-06095	RGRSB-1795	JJP05-00835	{KPI85-00810}	(ETSB-1217 )	ucynA-02910	PCC-0255	EtSB and EaSB proteins have stop codon at aa172
Carboxysomes
	ccmS	carboxysome assembly chaperone CcmS	Core	Cyan8802-3765	--	--	(broken)	(broken)	(KPI85-07625)	(ETSB-0706)	--	--
	ccaA	carboxysomal carbonic anhydrase CcaA	Core	Cyan8802-4166	--	--	--	--	--	--	--	--
	ccmK4	carboxysome hexamer-forming shell protein (BMC-H) CcmK4	Core	Cyan8802-1886	--	(P3F56-09060)	(RGRSB-1241)	--	--	--	--	--	Pseudogene in RgSB matches ccmK3 on 5' end and ccmK4 on 3' end
	ccmK3	carboxysome hexamer-forming shell protein (BMC-H) CcmK3	Core	Cyan8802-1885	--	(P3F56-09055)	(RGSB.RGRSB-1241)	--	--	--	--	--	Pseudogene in RgSB matches ccmK3 on 5' end and ccmK4 on 3' end
	ccmP	carboxysome trimer-forming shell protein (BMC-T) CcmP	Core	Cyan8802-4090	(broken)	(P3F56-08075)	(RGRSB-1432)	(JJP05-02695)	(KPI85-02540)	(ETSB-1580)	--	PCC-0905
	ccmO	carboxysome trimer-forming shell protein (BMC-T) CcmO		Cyan8802-0812	--	--	(RGRSB-1203)	--	--	--	--	--
	ccmN	carboxysome assembly protein CcmN	Core	Cyan8802-1625	--	(broken)	--	(JJP05-02900)	(KPI85-02740)	(Etsb-1620)	--	--
	ccmM	carboxysome assembly protein CcmM	Core	Cyan8802-1624	--	(broken)	(RGRSB-1392)	(JJP05-02895)	--	--	--	--	Has RbcS-like region
	ccmL	carboxysome pentamer-forming shell protein (BMC-P) CcmL	Core	Cyan8802-1623	--	--	(RGRSB-1393)	(broken)	--	(broken)	--	--
	ccmK1	carboxysome hexamer-forming shell protein (BMC-H) CcmK1	Core	Cyan8802-1622	--	--	(RGRSB-1394)	(JJP05-02890)	--	--	--	--
	ccmK2	carboxysome hexamer-forming shell protein (BMC-H) CcmK2	Core	Cyan8802-1621	--	--	--	--	(KPI85-02735)	(ETSB-1619)	--	PCC-0907
	cupS	CO2 uptake protein	Core	Cyan8802-1035	--	--	--	--	--	--	--	--
	rbcL	ribulose bisphosphate carboxylase/oxygenase large subunit	Core	Cyan8802-1628	(broken)	(P3F56-08290)	(RGRSB-1391)	(JJP05-02905)	(KPI85-02750)	(ETSB-1621)	--	PCC-0908
	rbcS	ribulose bisphosphate carboxylase/oxygenase small subunit	Core	Cyan8802-1630	(broken)	(P3F56-08305)	(RGRSB-1389)	(JJP05-02915)	(KPI85-02760)	(ETSB-1623)	--	PCC-0909

## Sheet: D-N2
EC number	GenName	Description	Core?	Rip8802	EpNp	EcNp	RgSB	RaSB	EaSB	EtSB	UCYN-A	Pchrom	Comment
Nitrogen fixation
	nifB	nitrogenase cofactor biosynthesis protein NifB		Cyan8802-1808	OXU93-01000	P3F56-07500	RGRSB-1539	JJP05-02130	KPI85-02045	ETSB-1476	ucynA-06110	--
1.18.6.1	nifD	nitrogenase molybdenum-iron protein subunit alpha		Cyan8802-1814	OXU93-01030	P3F56-07460	RGRSB-1544	JJP05-02105	KPI85-02015	ETSB-1471	ucynA-06150	--
1.18.6.1	nifK	nitrogenase molybdenum-iron protein subunit beta		Cyan8802-1815	OXU93-01035	P3F56-07455	RGRSB-1545	JJP05-02100	KPI85-02010	ETSB-1470	ucynA-06160	--
	nifE	nitrogenase MoFe cofactor biosynthesis protein NifE		Cyan8802-1816	OXU93-01040	P3F56-07450	RGRSB-1546	JJP05-02090	KPI85-02000	ETSB-1468	ucynA-06170	--
	nifH	nitrogenase iron protein		Cyan8802-1813	OXU93-01025	P3F56-07465	RGRSB-1543	JJP05-02110	KPI85-02020	ETSB-1472	ucynA-06140	--
	nifS	cysteine desulfurase NifS		Cyan8802-1811	OXU93-01015	P3F56-07485	RGRSB-1541	JJP05-02120	KPI85-02035	ETSB-1474	ucynA-06120	--
	nifU	nitrogen-fixing NifU domain-containing protein	Core	Cyan8802-1148	OXU93-02920	P3F56-05145	RGRSB-0989	JJP05-09785	KPI85-09125	ETSB-1030	ucynA-11380	PCC-0065
	nifU	nitrogen-fixing NifU domain-containing protein		Cyan8802-1282	--	--	--	--	--	--	--	--
	nifU	nitrogen-fixing NifU domain-containing protein		Cyan8802-1812	OXU93-01020	P3F56-07480	RGRSB-1542	JJP05-02115	KPI85-02030	--	ucynA-06130	--
	nifU	nitrogen-fixing NifU domain-containing protein		Cyan8802-2186	--	--	--	--	--	--	--	--
	nifX	nitrogen fixation protein NifX		Cyan8802-1818	OXU93-01050	P3F56-07440	RGRSB-1548	JJP05-02080	KPI85-01990	ETSB-1466	ucynA-06190	--
	nifZ	NifZ family protein		Cyan8802-1803	OXU93-00970	P3F56-07525	RGRSB-1534	JJP05-02160	KPI85-02070	ETSB-1481	ucynA-06070	--
	nifN	nitrogenase molybdenum-cofactor biosynthesis protein		Cyan8802-1817	OXU93-01045	P3F56-07445	RGRSB-1547	JJP05-02085	KPI85-01995	ETSB-1467	ucynA-06180	--
	nifW	nitrogenase stabilizing/protective protein		Cyan8802-1821	OXU93-01065	P3F56-07425	RGRSB-1551	JJP05-02065	KPI85-01975	ETSB-1463	ucynA-06210	--
Ammonia assimilation
4.1.1.31	ppc	phosphoenolpyruvate carboxylase	Core	Cyan8802-2647	OXU93-05365	P3F56-03860	RGRSB-0745	JJP05-08510	KPI85-07990	ETSB-0784	--	--
1.2.4.1	PyrDH	pyruvate dehydrogenase E1, alpha subunit	Core	Cyan8802-4191	OXU93-04055	P3F56-02320	RGRSB-0448	JJP05-07015	KPI85-06580	ETSB-0487	ucynA-07650	PCC-0127
1.2.4.1	PyrDH	pyruvate dehydrogenase E1, beta subunit	Core	Cyan8802-3213	OXU93-08345	P3F56-08975	RGRSB-1256	JJP05-03575	KPI85-03370	ETSB-1753	ucynA-06700	PCC-0243
2.3.1.12	PyrDH	pyruvate dehydrogenase E2(dihydrolipoamide acetyltransferase)	Core	Cyan8802-1261	OXU93-03960	P3F56-02225	RGRSB-0429	JJP05-06925	KPI85-06485	ETSB-0466	ucynA-01790	PCC-0722
1.8.1.4	PyrDH	dihydrolipoamide dehydrogenase	Core	Cyan8802-3968	OXU93-03725	P3F56-01950	RGRSB-0376	JJP05-06665	KPI85-06245	ETSB-0415	ucynA-04240	PCC-0087
2.3.3.1	Cit Syn	citrate synthase		Cyan8802-1408	OXU93-03705	P3F56-01925	RGRSB-0371	JJP05-06645	KPI85-06225	ETSB-0411	--	--
4.2.1.3 4.2.1.99	ACON	aconitate hydratase 2 / 2-methylisocitrate dehydratase	Core	Cyan8802-1908	OXU93-07510	P3F56-09960	RGRSB-1058	JJP05-04525	KPI85-04265	ETSB-0007	--	--	Truncated at 842 or 849. All Cb match at least up to aa851
1.1.1.42	ICD	isocitrate dehydrogenase	Core	Cyan8802-4014	OXU93-08445	P3F56-08885	RGRSB-1273	JJP05-03495	KPI85-03295	ETSB-1737	--	--
1.4.7.1	GOGAT	glutamate synthase (ferredoxin)	Core	Cyan8802-3782	OXU93-03105	P3F56-04940	RGRSB-0946	JJP05-09580	KPI85-08935	ETSB-0993	ucynA-03690	--
6.3.1.2	GS	glutamine synthetase	Core	Cyan8802-0837	OXU93-00155	P3F56-08495	RGRSB-1350	JJP05-03105	KPI85-02950	ETSB-1658	ucynA-11890	PCC-0248

## Sheet: E-Metab
EC number	GenName	Description	Core?	Rip8802	EpNp	EcNp	RgSB	RaSB	EaSB	EtSB	UCYN-A	Pchrom	Comment
Carbon assimilation (See Figure S5 of Elhai, 2023)
4.1.1.39	rbcL	ribulose-bisphosphate carboxylase large chain	Core	Cyan8802-1628	(broken)	(P3F56-08290)	(RGRSB-1391)	(JJP05-02905)	(KPI85-02750)	(ETSB-1621)	--	PCC-0908
4.1.1.39	rbcS	ribulose-bisphosphate carboxylase small chain	Core	Cyan8802-1630	(broken)	(P3F56-08305)	RGRSB-1389	(JJP05-02915)	(KPI85-02760)	(ETSB-1623)	--	PCC-0909	RGSB: truncated at amino acid 88 out of 111; EcSB truncated at 91.
2.7.2.3	PGK	phosphoglycerate kinase	Core	Cyan8802-4417	OXU93-04570	P3F56-02930	RGRSB-0564	JJP05-07610	KPI85-07140	ETSB-0602	ucynA-00250	PCC-0351	Present also in glycolysis
1.2.1.12	GAPDH	glyceraldehyde 3-phosphate dehydrogenase (NAD)	Core	Cyan8802-1697	OXU93-07345	P3F56-10170	RGRSB-1020	JJP05-04705	KPI85-04445	ETSB-0045	ucynA-00240	--	Present also in glycolysis. Either GAPDH or Gap2 accepted as satisfying requirement.
1.2.1.59	Gap2	glyceraldehyde-3-phosphate dehydrogenase (NAD(P))		Cyan8802-3549	--	P3F56-08535	RGRSB-1341	(JP05-03140)	--	--	--	PCC-0418	Present in all cyanobacteria except Cyanothece ATCC 51142 (has apparent frameshift in middle). Either GAPDH or Gap2 accepted as satisfying requirement. EpNp has a frameshift, but matches after the shift.
5.3.1.1	TPI	triosephosphate isomerase (TIM)	Core	Cyan8802-2499	OXU93-00760	P3F56-07745	RGRSB-1486	JJP05-02400	KPI85-02280	ETSB-1524	ucynA-05380	PCC-0809	Present also in glycolysis
4.1.2.13	FBA	fructose-bisphosphate aldolase, class II	Core	Cyan8802-0994	OXU93-08075	P3F56-09285	RGRSB-1196	JJP05-03860	KPI85-03640	ETSB-1812	ucynA-03870	PCC-0856	Present also in glycolysis
3.1.3.11	FBP	fructose-1,6-bisphosphatase I	Core	Cyan8802-0441	OXU93-08215	P3F56-09125	RGRSB-1228	JJP05-03715	KPI85-03500	ETSB-1781	--	--	Present in pentose phosphate pathway
2.2.1.1	TKT	transketolase	Core	Cyan8802-0870	OXU93-06715	P3F56-00685	RGRSB-0128	JJP05-05420	KPI85-05075	ETSB-0182	ucynA-07010	PCC-0465	Present in pentose phosphate pathway
4.1.2.22	XPK	xylulose-5-phosphate/fructose-6-phosphate phosphoketolase	Core	Cyan8802-1694	OXU93-07350	P3f56-10165	RGRSB-1021	JJP05-04700	KPI85-04440	ETSB-0044	--	--
3.1.3.37	FBP/SEBP	fructose-1,6-bisphosphatase II / sedoheptulose-1,7-bisphosphatase	Core	Cyan8802-2468	OXU93-02810	--	--	--	--	--	--	PCC-0268	RGSB: RGRSB-1956 is a pseudogene; ETSB: ETSB-1049 is severely truncated. In almost all cb
5.3.1.6	RPI	ribose 5-phosphate isomerase A	Core	Cyan8802-4323	OXU93-03875	P3F56-02130	RGRSB-0410	JJP05-06835	KPI85-06395	ETSB-0448	ucynA-09750	PCC-0099	Present in pentose phosphate pathway
2.7.1.19	PRK	phosphoribulokinase	Core	Cyan8802-3980	OXU93-00630	P3F56-07905	RGRSB-1461	JJP05-02535	KPI85-02405	ETSB-1551	--	PCC-0109
5.1.3.1	RPE	ribulose-phosphate 3-epimerase	Core	Cyan8802-1646	OXU93-03035	P3F56-05000	RGRSB-0962	JJP05-09650	KPI85-09005	ETSB-1009	ucynA-01930	PCC-0267	Present in pentose phosphate pathway
Glycogen metabolism (See Figure S01)
5.4.2.2	pgm	phosphoglucomutase		Cyan8802-2833	OXU93-07270	P3F56-00010	RGRSB-0002	JJP05-04795	KPI85-04515	ETSB-0064	(ucynA-00830)	--	UCYN-A: Frame shift at ~aa14 destroyed start codon
2.7.7.27	glgC	glucose-1-phosphate adenylyltransferase	Core	Cyan8802-4103	OXU93-06685	P3F56-00720	RGRSB-0134	JJP05-05460	KPI85-05105	ETSB-0187	ucynA-08010	PCC-0270	Synthesis
2.4.1.21	glgA	glycogen synthase	Core	Cyan8802-0872	--	--	--	--	--	--	--	--	Synthesis. In most cb, including all Cyanothece.
2.4.1.21	glgA	glycogen synthase	Core	Cyan8802-1159	OXU93-06475	P3F56-00955	RGRSB-0178	JJP05-05675	KPI85-05320	ETSB-0228	--	--	Synthesis. In almost all cb, including all Cyanothece.
2.4.1.18	glgB	1,4-alpha-glucan branching enzyme	Core	Cyan8802-0465	OXU93-07620	P3F56-09840	RGRSB-1083	JJP05-04405	KPI85-04145	ETSB-1945	--	--	Synthesis. In almost all cb, including all Cyanothece.
2.4.1.18	glgB	1,4-alpha-glucan branching enzyme		Cyan8802-2403	--	--	--	--	--	--	--	--	Synthesis. In all close relatives and nowhere else.
2.4.1.1	glgP	glycogen phosphorylase		Cyan8802-2385	OXU93-06555	--	--	--	--	--	--	--	Breakdown Route #1. In many cb
2.4.1.1	glgP	glycogen phosphorylase	Core	Cyan8802-2722	OXU93-02780	P3F56-05295	RGRSB-1950	JJP05-00065	KPI85-00065	ETSB-1057	--	--	Breakdown Route #1. In many cb (but not always the same)
3.2.1.3	SGA1	glucoamylase		Cyan8802-2973	--	--	--	--	--	--	--	--	Breakdown Routes #2&3. In only a few cb
3.2.1.1	AMY	alpha-amylase		Cyan8802-2654	--	--	--	--	--	--	--	--	Breakdown Routes #3&4. In some cb, including most Cyanothece.
3.2.1.1	AMY	alpha-amylase		Cyan8802-3374	--	--	--	--	--	--	--	--	Breakdown Routes #3&4. Rarely in cb.
3.2.1.133	MA	maltogenic alpha-amylase	Core	Cyan8802-1971	--	--	--	--	--	--	--	--	Breakdown Routes #3&4. In almost all cb except pico cb.
3.2.1.68	ISA	isoamylase	Core	Cyan8802-0667	OXU93-04340	P3F56-02645	RGRSB-0508	JJP05-07315	KPI85-06880	ETSB-0547	--	--	Breakdown Routes #4&5. In most cb, including all close relatives
2.4.1.25	malQ	4-alpha-glucanotransferase	Core	Cyan8802-1708	OXU93-08515	P3F56-08805	RGRSB-1289	JJP05-03425	KPI85-03220	ETSB-1720	--	--	Breakdown Routes #3&4. In ~all cb..
5.4.99.15	glgY	(1->4)-alpha-D-glucan 1-alpha-D-glucosylmutase		Cyan8802-1429	--	--	--	--	--	--	--	--	Breakdown Routes #5. In some cb.
3.2.1.141	glgZ	maltooligosyltrehalose trehalohydrolase		Cyan8802-1428	--	--	--	--	--	--	--	--	Breakdown Routes #5. In some cb.
3.2.1.28	TREH	alpha,alpha-trehalase		Cyan8802-1430	--	--	--	--	--	--	--	--	Breakdown Routes #5. In few cb.
Phospholipid synthesis
1.1.1.94	gpsA	glycerol-3-phosphate dehydrogenase (NAD(P)+)	Core	Cyan8802-4177	--	(broken)	--	(broken)		--	--	--	Orthologs in all cyanobacteria except picocyanobacteria
1.1.5.3	glpD	glycerol-3-phosphate dehydrogenase (quinone)		--	OXU93-06490	P3F56-00940	RGRSB-0175	KPI85-05305	KPI85-05305	ETSB-0225	--	--	Orthologs in C51142, all pico-Synechococcus, and a significant minority of other cyanobacteria
2.3.1.275	PlsY	acyl phosphate:glycerol-3-phosphate acyltransferase	Core	Cyan8802-3272	OXU93-08070	P3F56-09290	RGRSB-1195	JJP05-03870	KPI85-03645	ETSB-1813	ucynA-03550	PCC-0052
2.3.1.51	PlsC	1-acyl-sn-glycerol-3-phosphate acyltransferase		Cyan8802-1303	OXU93-03405	P3F56-01565	RGRSB-0298	JJP05-06295	KPI85-05865	ETSB-0342	ucynA-09400	PCC-0310
2.7.7.41	CdsA	phosphatidate cytidylyltransferase	Core	Cyan8802-2286	OXU93-04590	P3F56-02955	RGRSB-0569	JJP05-07630	KPI85-07160	ETSB-0607	ucynA-01910	PCC-0790
2.7.8.5	PgsA	CDP-diacylglycerol---glycerol-3-phosphate 3-phosphatidyltransferase	Core	Cyan8802-3883	OXU93-07750	P3F56-09695	RGRSB-1111	JJP05-04250	KPI85-04005	ETSB-1895	ucynA-02790	PCC-0117
3.1.3.27	PGPP	phosphatidylglycerol phosphate phosphatase	Core	Cyan8802-0329	OXU93-06975	P3F56-00375	RGRSB-0068	JJP05-05130	KPI85-04815	ETSB-0123	ucynA-03450	PCC-0111
Fatty acid synthesis
6.4.1.2	accA	acetyl-CoA carboxylase carboxyl transferase subunit alpha	Core	Cyan8802-0937	OXU93-08540	P3F56-08780	RGRSB-1294	JJP05-03400	KPI85-03200	ETSB-1714	ucynA-06590	PCC-0896
6.4.1.2	accB	acetyl-CoA carboxylase biotin carboxyl carrier protein	Core	Cyan8802-0565	OXU93-08040	P3F56-09345	RGRSB-1184	JJP05-03915	KPI85-03685	ETSB-1821	ucynA-00360	PCC-0422
6.4.1.2	accC	acetyl-CoA carboxylase, biotin carboxylase subunit	Core	Cyan8802-1455	OXU93-03145	P3F56-04900	RGRSB-0940	JJP05-09545	KPI85-08905	ETSB-0988	ucynA-06590	PCC-0673
6.4.1.2	accD	acetyl-CoA carboxylase carboxyl transferase subunit beta	Core	Cyan8802-0197	OXU93-01715	P3F56-06610	RGRSB-1703	JJP05-01310	KPI85-01255	ETSB-1311	ucynA-08530	PCC-0108
6.2.1.-	ACSF3	malonyl-CoA/methylmalonyl-CoA synthetase		Cyan8802-2184	--	--	--	--	--	--	--	--	Alternate route to Malonyl-CoA
	acpP	acyl carrier protein	Core	Cyan8802-2874	OXU93-08430	P3F56-08900	RGRSB-1271	JJP05-03510	KPI85-03310	ETSB-1739	ucynA-11710	PCC-0467
2.3.1.39	fabD	[acyl-carrier-protein] S-malonyltransferase	Core	Cyan8802-1832	OXU93-01825	P3F56-06470	RGRSB-1727	JJP05-01185	KPI85-01145	ETSB-1285	ucynA-01150	PCC-0309
2.3.1.39	fabD	[acyl-carrier-protein] S-malonyltransferase		Cyan8802-3100	--	--	--	--	--	--	--	--
2.3.1.180	fabH	3-oxoacyl-[acyl-carrier-protein] synthase III	Core	Cyan8802-1833	OXU93-01820	P3F56-06475	RGRSB-1726	JJP05-01190	KPI85-01150	ETSB-1286	ucynA-01140	PCC-0308
2.3.1.179	fabF	3-oxoacyl-[acyl-carrier-protein] synthase II	Core	Cyan8802-2873	OXU93-08425	P3F56-08905	RGRSB-1270	JJP05-03515	KPI85-03315	ETSB-1740	ucynA-11720	PCC-0466
2.3.1.179	fabF	3-oxoacyl-[acyl-carrier-protein] synthase II		Cyan8802-1206	--	--	--	--	--	--	--	--
1.1.1.100	fabG	3-oxoacyl-[acyl-carrier protein] reductase	Core	Cyan8802-4325	OXU93-07710	P3F56-09740	RGRSB-1103	JJP05-04290	KPI85-04045	ETSB-1904	ucynA-08150	PCC-0751
1.1.1.100	fabG	3-oxoacyl-[acyl-carrier protein] reductase	Core	Cyan8802-2434	--	--	--	--	--	--	--	--
1.1.1.100	fabG	3-oxoacyl-[acyl-carrier protein] reductase		Cyan8802-4011	--	--	--	--	--	--	--	--
4.2.1.59	fabZ	3-hydroxyacyl-[acyl-carrier-protein] dehydratase	Core	Cyan8802-1975	OXU93-04475	P3F56-02815	RGRSB-0538	JJP05-07485	KPI85-07030	ETSB-0576	ucynA-10780	PCC-0710
1.3.1.9	fabI	enoyl-[acyl-carrier protein] reductase	Core	Cyan8802-2081	OXU93-07825	P3F56-09605	RGRSB-1138	JJP05-04120	KPI85-03880	ETSB-1867	ucynA-08930	PCC-0500
6.2.1.3	fadD	long-chain acyl-CoA synthetase	Core	Cyan8802-0339	OXU93-05175	P3F56-03645	RGRSB-0704	JJP05-08295	KPI85-07800	ETSB-0744	ucynA-01980	PCC-0720
Purine synthesis (given glutamine; see Figure S7 of Elhai, 2023)
5.4.2.2	pgm	phosphoglucomutase		Cyan8802-2833	OXU93-07270	P3F56-00010	RGRSB-0002	JJP05-04795	KPI85-04515	ETSB-0064	(ucynA-00830)	--	UCYN-A: Frame shift at ~aa14 destroyed start codon
3.6.1.13	nudF	ADP-ribose pyrophosphatase	Core	Cyan8802-1466	OXU93-02260	P3F56-05950	RGRSB-1825	(JJP05-00680)	(broken)	(ETSB-1187)	--	--	Alternate route to ribose-5P
3.6.1.13	nudF	ADP-ribose pyrophosphatase		Cyan8802-1221	--	--	--	--	--	--	--	--	Alternate route to ribose-5P
2.7.6.1	PrsA	ribose-phosphate pyrophosphokinase	Core	Cyan8802-3427	OXU93-08225	P3F56-09115	RGRSB-1230	JJP05-03705	KPI85-03490	ETSB-1779	ucynA-04270	PCC-0783
2.7.6.1	PrsA	ribose-phosphate pyrophosphokinase		Cyan8802-3218	--	--	--	--	--	--	--	--
2.4.2.14	PurF	amidophosphoribosyltransferase	Core	Cyan8802-4217	OXU93-07720	P3F56-09730	RGRSB-1105	JJP05-04280	KPI85-04035	ETSB-1902	--	--
6.3.4.13	purD	phosphoribosylamine---glycine ligase	Core	Cyan8802-4039	OXU93-02200	P3F56-06010	RGRSB-1811	JJP05-00750	KPI85-00720	ETSB-1200	--	--
2.1.2.2	purN	phosphoribosylglycinamide formyltransferase 1	Core	Cyan8802-1129	OXU93-04740	P3F56-03110	RGRSB-0601	JJP05-07785	KPI85-07310	ETSB-0638	--	--
6.3.5.3	purS	phosphoribosylformylglycinamidine synthase subunit	Core	Cyan8802-4175	OXU93-04000	P3F56-02265	RGRSB-0437	JJP05-06965	KPI85-06520	ETSB-0476	--	--
6.3.5.3	purL	phosphoribosylformylglycinamidine synthase subunit	Core	Cyan8802-3742	OXU93-07715	P3F56-09735	RGRSB-1104	JJP05-04285	KPI85-04040	ETSB-1903	--	--
6.3.5.3	purQ	phosphoribosylformylglycinamidine synthase subunit/glutaminase	Core	Cyan8802-4176	OXU93-03995	P3F56-02260	RGRSB-0436	JJP05-06960	KPI85-06515	ETSB-0475	--	--
6.3.3.1	purM	phosphoribosylformylglycinamidine cyclo-ligase	Core	Cyan8802-2617	OXU93-02800	P3F56-05270	RGRSB-1954	JJP05-00040	KPI85-00040	ETSB-1052	--	--
6.3.4.18	purK	5-(carboxyamino)imidazole ribonucleotide synthase	Core	Cyan8802-0591	OXU93-02580	P3F56-05570	RGRSB-1902	JJP05-00325	KPI85-00315	ETSB-1106	--	--
5.4.99.18	purE	5-(carboxyamino)imidazole ribonucleotide mutase	Core	Cyan8802-2954	OXU93-03180	P3F56-04845	RGRSB-0930	JJP05-09495	KPI85-08865	ETSB-0978	--	--
6.3.2.6	purC	phosphoribosylaminoimidazole-succinocarboxamide synthase	Core	Cyan8802-0363	OXU93-01870	P3F56-06410	RGRSB-1738	JJP05-01135	KPI85-01095	ETSB-1275	--	--
4.3.2.2	PurB	adenylosuccinate lyase	Core	Cyan8802-2587	OXU93-08045	P3F56-09335	RGRSB-1187	JJP05-03905	KPI85-03680	ETSB-1820	--	--
2.1.2.3 3.5.4.10	purH	phosphoribosylaminoimidazolecarboxamide formyltransferase / IMP cyclohydrolase		Cyan8802-1344	OXU93-03975	P3F56-02240	RGRSB-0432	JJP05-06940	KPI85-06500	ETSB-0469	--	PCC-0510
6.3.4.4	PurA	adenylosuccinate synthase	Core	Cyan8802-0735	OXU93-02960	P3F56-05100	RGRSB-0980	JJP05-09735	KPI85-09095	ETSB-1024	--	PCC-0881
3.1.3.5	surE	5'-nucleotidase	Core	Cyan8802-2475	OXU93-02365	P3F56-05850	RGRSB-1847	JJP05-00590	KPI85-00560	ETSB-1164	--	--
3.1.3.5	surE	5'-nucleotidase	Core	Cyan8802-2176	OXU93-03720	P3F56-01945	RGRSB-0374	JJP05-06660	--	--	--	--
3.1.3.5	surE	5'-nucleotidase		Cyan8802-0854	--	--	--	--	--	--	--	--
3.5.4.4	ADA	adenosine deaminase		Cyan8802-4252	OXU93-07790	P3F56-09645	RGRSB-1121	JJP05-04190	KPI85-03955	ETSB-1885	ucynA-09050	--
2.7.4.3	ADK	adenylate kinase	Core	Cyan8802-0230	OXU93-04200	P3F56-02480	RGRSB-0478	JJP05-07165	KPI85-06725	ETSB-0517	ucynA-10460	PCC-0578
2.7.4.6	ndk	nucleoside-diphosphate kinase	Core	Cyan8802-2250	OXU93-00425	P3F56-08165	RGRSB-1416	JJP05-02780	KPI85-02625	ETSB-1596	ucynA-12360	PCC-0365
1.17.4.1	nrdA	ribonucleoside-diphosphate reductase alpha chain	Core	Cyan8802-4359	OXU93-05700	P3F56-04235	RGRSB-0823	JJP05-08915	KPI85-08355	ETSB-0865	ucynA-04220	--
1.17.4.1	nrdB	ribonucleoside-diphosphate reductase beta chain	Core	Cyan8802-4366	OXU93-05695	P3F56-04230	RGRSB-0822	JJP05-08920	KPI85-08350	ETSB-0864	ucynA-12420	--
1.1.1.205	guaB	IMP dehydrogenase	Core	Cyan8802-0372	OXU93-07940	P3F56-09465	RGRSB-1161	JJP05-04015	KPI85-03775	ETSB-1840	ucynA-06390	PCC-0773
6.3.5.2	guaA	GMP synthase (glutamine-hydrolysing)	Core	Cyan8802-0722	OXU93-01365	P3F56-07080	RGRSB-1617	JJP05-01745	KPI85-01660	ETSB-1395	ucynA-02860	PCC-0427
2.7.4.8	gmk	guanylate kinase	Core	Cyan8802-0190	OXU93-06465	P3F56-00970	RGRSB-0182	JJP05-05690	KPI85-05330	ETSB-0232	ucynA-07300	PCC-0758
2.4.2.7	apt	adenine phosphoribosyltransferase	Core	Cyan8802-4396	OXU93-06170	P3F56-01320	RGRSB-0249	JJP05-06045	KPI85-05630	ETSB-0294	ucynA-04810	--
Pyrimidine synthesis (see Fig. S7)
6.3.5.5	carA	carbamoyl-phosphate synthase small subunit	Core	Cyan8802-0390	OXU93-03205	P3F56-04810	RGRSB-0923	JJP05-09465	KPI85-08840	ETSB-0973	ucynA-01900	PCC-0229
6.3.5.5	carB	carbamoyl-phosphate synthase large subunit	Core	Cyan8802-0645	OXU93-07945	P3F56-09460	RGRSB-1162	JJP05-04010	KPI85-03770	ETSB-1839	ucynA-05180	PCC-0811
2.1.3.2	pyrB	aspartate carbamoyltransferase catalytic subunit	Core	Cyan8802-2958	OXU93-04535	P3F56-02890	RGRSB-0555	JJP05-07575	KPI85-07105	ETSB-0593	ucynA-11780	--
3.5.2.3	pyrC	dihydroorotase	Core	Cyan8802-2264	OXU93-03590	P3F56-01790	RGRSB-0340	JJP05-06500	KPI85-06090	ETSB-0384	ucynA-01460	--
3.5.2.3	pyrC	dihydroorotase		Cyan8802-4483	OXU93-05350	P3F56-03845	RGRSB-0742	JJP05-08490	KPI85-07975	ETSB-0781	ucynA-01460	--
1.3.5.2, 1.3.98.1	pyrD	dihydroorotate dehydrogenase (quinone) / dihydroorotate dehydrogenase (fumarate)	Core	Cyan8802-1896	OXU93-02625	P3F56-05515	RGRSB-1911	JJP05-00280	KPI85-00270	ETSB-1096	ucynA-12000	PCC-0353
1.3.5.2, 1.3.98.1	pyrD	dihydroorotate dehydrogenase (quinone) / dihydroorotate dehydrogenase (fumarate)	Core	Cyan8802-0185	--	--	--	--	--	--	--	--
2.4.2.10	pyrE	orotate phosphoribosyltransferase	Core	Cyan8802-2541	OXU93-00700	P3F56-07825	RGRSB-1475	JJP05-02455	KPI85-02335	ETSB-1537	--	PCC-0502
2.4.2.10	pyrE	orotate phosphoribosyltransferase		Cyan8802-2347	--	--	--	--	--	--	--	--
4.1.1.23	pyrF	orotidine-5'-phosphate decarboxylase	Core	Cyan8802-3960	OXU93-01200	P3F56-07290	RGRSB-1579	JJP05-01925	KPI85-01840	ETSB-1435	ucynA-12260	PCC-0714
2.7.4.22	pyrH	uridylate kinase	Core	Cyan8802-3547	OXU93-04270	P3F56-02560	RGRSB-0494	JJP05-07245	KPI85-06800	ETSB-0532	ucynA-01750	PCC-0890
2.7.4.6	ndk	nucleoside-diphosphate kinase	Core	Cyan8802-2250	OXU93-00425	P3F56-08165	RGRSB-1416	JJP05-02780	KPI85-02625	ETSB-1596	ucynA-12360	PCC-0365
6.3.4.2	pyrG	CTP synthase	Core	Cyan8802-0563	OXU93-08030	P3F56-09355	RGRSB-1182	JJP05-03925	KPI85-03695	ETSB-1823	ucynA-00630	PCC-0386
1.17.4.2	nrdJ	ribonucleoside-reductase		--	--	--	--	--	--	--	--	PCC-0832	NrdJ is alternative to NrdAB
1.17.4.1	nrdA	ribonucleoside-diphosphate reductase alpha chain	Core	Cyan8802-4359	OXU93-05700	P3F56-04235	RGRSB-0823	JJP05-08915	KPI85-08355	ETSB-0865	ucynA-04220	--	NrdJ is alternative to NrdAB
1.17.4.1	nrdB	ribonucleoside-diphosphate reductase beta chain	Core	Cyan8802-4366	OXU93-05695	P3F56-04230	RGRSB-0822	JJP05-08920	KPI85-08350	ETSB-0864	ucynA-12420	--	NrdJ is alternative to NrdAB
2.7.4.25	cmk	CMP/dCMP kinase	Core	Cyan8802-1109	OXU93-00925	P3F56-07575	RGRSB-1525	JJP05-02210	KPI85-02115	ETSB-1490	ucynA-03860	PCC-0623
EC:3.1.3.5	surE	5'-nucleotidase	Core	Cyan8802-2176	OXU93-03720	P3F56-01945	RGRSB-0374	JJP05-06660	--	--	--	--
EC:3.1.3.5	surE	5'-nucleotidase	Core	Cyan8802-2475	OXU93-02365	P3F56-05850	RGRSB-1847	JJP05-00590	KPI85-00560	ETSB-1164	--	--
EC:3.1.3.5	surE	5'-nucleotidase		Cyan8802-0854	--	--	--	--	--	--	--	--
3.5.4.13	dcd	dCTP deaminase		Cyan8802-1273	--	--	--	--	--	--	--	PCC-0524	Rendered unnecessary by either NrdJ or NrdAB
3.5.4.12	comEB	dCMP deaminase		Cyan8802-1272	OXU93-07680	P3F56-09770	RGRSB-1097	JJP05-04320	KPI85-04075	ETSB-1911	ucynA-11420	--	Rendered unnecessary by either NrdJ or NrdAB
3.6.1.23	dut	dUTP pyrophosphatase		Cyan8802-1274	OXU93-07685	P3F56-09765	RGRSB-1098	JJP05-04315	KPI85-04070	ETSB-1910	ucynA-11430	--	Rendered unnecessary by Ndk + Tmk
2.7.4.9	tmk	dTMP kinase		Cyan8802-1281	OXU93-07695	P3F56-09755	RGRSB-1100	JJP05-04305	KPI85-04060	ETSB-1907	--	--
2.1.1.45	thyA	thymidylate synthase		Cyan8802-1276	OXU93-07690	P3F56-09760	RGRSB-1099	JJP05-04310	KPI85-04065	ETSB-1909	ucynA-11440	--
2.7.1.48	udk	uridine kinase		Cyan8802-0478	--	--	--	--	--	--	--	--	Pyrimidine salvage
2.4.2.9	upp	uracil phosphoribosyltransferase	Core	Cyan8802-0913	OXU93-00285	P3F56-08345	RGRSB-1380	JJP05-02955	KPI85-02800	ETSB-1631	ucynA-10960	PCC-0273	Pyrimidine salvage

## Sheet: F-AA
EC number	GenName	Description	Core?	Rip8802	EpNp	EcNp	RgSB	RaSB	EaSB	EtSB	UCYN-A	Pchrom	Comment
Alanine biosynthesis (given pyruvate, glyoxylate, or cysteine)
1.4.1.1	ald	alanine dehydrogenase	Core	Cyan8802-1635	OXU93-03455	P3F56-01630	RGRSB-0310	JJP05-06355	KPI85-05920	ETSB-0353	ucynA-08500	--
2.6.1.44	spt	alanine-glyoxylate transaminase		Cyan8802-3847	--	--	--	--	--	--	--	--	(alternative)
2.8.1.7	iscS	cysteine desulfurase	Core	Cyan8802-4080	OXU93-04350	P3F56-02660	RGRSB-0511	JJP05-07330	KPI85-06890	ETSB-0549	ucynA-04940	PCC-0152	(alternative) Found in almost all cyanobacteria. Not to be confused with similar Cys desulfurase (NifS) protein.
Arginine biosynthesis (given glutamate and glutamine; see Figure S9 of Elhai, 2023)
2.3.1.1 2.3.1.35	argJ	glutamate N-acetyltransferase amino-acid N-acetyltransferase	Core	Cyan8802-0998	OXU93-00790	P3F56-07710	RGRSB-1498	JJP05-02340	KPI85-02240	ETSB-1517	--	--
2.7.2.8	argB	acetylglutamate kinase	Core	Cyan8802-1162	OXU93-06495	P3F56-00930	RGRSB-0174	JJP05-05655	KPI85-05300	ETSB-0224	--	--
1.2.1.38	argC	N-acetyl-gamma-glutamyl-phosphate reductase	Core	Cyan8802-1973	OXU93-07535	P3F56-09930	RGRSB-1065	JJP05-04495	KPI85-04240	ETSB-1926	ucynA-06990	--
2.6.1.11	argD	acetylornithine/N-succinyldiaminopimelate aminotransferase	Core	Cyan8802-2013	OXU93-07905	P3F56-09505	RGRSB-1154	JJP05-04055	KPI85-03825	ETSB-1848	--	PCC-0092
6.3.5.5	carA	carbamoyl-phosphate synthase small subunit	Core	Cyan8802-0390	OXU93-03205	P3F56-04810	RGRSB-0923	JJP05-09465	KPI85-08840	ETSB-0973	ucynA-01900	PCC-0229	CarAB and ArcC are alternatives
6.3.5.5	carB	carbamoyl-phosphate synthase large subunit	Core	Cyan8802-0390	OXU93-03205	P3F56-04810	RGRSB-1162	JJP05-09465	KPI85-08840	ETSB-1839	ucynA-05180	PCC-0811	CarAB and ArcC are alternatives
2.7.2.2	arcC	carbamate kinase		Cyan8802-2409	--	--	--	--	--	--	--	--	CarAB and ArcC are alternatives
2.1.3.3	argF	ornithine carbamoyltransferase	Core	Cyan8802-3112	OXU93-03545	P3F56-01740	RGRSB-0328	JJP05-06450	KPI85-06035	ETSB-0373	--	PCC-0130
6.3.4.5	argG	argininosuccinate synthase	Core	Cyan8802-4448	OXU93-05535	P3F56-04065	RGRSB-0785	JJP05-08720	KPI85-08185	ETSB-0829	--	--
4.3.2.1	argH	argininosuccinate lyase	Core	Cyan8802-3714	OXU93-06100	P3F56-01400	RGRSB-0264	JJP05-06130	KPI85-05705	ETSB-0312	--	--
Asparagine biosynthesis (given aspartate and glutamine)
6.3.5.6 6.3.5.7	gatA gatB gatC	asp-tRNA(Asn)- / glu-tRNA(Gln) amidotransferase subunits A, B, C	Core Core Core	Cyan8802-2615 Cyan8802-1188 Cyan8802-2214	OXU93-06030 OXU93-03620 OXU93-00595	P3F56-01480 P3F56-01825 P3F56-07950	RGRSB-0280 RGRSB-0350 RGRSB-1452	JJP05-06205 JJP05-06530 JJP05-02580	KPI85-05770 KPI85-06125 KPI85-02435	ETSB-0324 ETSB-0392 ETSB-1559	ucynA-06630 ucynA-04100 ucynA-00390	PCC-0233 PCC-0364 PCC-0536	Amidation of mischarged Asp-tRNA-Asn can functionally replace biosynthesis of free asparagine (Kern et al, 2000-2013)
6.3.1.1	asnB	asparagine synthetase B (amide from glutamine)		--	--	--	--			--	--	--	Most cyanobacteria have proteins highly similar to E. coli AsnB. No cyanobacterial protein similar to E. coli AsnA, a very different enzyme.
Aspartate biosynthesis (given phosphoenol pyruvate or asparagine)
		Alternative #1: From phosphoenol pyruvate		+			+			+	--	--
4.1.1.31	ppc	phosphoenolpyruvate carboxylase	Core	Cyan8802-2647	OXU93-05365	P3F56-03860	RGRSB-0745	JJP05-08510	KPI85-07990	ETSB-0784	--	--
2.6.1.1	aspB	aspartate aminotransferase	Core	Cyan8802-2382	OXU93-05275	P3F56-03765	RGRSB-0727	JJP05-08410	KPI85-07905	ETSB-0767	ucynA-01480	--
		Alternative #2: From asparagine		--	--	--	--			--	--	--
3.5.1.1	ansA	L-asparaginase II	Core	Cyan8802-3000	OXU93-07230	P3F56-00050	RGRSB-0011	JJP05-04835	KPI85-04555	ETSB-0071	ucynA-11160	PCC-0815
Cysteine biosynthesis (given serine or 3-phosphoglylcerate; see Fig. S10 of Elhai 2023)
		Alternative #1: From serine										--
2.3.1.30	cysE	serine O-acetyltransferase	Core	Cyan8802-1165	OXU93-07875	--	RGRSB-1124	JJP05-04180	KPI85-03945	ETSB-1882	ucynA-07710		Found in almost all cb
2.3.1.30	cysE	serine O-acetyltransferase		Cyan8802-1807	OXU93-00990	P3F56-07505	RGRSB-1538	JJP05-02140	KPI85-02050	ETSB-1477	ucynA-07710	--	Found occasionally in cb but in all close relatives
2.3.1.30	cysE	serine O-acetyltransferase		Cyan8802-4354	--	--	--			--	--	--	Rare in cb
2.5.1.47	cysK	cysteine synthase	Core	Cyan8802-0444	OXU93-03990	P3F56-02255	RGRSB-0435	JJP05-06955	KPI85-06510	ETSB-0474	ucynA-02390	PCC-0298
2.5.1.47	cysK	cysteine synthase	Core	Cyan8802-2138	OXU93-01405	P3F56-07020	RGRSB-1628	JJP05-01690	KPI85-01610	ETSB-1383	ucynA-11830	PCC-0298
		Alternative #2: From 3-phosphoglylcerate										--
1.1.1.95	serA	D-3-phosphoglycerate dehydrogenase	Core	Cyan8802-2428	OXU93-01795	P3F56-06505	RGRSB-1721	JJP05-01215	KPI85-01175	ETSB-1292	ucynA-12720	--	Proven activity per Klemke et al (2015) of Synechocystis ortholog Sll1908
2.6.1.52	serC	phosphoserine transaminase	Core	Cyan8802-2630	OXU93-02620	P3F56-05525	RGRSB-1910	JJP05-00285	KPI85-00275	ETSB-1097	ucynA-04080	PCC-0426	Synechocystis protein Sll1559 reported by Klemke et al (2015) to have phosphoserine transaminase activity. Proteins shown are orthologs of Sll1559.
2.5.1.47	cysK	cysteine synthase	Core	Cyan8802-0444	OXU93-03990	P3F56-02255	RGRSB-0435	JJP05-06955	KPI85-06510	ETSB-0474	ucynA-02390	PCC-0298
2.5.1.47	cysK	cysteine synthase	Core	Cyan8802-2138	OXU93-01405	P3F56-07020	RGRSB-1628	JJP05-01690	KPI85-01610	ETSB-1383	ucynA-11830	--
Glutamate biosynthesis (given 2-oxoglutarate, glutamine, or proline; see Fig. S11 of Elhai, 2023)
		Alternative #1: From 2-oxoglutarate										--
1.4.1.4	gdhA	glutamate dehydrogenase (NADP+)	Core	Cyan8802-0779	--	--	--	--	--	--	--	--
		Alternative #2: From glutamine										--
1.4.7.1	gltS	glutamate synthase (ferredoxin) (GOGAT)	Core	Cyan8802-3782	OXU93-03105	P3F56-04940	RGRSB-0946	JJP05-09580	KPI85-08935	ETSB-0993	ucynA-03690	--
3.5.1.2	glsA	glutaminase	Core	Cyan8802-1461	--	--	--	--	--	--	--	--
3.5.1.2	glsA	glutaminase		Cyan8802-2670	--	--	--	--	--	--	--	--
		Alternative #3: From proline		--	--	--	--			--	--	--
1.5.5.2 1.2.1.88	putA	proline dehydrogenase delta 1-pyrroline-5-carboxylate dehydrogenase	Core	Cyan8802-0114	--	--	--	--	--	--	--	--
1.5.1.2	proC	pyrroline-5-carboxylate reductase	Core	Cyan8802-1715	OXU93-02860	P3F56-05210	RGRSB-1002	JJP05-09845	KPI85-09185	ETSB-1042	--	--
Glutamine biosynthesis (given glutamate; see Figure S11 of Elhai, 2023)
6.3.1.2	glnA	glutamine synthetase	Core	Cyan8802-0837	OXU93-00155	P3F56-08495	RGRSB-1350	JJP05-03105	KPI85-02950	ETSB-1658	ucynA-11890	PCC-0248
Glycine biosynthesis (given 3-phosphpoglycerate or ribulose 1,5-diphosphate; see Fig. S12 of Elhai, 2023)
		Alternative #1: From 3-phosphoglylcerate
2.1.2.1	glyA	glycine hydroxymethyltransferase	Core	Cyan8802-0782	OXU93-07865	P3F56-09560	RGRSB-1129	JJP05-04165	KPI85-03925	ETSB-1876	ucynA-00480	PCC-0517
2.6.1.45	AGXT	serine-glyoxylate transaminase	Core	Cyan8802-2630	OXU93-02620	P3F56-05525	RGSB-1910	JJP05-00285	KPI85-00275	ETSB-1097	ucynA-04080	PCC-0426	PSAT / GGAT may have low level aminotransferase activity with serine as the amino donor (Hasegawa et al, 2019). Shown are orthologs of PSAT / GGAT from Halothece PCC 7418, Halo7418-3470.
		Alternative #2: From ribulose 1,5-diphosphate
4.1.1.39	rbcL	ribulose-bisphosphate carboxylase large chain	Core	Cyan8802-1628	(broken)	(P3F56-08290)	(RGRSB-1391)	(JJP05-02905)	(KPI85-02750)	(ETSB-1621)	--	PCC-0908
4.1.1.39	rbcS	ribulose-bisphosphate carboxylase small chain	Core	Cyan8802-1630	(broken)	(P3F56-08305)	(RGRSB-1389)	(JJP05-02915)	(KPI85-02760)	(ETSB-1623)	--	PCC-0909	RGSB: truncated at amino acid 88 out of 111; EcSB truncated at 91.
3.1.3.18	gph	phosphoglycolate phosphatase	Core	Cyan8802-1857	--	--	--	--	--	--	--	PCC-0632
3.1.3.18	gph	phosphoglycolate phosphatase	Core	Cyan8802-3209	--	--	--	--	--	--	--	PCC-0632
1.1.3.15	glcD	glycolate oxidase	Core	Cyan8802-0851	--	--	--	(JJP05-00555)	--	--	--	--
1.1.1.26	gyaR	glyoxylate reductase		Cyan8802-3073	--	--	--	--	--	--	--	--
2.6.1.45	AGXT	serine-glyoxylate transaminase	Core	Cyan8802-2630	OXU93-02620	P3F56-05525	RGSB-1910	JJP05-00285	KPI85-00275	ETSB-1097	ucynA-04080	PCC-0426	PSAT / GGAT may have low level aminotransferase activity with serine as the amino donor (Hasegawa et al, 2019). Shown are orthologs of PSAT / GGAT from Halothece PCC 7418, Halo7418-3470.
2.6.1.4	GGAT	L-Glutamate:glyoxylate aminotransferase	Core	Cyan8802-2630	OXU93-02620	P3F56-05525	RGSB-1910	JJP05-00285	KPI85-00275	ETSB-1097	ucynA-04080	PCC-0426	Halothece PCC 7418 protein Halo7128-3470 encodes a protein with both phosphoserine aminotransferase (PSAT) and glutamate:glyoxylate aminotransferase activities. The enzyme may also act less efficiently with alanine as the amino donor (Hasegawa et al, 2019). Shown are orthologs of Halo7418-3470. Cyan8802-3847 is similar in sequence to many putative alanine:glyoxylate aminotransferases.
Histidine biosynthesis (given phosphoribosyl pyrophosphate)
2.4.2.17	hisG	ATP phosphoribosyltransferase	Core	Cyan8802-2764	OXU93-08355	P3F56-08965	RGRSB-1258	JJP05-03565	KPI85-03360	ETSB-1751	--	PCC-0920
3.5.4.19 3.6.1.31	hisIE	phosphoribosyl-AMP cyclohydrolase phosphoribosyl-ATP pyrophosphohydrolase	Core	Cyan8802-3403	OXU93-07900	P3F56-09510	RGRSB-1153	JJP05-04060	KPI85-03830	ETSB-1849	--	PCC-0012
5.3.1.16	hisA	phosphoribosylformimino-5-aminoimidazole carboxamide ribotide isomerase	Core	Cyan8802-0338	OXU93-06430	P3F56-01000	RGRSB-0188	JJP05-05720	KPI85-05355	ETSB-0239	--	--
4.3.2.10	hisF	imidazole glycerol-phosphate synthase subunit HisF	Core	Cyan8802-0714	OXU93-01900	P3F56-06380	RGRSB-1745	JJP05-01095	KPI85-01065	ETSB-1267	--	--										#REF!
4.3.2.10	hisH	imidazole glycerol-phosphate synthase subunit HisH	Core	Cyan8802-1529	OXU93-07030	P3F56-00310	RGRSB-0057	JJP05-05070	KPI85-04755	ETSB-0111	--	--										#REF!
4.2.1.19	hisB	imidazoleglycerol-phosphate dehydratase	Core	Cyan8802-0089	OXU93-01370	P3F56-07070	RGRSB-1619	JJP05-01740	KPI85-01650	ETSB-1392	--	PCC-0501
2.6.1.9	hisC	histidinol-phosphate aminotransferase	Core	Cyan8802-1499	OXU93-04080	P3F56-02360	RGRSB-0454	JJP05-07050	KPI85-06610	ETSB-0493	--	PCC-0345
3.1.3.15	IMPL2	histidinol-phosphatase	Core	Cyan8802-1497	OXU93-03615	P3F56-01810	RGRSB-0344	JJP05-06520	KPI85-06110	ETSB-0389	--	--
1.1.1.23	hisD	histidinol dehydrogenase	Core	Cyan8802-0200	OXU93-01710	P3F56-06620	RGRSB-1702	JJP05-01315	KPI85-01265	ETSB-1313	--	--	Found rarely in cb but in all Cyanothece
1.1.1.23	hisD	histidinol dehydrogenase	Core	Cyan8802-3453	--	--	--	--	--	--	--	--	Present in all cb
Isoleucine biosynthesis (given pyruvate; see Fig. S13 of Elhai, 2023)
2.3.3.21	cimA	citramalate synthase	Core	Cyan8802-0462	OXU93-00070	P3F56-08590	RGRSB-1329	JJP05-03200	KPI85-03035	ETSB-1678	--	--	CimA activity exists, per Wu et al (2010); May be from LeuA (shown), per Yoshida et al (2018).
2.3.3.21	cimA	citramalate synthase	Core	Cyan8802-0860	OXU93-02400	P3F56-05795	RGRSB-1860	JJP05-00540	KPI85-00510	ETSB-1152	--	PCC-0776	CimA activity exists, per Wu et al (2010); May be from LeuA (shown), per Yoshida et al (2018).
4.2.1.35	leuC	3-isopropylmalate/(R)-2-methylmalate dehydratase large subunit	Core	Cyan8802-0214	OXU93-01945	P3F56-06320	RGRSB-1754	JJP05-01040	KPI85-01020	ETSB-1258	--	PCC-0519
4.2.1.35	leuD	3-isopropylmalate/(R)-2-methylmalate dehydratase small subunit	Core	Cyan8802-3810	OXU93-05325	P3F56-03820	RGRSB-0737	JJP05-08465	KPI85-07955	ETSB-0777	--	PCC-0520
1.1.1.85	leuB	3-isopropylmalate dehydrogenase	Core	Cyan8802-0347	OXU93-06790	P3F56-00610	RGRSB-0114	JJP05-05350	KPI85-05010	ETSB-0168	--	--
4.3.1.19	ilvA	threonine dehydratase		--	--	--	--	--	--	--	--	PCC-0174	Alternate route (requiring threonine), replacing cimA-leuB
2.2.1.6	ilvG	acetolactate synthase I/II/III large subunit	Core	Cyan8802-0929	OXU93-05260	P3F56-03745	RGRSB-0723	JJP05-08390	KPI85-07890	ETSB-0763	--	PCC-0892
2.2.1.6	ilvN	acetolactate synthase I/III small subunit	Core	Cyan8802-3652	OXU93-04485	P3F56-02825	RGRSB-0540	JJP05-07500	KPI85-07040	ETSB-0578	--	PCC-0030
1.1.1.86	ilvC	ketol-acid reductoisomerase	Core	Cyan8802-1020	OXU93-05095	P3F56-03535	RGRSB-0686	JJP05-08185	KPI85-07715	ETSB-0726	--	PCC-0075
4.2.1.9	ilvD	dihydroxy-acid dehydratase	Core	Cyan8802-2999	OXU93-00385	P3F56-08205	RGRSB-1408	JJP05-02820	KPI85-02665	ETSB-1604	--	PCC-0272
2.6.1.42	ilvE	branched-chain amino acid aminotransferase	Core	Cyan8802-3298	OXU93-03435	P3F56-01610	RGRSB-0306	JJP05-06335	KPI85-05900	ETSB-0349	--	PCC-0148
Leucine biosynthesis (given pyruvate; see Fig. S13 of Elhai, 2023)
2.2.1.6	ilvG	acetolactate synthase I/II/III large subunit	Core	Cyan8802-0929	OXU93-05260	P3F56-03745	RGRSB-0723	JJP05-08390	KPI85-07890	ETSB-0763	--	PCC-0892
2.2.1.6	ilvG	acetolactate synthase I/II/III large subunit acetolactate synthase I/III small subunit	Core	Cyan8802-3652	OXU93-04485	P3F56-02825	RGRSB-0540	JJP05-07500	KPI85-07040	ETSB-0578	--	PCC-0030
1.1.1.86	ilvC	ketol-acid reductoisomerase	Core	Cyan8802-1020	OXU93-05095	P3F56-03535	RGRSB-0686	JJP05-08185	KPI85-07715	ETSB-0726	--	PCC-0075
4.2.1.9	ilvD	dihydroxy-acid dehydratase	Core	Cyan8802-2999	OXU93-00385	P3F56-08205	RGRSB-1408	JJP05-02820	KPI85-02665	ETSB-1604	--	PCC-0272
2.3.3.13	leuA	2-isopropylmalate synthase	Core	Cyan8802-0462	OXU93-00070	P3F56-08590	RGRSB-1329	JJP05-03200	KPI85-03035	ETSB-1678	--	PCC-0776
2.3.3.13	leuA	2-isopropylmalate synthase	Core	Cyan8802-0860	OXU93-02400	P3F56-05795	RGRSB-1860	JJP05-00540	KPI85-00510	ETSB-1152	--	PCC-0776
4.2.1.33	leuC	3-isopropylmalate/(R)-2-methylmalate dehydratase large subunit	Core	Cyan8802-0214	OXU93-01945	P3F56-06320	RGRSB-1754	JJP05-01040	KPI85-01020	ETSB-1258	--	PCC-0519
4.2.1.33	leuD	3-isopropylmalate/(R)-2-methylmalate dehydratase small subunit	Core	Cyan8802-3810	OXU93-05325	P3F56-03820	RGRSB-0737	JJP05-08465	KPI85-07955	ETSB-0777	--	PCC-0520
1.1.1.85	leuB	3-isopropylmalate dehydrogenase	Core	Cyan8802-0347	OXU93-06790	P3F56-00610	RGRSB-0114	JJP05-05350	KPI85-05010	ETSB-0168	--	--
2.6.1.42	ilvE	branched-chain amino acid aminotransferase	Core	Cyan8802-3298	OXU93-03435	P3F56-01610	RGRSB-0306	JJP05-06335	KPI85-05900	ETSB-0349	--	PCC-0148
Lysine biosynthesis (given aspartate or homoserine)
		Alternative #1: From aspartate
2.7.2.4	lysC	aspartate kinase	Core	Cyan8802-1175	OXU93-00450	P3F56-08140	RGRSB-1421	JJP05-02755	KPI85-02595	ETSB-1592	ucynA-09130	PCC-0444
1.2.1.11	asd	aspartate-semialdehyde dehydrogenase	Core	Cyan8802-3170	OXU93-04985	P3F56-03405	RGRSB-0661	JJP05-08065	KPI85-07600	ETSB-0699	ucynA-00340	PCC-0439
		Alternative #2: From homoserine
1.1.1.3	hom	homoserine dehydrogenase	Core	Cyan8802-0827	OXU93-03090	P3F56-04955	RGRSB-0949	JJP05-09595	KPI85-08950	ETSB-0996	ucynA-03990	--	Alternate source of Asp semialdehyde
		Common pathway
4.3.3.7	dapA	4-hydroxy-tetrahydrodipicolinate synthase	Core	Cyan8802-3169	OXU93-04980	P3F56-03400	RGRSB-0660	JJP05-08060	KPI85-07595	ETSB-0698	ucynA-00330	PCC-0440
1.17.1.8	dapB	4-hydroxy-tetrahydrodipicolinate reductase	Core	Cyan8802-1698	OXU93-05645	P3F56-04180	RGRSB-0811	JJP05-08975	KPI85-08300	ETSB-0853	ucynA-12650	PCC-0806
2.6.1.83	dapL	LL-diaminopimelate aminotransferase	Core	Cyan8802-0509	OXU93-07300	P3F56-10230	RGRSB-1007	JJP05-04765	KPI85-04485	ETSB-0061	ucynA-09940	PCC-0549
2.6.1.83	dapL	LL-diaminopimelate aminotransferase	Core	Cyan8802-2292	OXU93-04580	P3F56-02940	RGRSB-0566	JJP05-07620	KPI85-07150	ETSB-0604	ucynA-09940	PCC-0549
5.1.1.7	dapF	diaminopimelate epimerase	Core	Cyan8802-2377	OXU93-01180	P3F56-07315	RGRSB-1574	JJP05-01950	KPI85-01865	ETSB-1440	ucynA-04980	PCC-0153
4.1.1.20	lysA	diaminopimelate decarboxylase		Cyan8802-0123	OXU93-00890	P3F56-07615	RGRSB-1518	JJP05-02245	KPI85-02150	ETSB-1498	ucynA-03160	PCC-0794
Methionine biosynthesis(given aspartate)
2.7.2.4	lysC	aspartate kinase	Core	Cyan8802-1175	OXU93-00450	P3F56-08140	RGRSB-1421	JJP05-02755	KPI85-02595	ETSB-1592	ucynA-09130	PCC-0444
1.2.1.11	asd	aspartate-semialdehyde dehydrogenase	Core	Cyan8802-3170	OXU93-04985	P3F56-03405	RGRSB-0661	JJP05-08065	KPI85-07600	ETSB-0699	ucynA-00340	PCC-0439
2.8.1.16	xxx	L-aspartate semialdehyde sulfurtransferase	Core	Cyan8802-3565	OXU93-00200	P3F56-08435	RGRSB-1363	JJP05-03045	KPI85-02900	ETSB-1648	--	--
2.1.1.13	metH	5-methyltetrahydrofolate--homocysteine methyltransferase	Core	Cyan8802-3611	OXU93-03625	P3F56-01830	RGRSB-0352	JJP05-06535	KPI85-06130	ETSB-0394	--	--
Phenylalanine biosynthesis (given D-Erythrose-4P; see Fig. S14 of Elhai, 2023)													Uses naming of Gram-positives
2.5.1.54	aroA	3-deoxy-7-phosphoheptulonate synthase	Core	Cyan8802-2333	OXU93-01535	P3F56-06845	RGRSB-1661	JJP05-01520	KPI85-01450	ETSB-1350	ucynA-11210	--	Highly similar to B. subtilis 168 AroA, not to E. coli AroF, G, H
2.5.1.54	aroA	3-deoxy-7-phosphoheptulonate synthase		Cyan8802-3689	--	--	--	--	--	--	--	--	Highly similar to B. subtilis 168 AroA, not to E. coli AroF, G, H
4.2.3.4	aroB	3-dehydroquinate synthase	Core	Cyan8802-4222	OXU93-03055	P3F56-04990	RGRSB-0959	JJP05-09635	KPI85-08990	ETSB-1005	ucynA-05560	PCC-0121
4.2.1.10	aroQ	3-dehydroquinate dehydratase, Type II	Core	Cyan8802-0744	OXU93-04515	P3F56-02855	RGRSB-0547	JJP05-07530	KPI85-07070	ETSB-0586	ucynA-07910	--	Highly similar to B. subtilis 168 YqhS and Corynebacterium glutamicum AroQ, not to E. coli AroD
1.1.1.25	aroD	shikimate dehydrogenase	Core	Cyan8802-4481	OXU93-02445	P3F56-05740	RGRSB-1869	JJP05-00490	KPI85-00460	ETSB-1142	ucynA-12120	PCC-0397
2.7.1.71	aroK	shikimate kinase	Core	Cyan8802-0979	OXU93-02535	P3F56-05615	RGRSB-1892	JJP05-00380	KPI85-00360	ETSB-1117	ucynA-11520	PCC-0289
2.5.1.19	aroE	3-phosphoshikimate 1-carboxyvinyltransferase	Core	Cyan8802-1066	OXU93-00440	P3F56-08150	RGRSB-1419	JJP05-02765	KPI85-02610	ETSB-1593	--	--
4.2.3.5	aroF	chorismate synthase	Core	Cyan8802-1664	OXU93-07475	P3F56-10005	RGRSB-1050	JJP05-04570	KPI85-04305	ETSB-0018	ucynA-09900	PCC-0546
5.4.99.5	aroH	chorismate mutase	Core	Cyan8802-0402	OXU93-02110	P3F56-06120	RGRSB-1790	JJP05-00865	KPI85-00840	ETSB-1222	--	PCC-0732
	Alternative #1: Phenylpyruvate route to phenylalanine
4.2.1.51	pheA2	prephenate dehydratase	Core	Cyan8802-1096	OXU93-03315	P3F56-04665	RGRSB-0900	JJP05-09330	KPI85-08720	ETSB-0947	--	PCC-0551
2.6.1.1	aspB	aspartate aminotransferase	Core	Cyan8802-2382	OXU93-05275	P3F56-03765	RGRSB-0727	JJP05-08410	KPI85-07905	ETSB-0767	ucynA-01480	--	Alternative to HisC. Present in Asp and Phe biosynthesis.
2.6.1.9	hisC	histidinol-phosphate aminotransferase	Core	Cyan8802-1499	OXU93-04080	P3F56-02360	RGRSB-0454	JJP05-07050	KPI85-06610	ETSB-0493	--	PCC-0345	Alternative to AspB. Present also in His biosynthesis.
	Alternative #2: Arogenate route to phenylalanine
2.6.1.57	tyrB	aromatic-amino-acid transaminase											Alternative to APAT/GPAT. Activity in Synechocystis demonstrated by Bonner et al (2004).
2.6.1.78	APAT	aspartate---prephenate aminiotransferase											Alternative to TyrB/GPAT
[truncated: 64 more rows]

## Sheet: G-Cofactors
EC number	GenName	Description	Core?	Rip8802	EpNp	EcNp	RgSB	RaSB	EaSB	EtSB	UCYN-A	Pchrom	Comment
[truncated: 169 more rows]

[truncated: 1 more sheets: Refs]
