# Supplementary material for: Genomes of N2-fixing endosymbionts of unicellular eukaryotes and host-independence
Source: BMC Genomics. 2026 Feb 5;27:189. doi: 10.1186/s12864-026-12517-0 (PMC12903740; doi:10.1186/s12864-026-12517-0)
Supplement: Supplementary file 1 — Supplementary Material 1. Table S1: Genomes used in this study. Table S2: Proteins and RNA related to selected metabolic pathways. Table S3: Sets of orthologs and their intersections. Table S4: Transport proteins. Table S5: Orthologs used to construct genomic phylogenetic tree. [file 12864_2026_12517_MOESM1_ESM.zip › Table-S3-Sets.xlsx]

## Sheet: S3A-Statistics
Supplemental Table S3A: Counts of sets of orthologs and their intersections
	Rip8802	Cro51142	EpSB	EcSB	RgSB	RaSB	EaSB	EtSB	UCYN-A
Total	4453	5304	1697	1931	1681	1897	1682	1723	1213
Core	1779	1775	1209	1241	1229	1196	1141	1145	926
All-RE	1398	1402	1437	1437	1437	1437	1437	1437	980
All-RE & Core	1094	1093	1094	1094	1094	1094	1094	1094	809
All-RE & NOT(Core)	304	309	343	343	343	343	343	343	171
NOT(All-RE) & Core	685	685	115	147	135	102	47	51	117
All-RE & R8802	1398	1376	1398	1398	1398	1398	1398	1398	972
All-RE & NOT(R8802)	0	26	39	39	39	39	39	39	8
No-RE	2753	1453	0	0	0	0	0	0	69
No-RE & Core	512	509	0	0	0	0	0	0	44
NOT(No-RE) & Core	1267	1266	1209	1241	1229	1196	1141	1145	882
Unique			51	193	12	118	83	112
Unique&Core			5	7	3	2	2	1
Unique&NotCore			46	186	9	116	81	111
DEFINITIONS
Core	Set of orthologs found in close cyanobacterial relatives to Rhopalodian endosymbionts
All-RE	Set of orthologs found in all Rhopalodian endosymbionts
No-RE	Set of proteins of Rip8802 with orthologs in no Rhopalodian endosymbiont
Unique	Protein found in a Rhopalodian endosymbiont with orthologs in no other
ORGANISMS / ENDOSYMBIONTS (see Table S1 for sources)
Rip8802	Cyanobacterium Rippkaea PCC 8802
Cro51142	Cyanobacterium Crocosphaera ATCC 51142
EpSB	Endosymbiont from Epithemia pelagica
EcSB	Endosymbiont from Epithemia clementina
RgSB	Endosymbiont from Rhopalodia gibberula
RaSB	Endosymbiont from Rhopalodia gibba 17Bon1
EaSB	Endosymbiont from Epithemia adnata Bon19
EtSB	Endosymbiont from Epithemia turgida

## Sheet: S3B No-RE & Core
Supplemental Table S3B: Proteins present in Core set with orthologs in no Rhopalodian endosymbiont
GenName	Rip8802	UCYN-A	Description	Category	Comment
hppD	Cyan8802-2705	--	4-hydroxyphenylpyruvate dioxygenase	aromatic amino acid metabolism	tyrosine catabolism
--	Cyan8802-3637	--	anthranilate phosphoribosyltransferase family protein	aromatic amino acid metabolism	Endosymbionts all have TrpD
--	Cyan8802-1857	--	2-phosphoglycolate phosphatase	carbon fixation/photorespiration
--	Cyan8802-3209	--	2-phosphoglycolate phosphatase	carbon fixation/photorespiration
cupS	Cyan8802-1035	--	CO2 uptake protein	carbon fixation/photorespiration
glcD1	Cyan8802-0851	--	glycolate dehydrogenase 1	carbon fixation/photorespiration
glcD2	Cyan8802-1443	--	glycolate dehydrogenase 2	carbon fixation/photorespiration
cmpC	Cyan8802-2598	--	high affinity bicarbonate ABC transporter ATP-binding protein	carbon fixation/photorespiration
cmpB	Cyan8802-2597	--	high affinity bicarbonate ABC transporter permease	carbon fixation/photorespiration
cmpA	Cyan8802-2596	--	high affinity bicarbonate ABC transporter substrate-binding protein	carbon fixation/photorespiration
cmpD	Cyan8802-2599	--	high affinity bicarbonate ABC-type transporter	carbon fixation/photorespiration
bicA	Cyan8802-2304	--	low-affinity sodium/bicarbonate symporter BicA	carbon fixation/photorespiration
rbcX	Cyan8802-1629	--	RbcX monomer	carbon fixation/photorespiration
cbbL	Cyan8802-1628	--	ribulose bisphosphate carboxylase/oxygenase large subunit	carbon fixation/photorespiration
raf1	Cyan8802-0813	--	RuBisCO accumulation factor 1	carbon fixation/photorespiration
ccaA	Cyan8802-4166	--	carboxysomal carbonic anhydrase CcaA	carboxysome protein
ccmS	Cyan8802-3765	--	carboxysome assembly chaperone CcmS	carboxysome protein
ccmM	Cyan8802-1624	--	carboxysome assembly protein CcmM	carboxysome protein
ccmN	Cyan8802-1625	--	carboxysome assembly protein CcmN	carboxysome protein
ccmK1	Cyan8802-1622	--	carboxysome hexamer-forming shell protein (BMC-H) CcmK1	carboxysome protein
ccmK2	Cyan8802-1621	--	carboxysome hexamer-forming shell protein (BMC-H) CcmK2	carboxysome protein
ccmK3	Cyan8802-1885	--	carboxysome hexamer-forming shell protein (BMC-H) CcmK3	carboxysome protein
ccmK4	Cyan8802-1886	--	carboxysome hexamer-forming shell protein (BMC-H) CcmK4	carboxysome protein
ccmL	Cyan8802-1623	--	carboxysome pentamer-forming shell protein (BMC-P) CcmL	carboxysome protein
ccmP	Cyan8802-4090	--	carboxysome trimer-forming shell protein (BMC-T) CcmP	carboxysome protein
cupA	Cyan8802-4312	--	CO2 hydration protein	carboxysome protein
--	Cyan8802-3022	--	gamma carbonic anhydrase family protein	carboxysome protein
chlP	Cyan8802-0173	ucynA-09570	geranylgeranyl diphosphate reductase	Chlorophyll biosynthesis
acsF1	Cyan8802-2312	ucynA-08810	magnesium-protoporphyrin IX monomethyl ester [oxidative] cyclase 1 catalytic subunit	Chlorophyll biosynthesis	AcsF2 is present in genomes with nearly complete chlorophyll biosynthetic pathways
dphA1	Cyan8802-1726	--	chlorophyllase 1	chlorophyll metabolism	Broken in all endosymbiont genomes
kaiB3	Cyan8802-3982	--	circadian clock protein KaiB3	Circadian rhythm	Some endosymbionts have KaiB1
kaiC3	Cyan8802-3983	--	circadian clock protein KaiC3	Circadian rhythm	Endosymbionts have KaiC1
nadK1	Cyan8802-0064	--	NAD(+) kinase 1	Cofactor - NAD(P)	Endosymbionts have a different version of the enzyme
bioF	Cyan8802-0065	--	8-amino-7-oxononanoate synthase	cofactor biosynthesis - biotin	See discussion in text
pabB	Cyan8802-3230	--	4-amino-4-deoxychorismate synthase (2-amino-4-deoxychorismate-forming)	cofactor biosynthesis - dihydrofolate	See discussion in text
purU	Cyan8802-4436	--	formyltetrahydrofolate deformylase	Cofactor biosynthesis - folic acid
panD	Cyan8802-1864	--	aspartate 1-decarboxylase	Cofactor biosynthesis - pantothenate	See discussion in text
comE	Cyan8802-4131	--	ComEC/Rec2 family competence protein	Competence
comA	Cyan8802-3228	--	competence protein	Competence
comM	Cyan8802-3181	--	competence protein ComM homolog	Competence
comF	Cyan8802-0548	--	competence-related protein ComF	Competence
--	Cyan8802-0341	--	late competence development ComFB family protein	competence
--	Cyan8802-2561	--	late competence development ComFB family protein	competence
cphA	Cyan8802-0987	--	cyanophycin synthetase	cyanophycin metabolism
cphB	Cyan8802-0986	--	cyanophycinase	cyanophycin metabolism
phrB	Cyan8802-0729	--	deoxyribodipyrimidine photolyase PhrB	DNA repair	Endosymbionts may cover with PhrA
rnhB	Cyan8802-1094	--	ribonuclease HII	DNA repair	Endosymbionts may cover with RnhA
rfbC	Cyan8802-3694	--	dTDP-4-dehydrorhamnose 3,5-epimerase	external polysaccharide
rfbD	Cyan8802-0492	--	dTDP-4-dehydrorhamnose reductase	external polysaccharide
rfbD	Cyan8802-2150	--	GDP-mannose 4,6-dehydratase	external polysaccharide
rfbA	Cyan8802-0493	--	glucose-1-phosphate thymidylyltransferase	external polysaccharide
xssR	Cyan8802-1502	--	synechan biosynthesis response regulator	external polysaccharide
xssS	Cyan8802-1501	--	synechan biosynthesis two-component hybrid sensor and response regulator	external polysaccharide
xssK	Cyan8802-2701	--	synechan co-polymerase	external polysaccharide
xssP	Cyan8802-1592	--	synechan glycosyltransferase	external polysaccharide
xssN	Cyan8802-2500	--	synechan glycosyltransferase	external polysaccharide
xssI	Cyan8802-2547	--	synechan glycosyltransferase	external polysaccharide
xssM	Cyan8802-2550	--	synechan glycosyltransferase	external polysaccharide
xssB	Cyan8802-3771	--	synechan glycosyltransferase	external polysaccharide
xssF	Cyan8802-3925	--	synechan polymerase	external polysaccharide
xssA	Cyan8802-3772	--	synechan sulfotransferase	external polysaccharide
ppsA	Cyan8802-2864	--	pyruvate, water dikinase	gluconeogenesis
gpsA	Cyan8802-4177	--	glycerol-3-phosphate dehydrogenase [NAD(P)+]	glycolysis	Endosymbionts have different version of enzyme
pyk1	Cyan8802-2305	--	pyruvate kinase	glycolysis	Endosymbionts have different version of enzyme
hoxE	Cyan8802-0096	--	bidirectional hydrogenase HoxE	hydrogenase (reversible)
argZ	Cyan8802-3360	--	arginine dihydrolase	metabolism
frkA	Cyan8802-1025	--	fructokinase	metabolism
--	Cyan8802-1461	--	glutaminase	metabolism	Endosymbionts use different route to glutamate biosynthesis
glgA2	Cyan8802-0872	--	glycogen synthase GlgA2	metabolism	Endosymbionts have different version of enzyme
--	Cyan8802-3453	--	histidinol dehydrogenase	metabolism	Endosymbionts and R8802 have different version of the enzyme
ladC	Cyan8802-2524	--	isoaspartyl peptidase/L-asparaginase	metabolism	Endosymbionts and R8802 have different version of the enzyme
putA	Cyan8802-0114	--	L-proline dehydrogenase/L-glutamate gamma-semialdehyde dehydrogenase	metabolism	Endosymbionts use different route to glutamate biosynthesis
gdhA	Cyan8802-0779	--	NADP-specific glutamate dehydrogenase	metabolism	Endosymbionts use different route to glutamate biosynthesis
--	Cyan8802-3465	--	ribulokinase	metabolism
narB	Cyan8802-3646	--	ferredoxin-nitrate reductase	nitrate utilization
nirA	Cyan8802-3641	--	ferredoxin--nitrite reductase	nitrate utilization
moaE	Cyan8802-0799	--	molybdenum cofactor biosynthesis protein MoaE	nitrate utilization
moeA	Cyan8802-2530	--	molybdopterin molybdotransferase MoeA	nitrate utilization
ntcB	Cyan8802-2380	--	nitrate assimilation transcriptional activator NtcB	nitrate utilization
narM	Cyan8802-4096	--	nitrate reductase cofactor assembly protein	nitrate utilization
flv3	Cyan8802-0685	--	diflavin flavoprotein	Oxygen protection
flv1	Cyan8802-0834	--	diflavin flavoprotein	Oxygen protection
flv2	Cyan8802-2508	--	diflavin flavoprotein	Oxygen protection
flv4	Cyan8802-2510	--	diflavin flavoprotein	Oxygen protection
ndhD2	Cyan8802-3886	--	ferredoxin-plastoquinone oxidoreductase subunit D2	Photosynthesis
ndhD3	Cyan8802-4311	--	ferredoxin-plastoquinone oxidoreductase subunit D3	Photosynthesis
ndhF3	Cyan8802-4309	--	ferredoxin-plastoquinone oxidoreductase subunit F3	Photosynthesis
petJ	Cyan8802-2038	--	cytochrome c6	Photosystem I
ycf3	Cyan8802-2215	ucynA-00400	photosystem I assembly protein Ycf3	Photosystem I
ycf4	Cyan8802-0559	ucynA-03520	photosystem I assembly protein Ycf4	Photosystem I
psaA	Cyan8802-4142	ucynA-07110	photosystem I P700 chlorophyll a apoprotein A1	Photosystem I
psaB	Cyan8802-4143	ucynA-07120	photosystem I P700 chlorophyll a apoprotein A2	Photosystem I
psaD	Cyan8802-0387	ucynA-02590	photosystem I reaction center subunit II	Photosystem I
psaF	Cyan8802-2714	ucynA-06320	photosystem I reaction center subunit III	Photosystem I
psaE	Cyan8802-0128	ucynA-02950	photosystem I reaction center subunit IV	Photosystem I
psaK2	Cyan8802-0469	--	photosystem I reaction center subunit PsaK 2	Photosystem I
--	Cyan8802-4024	ucynA-05490	photosystem I reaction centre subunit XI PsaL	Photosystem I
--	Cyan8802-3851	ucynA-10190	thylakoid membrane photosystem I accumulation factor	Photosystem I
ycf39	Cyan8802-0063	--	chaperon-like protein for quinone binding in photosystem II	photosystem II
psbF	Cyan8802-4186	--	cytochrome b559 β subunit dimer	Photosystem II
psbV	Cyan8802-4370	--	cytochrome c550	Photosystem II
psbE	Cyan8802-4187	--	cytochrome cytochrome b559 alpha subunit	Photosystem II
psbP	Cyan8802-3575	--	photosystem II assembly protein CyanoP	Photosystem II
psb27	Cyan8802-2924	--	photosystem II assembly protein Psb27	Photosystem II
psbW2	Cyan8802-2536	--	photosystem II assembly protein Psb28	Photosystem II
--	Cyan8802-2334	--	photosystem II assembly protein Sll0933	Photosystem II
ycf48	Cyan8802-4188	--	photosystem II assembly protein Ycf48	Photosystem II
--	Cyan8802-2509	--	photosystem II chaperone	Photosystem II
psbU	Cyan8802-3877	--	photosystem II complex extrinsic protein PsbU	Photosystem II
psbC	Cyan8802-0053	ucynA-08910	photosystem II CP43 reaction center protein	Photosystem II
psbD2	Cyan8802-1987	--	photosystem II D2 protein	Photosystem II
--	Cyan8802-0054	--	photosystem II D2 protein (photosystem q(a) protein)	Photosystem II
psbO	Cyan8802-4391	--	photosystem II manganese-stabilizing polypeptide	Photosystem II
psbQ	Cyan8802-2154	--	photosystem II protein CyanoQ	Photosystem II
psbA2	Cyan8802-2041	--	photosystem II protein D1 2 precursor	Photosystem II
psbB	Cyan8802-3051	--	photosystem II reaction center protein CP47	Photosystem II
psbH	Cyan8802-1672	--	photosystem II reaction center protein H	Photosystem II
psbT	Cyan8802-3050	--	photosystem II reaction center protein T	Photosystem II
ycf12	Cyan8802-2523	--	photosystem II reaction center protein Ycf12	Photosystem II
psbZ	Cyan8802-3635	--	photosystem II reaction center protein Z	Photosystem II
psbW1	Cyan8802-1238	--	photosystem II reaction center Psb28 protein	Photosystem II
--	Cyan8802-1267	--	photosystem q(b) protein	Photosystem II
cpcE	Cyan8802-3041	--	[phycocyanin alpha-subunit]:phycocyanobilin lyase &alpha; subunit	phycobiliprotein
cpcF	Cyan8802-3047	--	[phycocyanin alpha-subunit]:phycocyanobilin lyase &beta; subunit	phycobiliprotein
apcA	Cyan8802-3315	--	allophycocyanin &alpha; subunit	phycobiliprotein
apcB	Cyan8802-3314	--	allophycocyanin &beta; subunit	phycobiliprotein
apcD	Cyan8802-1256	--	allophycocyanin subunit alpha-B	phycobiliprotein
apcF	Cyan8802-0836	--	allophycocyanin subunit beta-18	phycobiliprotein
cpcT	Cyan8802-1417	--	phycobiliprotein &beta;-cysteine-153 phycobilin lyase	phycobiliprotein
cpcS	Cyan8802-1382	--	phycobiliprotein cysteine-84 phycobilin lyase CpcS subunit	phycobiliprotein
apcE	Cyan8802-2095	--	phycobilisome core-membrane linker polypeptide ApcE	phycobiliprotein
nblB	Cyan8802-0959	--	phycobilisome degradation protein NblB	phycobiliprotein
--	Cyan8802-1084	--	phycobilisome protein	phycobiliprotein
apcC	Cyan8802-3313	--	phycobilisome small core linker polypeptide ApcC	phycobiliprotein
cpcD	Cyan8802-3042	--	phycobilisome small rod linker polypeptide CpcD	phycobiliprotein
apcG	Cyan8802-3911	--	phycobilisome:photosystem II linker protein	phycobiliprotein
cpcA	Cyan8802-3045	--	phycocyanin &alpha; subunit	phycobiliprotein
cpcB	Cyan8802-3046	--	phycocyanin &beta; subunit	phycobiliprotein
menA	Cyan8802-1548	ucynA-05230	1,4-dihydroxy-2-naphthoate phytyltransferase	phylloquinone biosynthesis
menI	Cyan8802-1875	ucynA-07130	1,4-dihydroxy-2-naphthoyl-CoA hydrolase	phylloquinone biosynthesis
menB	Cyan8802-0255	ucynA-05740	1,4-dihydroxy-2-naphthoyl-CoA synthase	phylloquinone biosynthesis
menD	Cyan8802-1029	ucynA-01300	2-succinyl-5-enolpyruvyl-6-hydroxy-3-cyclohexene-1-carboxylic-acid synthase	phylloquinone biosynthesis
menE	Cyan8802-1235	ucynA-12510	2-succinylbenzoate--CoA ligase	phylloquinone biosynthesis
menG	Cyan8802-3610	ucynA-00120	demethylphylloquinol methyltransferase	phylloquinone biosynthesis
menF	Cyan8802-1547	ucynA-05240	isochorismate synthase	phylloquinone biosynthesis
pilM	Cyan8802-4212	--	pilin pore complex protein PilM	pili
pilN	Cyan8802-4211	--	pilin pore complex protein PilN	pili
pilQ	Cyan8802-4210	--	pilin secretin pore PilQ	pili
pilA4	Cyan8802-2564	--	pilin-like protein PilA4	pili
pilB1	Cyan8802-1636	--	pilus assembly ATPase PilB1	pili
hmpF	Cyan8802-0753	--	pilus motility taxis protein HmpF	pili
pilD	Cyan8802-0199	--	prepilin peptidase/<i>N</i>-methylase	pili
pilT1	Cyan8802-1637	--	type IV pilus disassembly ATPase PilT1	pili
pilC	Cyan8802-1638	--	Type IV pilus platform protein (inactive)	pili
pilT2	Cyan8802-3324	--	type IV pilus twitching motility protein PilT2	pili
hoxF	Cyan8802-0095	--	bidirectional hydrogenase HoxF	reversible hydrogenase
hoxH	Cyan8802-0092	--	bidirectional hydrogenase HoxH	reversible hydrogenase
hoxU	Cyan8802-0094	--	bidirectional hydrogenase HoxU	reversible hydrogenase
hoxY	Cyan8802-0093	--	bidirectional hydrogenase HoxY	reversible hydrogenase
hoxW	Cyan8802-0011	--	hydrogenase maturation protease	reversible hydrogenase
sodB	Cyan8802-0435	--	superoxide dismutase (Fe)	superoxide dismutase (Fe)	Endosymbionts have different version of enzyme
hpt	Cyan8802-0010	--	homogentisate phytyltransferase	tocopherol biosynthesis
vte1	Cyan8802-1107	--	tocopherol cyclase	tocopherol biosynthesis
vte4	Cyan8802-0335	--	tocopherol methyltransferase	tocopherol biosynthesis
mdh	Cyan8802-0539	--	malate dehydrogenase	tricarboxylic acid cycle
pfoA	Cyan8802-3966	--	pyruvate:ferredoxin (flavodoxin) oxidoreductase	tricarboxylic acid cycle	Endosymbionts have different version of enzyme
sdhA	Cyan8802-1882	--	succinate dehydrogenase/fumarate reductase flavoprotein subunit	tricarboxylic acid cycle
sdhB1	Cyan8802-0404	--	succinate dehydrogenase/fumarate reductase iron-sulfur subunit	tricarboxylic acid cycle
--	Cyan8802-1980	--	(Fe-S)-binding protein
cpcM	Cyan8802-0720	--	[protein]-L-asparagine/L-lysine N-methyltransferase
--	Cyan8802-0025	--	1-acylglycerol-3-phosphate O-acyltransferase
--	Cyan8802-4257	ucynA-02990	1-Cys peroxiredoxin monomer
--	Cyan8802-2637	--	2TM domain-containing protein
pgtA	Cyan8802-3275	ucynA-03570	6-hydroxymethylpterin-&beta;-galactoside glucuronosyltransferase
--	Cyan8802-1743	--	AAA family ATPase
--	Cyan8802-3292	--	AAA family ATPase
--	Cyan8802-3458	ucynA-10850	AAA family ATPase
--	Cyan8802-2298	--	ABC transporter ATP-binding protein
--	Cyan8802-2944	--	ABC transporter ATP-binding protein
--	Cyan8802-1612	--	ABC transporter permease
devC	Cyan8802-3800	--	ABC transporter permease DevC
acs	Cyan8802-2604	ucynA-07460	acetate--CoA ligase
cya1	Cyan8802-4251	--	adenylate cyclase Cya1
--	Cyan8802-3583	--	AI-2E family transporter
ape2	Cyan8802-0973	--	alanyl aminopeptidase
--	Cyan8802-0017	--	aldo/keto reductase
phoA	Cyan8802-2478	--	alkaline phosphatase
Diox1	Cyan8802-4402	--	all-trans-8'-ap-o-beta-carotenal 15,15'-oxygenase
--	Cyan8802-0829	--	alpha/beta fold hydrolase
--	Cyan8802-2155	--	alpha/beta fold hydrolase
--	Cyan8802-1793	--	alpha/beta hydrolase
--	Cyan8802-1492	--	amino acid ABC transporter substrate-binding protein
htpX	Cyan8802-0566	--	aminopeptidase
--	Cyan8802-3289	--	ArsB/NhaD family transporter
acr3	Cyan8802-2372	--	arsenite efflux transporter Acr3
arsM	Cyan8802-4114	--	arsenite methyltransferase ArsM
--	Cyan8802-1666	--	ATP-binding cassette domain-containing protein
pfk1	Cyan8802-3979	--	ATP-dependent 6-phosphofructokinase
recQ	Cyan8802-4440	--	ATP-dependent DNA helicase RecQ
ftsH4	Cyan8802-2543	--	ATP-dependent zinc metalloprotease FtsH4
ccr1	Cyan8802-2195	--	B12-binding domain-containing radical SAM protein
--	Cyan8802-3801	--	biotin/lipoyl-binding protein
yqeK	Cyan8802-3003	--	bis(5'-nucleosyl)-tetraphosphatase (symmetrical) YqeK
sycrp1	Cyan8802-0916	--	cAMP receptor protein transcription factor SYCRP1
--	Cyan8802-0013	--	carotenoid oxygenase family protein
--	Cyan8802-3751	--	cation-transporting P-type ATPase
--	Cyan8802-3618	--	CHAD domain-containing protein
pilL-C	Cyan8802-3559	--	CheA-like protein PilL C-terminal domain
pilL-N	Cyan8802-4111	--	CheA-like protein PilL N-terminal domain
pixI	Cyan8802-2779	--	chemotaxis CheW-like protein
--	Cyan8802-2774	--	CheW domain-containing protein
pilI	Cyan8802-0750	--	CheW-like chemotaxis protein PilI
pilH	Cyan8802-0751	--	CheY-like protein PilH
--	Cyan8802-1265	--	CIA30 family protein
--	Cyan8802-3913	--	class I SAM-dependent methyltransferase
--	Cyan8802-4135	--	CocE/NonD family hydrolase
--	Cyan8802-4134	--	creatininase family protein
--	Cyan8802-0353	--	Crp/Fnr family transcriptional regulator
cph1	Cyan8802-4151	--	cyanobacteriochrome Cph1
pixJ1	Cyan8802-2778	--	cyanobacteriochrome/methyl-accepting chemotaxis protein PixJ1
--	Cyan8802-2410	--	cyclic 2,3-diphosphoglycerate synthase
moaC	Cyan8802-2634	--	cyclic pyranopterin monophosphate synthase MoaC
dacB	Cyan8802-0413	--	D-alanyl-D-alanine carboxypeptidase/D-alanyl-D-alanine-endopeptidase
--	Cyan8802-0080	--	DegT/DnrJ/EryC1/StrS family aminotransferase
--	Cyan8802-3799	--	DevA family ABC transporter ATP-binding protein
--	Cyan8802-3948	--	diacylglycerol lipase
--	Cyan8802-0431	--	dienelactone hydrolase family protein
dgcB	Cyan8802-0019	--	diguanylate cyclase DgcB
--	Cyan8802-0185	--	dihydroorotate dehydrogenase (quinone)
--	Cyan8802-2516	--	DMT family transporter
--	Cyan8802-1016	--	DNA phosphorothioation-associated putative methyltransferase
radC	Cyan8802-0400	--	DNA repair protein RadC
dprA	Cyan8802-0660	--	DNA-processing protein DprA
--	Cyan8802-2358	--	dolichyl-phosphate-mannose--protein mannosyltransferase
--	Cyan8802-1922	--	DUF1257 domain-containing protein
--	Cyan8802-3459	ucynA-10860	DUF1257 domain-containing protein
--	Cyan8802-4064	--	DUF1622 domain-containing protein
--	Cyan8802-2691	--	DUF1824 family protein
--	Cyan8802-3366	ucynA-01720	DUF1995 family protein
--	Cyan8802-1095	ucynA-02940	DUF1997 domain-containing protein
--	Cyan8802-1991	--	DUF2330 domain-containing protein
--	Cyan8802-2513	--	DUF2358 domain-containing protein
--	Cyan8802-4069	--	DUF2470 domain-containing protein
--	Cyan8802-4049	ucynA-09630	DUF2499 domain-containing protein
--	Cyan8802-0653	ucynA-01760	DUF2839 domain-containing protein
--	Cyan8802-2721	--	DUF2854 domain-containing protein
--	Cyan8802-0133	--	DUF2973 domain-containing protein
--	Cyan8802-1923	--	DUF2997 domain-containing protein
--	Cyan8802-3274	--	DUF3119 family protein
--	Cyan8802-4250	--	DUF3120 domain-containing protein
--	Cyan8802-3853	--	DUF3143 domain-containing protein
--	Cyan8802-3747	--	DUF3488 and DUF4129 domain-containing transglutaminase family protein
--	Cyan8802-3185	--	DUF3493 domain-containing protein
--	Cyan8802-4050	ucynA-09620	DUF3593 domain-containing protein
--	Cyan8802-3531	--	DUF3598 family protein
--	Cyan8802-0004	--	DUF427 domain-containing protein
--	Cyan8802-2093	--	DUF427 domain-containing protein
--	Cyan8802-3019	--	DUF4327 family protein
--	Cyan8802-0072	--	DUF4336 domain-containing protein
--	Cyan8802-2130	--	DUF58 domain-containing protein
--	Cyan8802-1933	ucynA-00440	DUF751 family protein
--	Cyan8802-1854	--	DUF928-containing protein
--	Cyan8802-2960	--	efflux RND transporter membrane fusion protein
--	Cyan8802-3522	--	efflux RND transporter periplasmic adaptor subunit
envD	Cyan8802-0516	--	efflux RND transporter permease subunit
--	Cyan8802-3520	--	efflux RND transporter permease subunit
vapC6	Cyan8802-0688	--	endoribonuclease VapC6
--	Cyan8802-2644	--	esterase-like activity of phytase family protein
nucH	Cyan8802-1701	--	extracellular endonuclease NucH
--	Cyan8802-1981	--	FAD-binding oxidoreductase
--	Cyan8802-1989	--	FAD-binding oxidoreductase
--	Cyan8802-1043	--	fasciclin domain-containing protein
fed10	Cyan8802-1606	--	ferredoxin 10
fed5	Cyan8802-1086	--	ferredoxin 5
fed7	Cyan8802-1921	--	ferredoxin 7
--	Cyan8802-4174	--	ferric uptake regulation protein
--	Cyan8802-0761	--	FHA domain-containing protein
--	Cyan8802-1482	--	FHA domain-containing protein
--	Cyan8802-1575	--	FHA domain-containing protein
--	Cyan8802-3186	ucynA-04670	FKBP-type peptidyl-prolyl cis-trans isomerase
--	Cyan8802-3650	--	flotillin family protein
ggt	Cyan8802-0533	--	gamma-glutamyltransferase
--	Cyan8802-3447	--	GGDEF and EAL domains-containing protein
--	Cyan8802-3448	--	GGDEF and EAL domains-containing protein
--	Cyan8802-4489	--	GGDEF and EAL domains-containing protein
--	Cyan8802-2076	--	GGDEF domain-containing protein
--	Cyan8802-3562	--	GGDEF domain-containing protein
--	Cyan8802-0572	ucynA-11320	GIY-YIG nuclease family protein
--	Cyan8802-2434	--	glucose/ribitol short chain dehydrogenase/reductase
--	Cyan8802-2181	--	glutathione <i>S</i>-transferase
--	Cyan8802-3798	--	glutathione <i>S</i>-transferase
arsC	Cyan8802-3381	--	glutathione/glutaredoxin-dependent arsenate reductase ArsC
--	Cyan8802-1971	--	glycoside hydrolase family 13 protein
--	Cyan8802-1063	--	glycosyltransferase
--	Cyan8802-0739	--	glycosyltransferase family 2 protein
--	Cyan8802-1514	--	glycosyltransferase family 4 protein
--	Cyan8802-2726	--	glycosyltransferase family 4 protein
--	Cyan8802-4495	--	glycosyltransferase family 4 protein
--	Cyan8802-0669	--	GNAT family N-acetyltransferase
--	Cyan8802-2689	--	GNAT family N-acetyltransferase
grrM	Cyan8802-1494	--	GRRM system radical SAM/SPASM domain protein
moaA	Cyan8802-1797	--	GTP 3',8-cyclase MoaA
--	Cyan8802-4115	--	GUN4 domain-containing protein
--	Cyan8802-4075	--	HAD family phosphatase
hik11	Cyan8802-4132	--	HAMP domain-containing sensor histidine kinase
pbsA2	Cyan8802-0098	--	heme oxygenase 2
--	Cyan8802-3678	--	hemolysin family protein
--	Cyan8802-0544	--	HlyD family efflux transporter periplasmic adaptor subunit
hslO	Cyan8802-3227	--	Hsp33 family molecular chaperone HslO
--	Cyan8802-4193	--	Hsp70 family protein
mrgA	Cyan8802-4105	--	hydrogen peroxide induced DNA binding protein
--	Cyan8802-0545	--	HylA ABC transporter
--	Cyan8802-0033	--	hypothetical protein
--	Cyan8802-0273	--	hypothetical protein
--	Cyan8802-0351	--	hypothetical protein
--	Cyan8802-0364	--	hypothetical protein
--	Cyan8802-0424	--	hypothetical protein
--	Cyan8802-0567	--	hypothetical protein
--	Cyan8802-0575	--	hypothetical protein
--	Cyan8802-0706	--	hypothetical protein
--	Cyan8802-0716	--	hypothetical protein
--	Cyan8802-0871	--	hypothetical protein
--	Cyan8802-0899	--	hypothetical protein
--	Cyan8802-0904	--	hypothetical protein
--	Cyan8802-1019	--	hypothetical protein
--	Cyan8802-1082	--	hypothetical protein
--	Cyan8802-1085	--	hypothetical protein
--	Cyan8802-1087	--	hypothetical protein
--	Cyan8802-1189	--	hypothetical protein
--	Cyan8802-1255	--	hypothetical protein
--	Cyan8802-1453	--	hypothetical protein
--	Cyan8802-1456	--	hypothetical protein
--	Cyan8802-1594	--	hypothetical protein
--	Cyan8802-1648	ucynA-01920	hypothetical protein
--	Cyan8802-1661	--	hypothetical protein
--	Cyan8802-1689	--	hypothetical protein
--	Cyan8802-1859	--	hypothetical protein
--	Cyan8802-1881	--	hypothetical protein
--	Cyan8802-1926	--	hypothetical protein
--	Cyan8802-1965	--	hypothetical protein
--	Cyan8802-2003	--	hypothetical protein
--	Cyan8802-2136	--	hypothetical protein
--	Cyan8802-2290	--	hypothetical protein
--	Cyan8802-2299	--	hypothetical protein
--	Cyan8802-2316	--	hypothetical protein
--	Cyan8802-2359	--	hypothetical protein
--	Cyan8802-2391	--	hypothetical protein
--	Cyan8802-2400	--	hypothetical protein
gifA	Cyan8802-2421	--	hypothetical protein
--	Cyan8802-2423	--	hypothetical protein
--	Cyan8802-2453	--	hypothetical protein
--	Cyan8802-2531	--	hypothetical protein
--	Cyan8802-2539	--	hypothetical protein
--	Cyan8802-2724	--	hypothetical protein
--	Cyan8802-2725	--	hypothetical protein
--	Cyan8802-2740	--	hypothetical protein
--	Cyan8802-2837	--	hypothetical protein
--	Cyan8802-2956	--	hypothetical protein
--	Cyan8802-2965	--	hypothetical protein
--	Cyan8802-3006	--	hypothetical protein
--	Cyan8802-3288	--	hypothetical protein
--	Cyan8802-3321	--	hypothetical protein
--	Cyan8802-3457	ucynA-10840	hypothetical protein
--	Cyan8802-3514	--	hypothetical protein
--	Cyan8802-3555	--	hypothetical protein
--	Cyan8802-3566	--	hypothetical protein
--	Cyan8802-3586	--	hypothetical protein
--	Cyan8802-3715	--	hypothetical protein
--	Cyan8802-3766	ucynA-04590	hypothetical protein
--	Cyan8802-3842	--	hypothetical protein
--	Cyan8802-3848	--	hypothetical protein
--	Cyan8802-3937	--	hypothetical protein
--	Cyan8802-4009	--	hypothetical protein
--	Cyan8802-4067	--	hypothetical protein
--	Cyan8802-4216	--	hypothetical protein
--	Cyan8802-4393	--	hypothetical protein
--	Cyan8802-4426	--	hypothetical protein
--	Cyan8802-4507	--	hypothetical protein
--	Cyan8802-4535	--	hypothetical protein
--	Cyan8802-4553	--	hypothetical protein
--	Cyan8802-3184	--	ion channel
--	Cyan8802-2542	--	iron uptake porin
futC	Cyan8802-1784	ucynA-01950	iron(III)- ABC transporter ATP-binding protein
futB	Cyan8802-3435	ucynA-04190	iron(III) ABC transporter, permease protein
egtD	Cyan8802-2712	--	L-histidine N(alpha)-methyltransferase
lon	Cyan8802-1097	--	LON peptidase
pirR	Cyan8802-0279	--	LysR family transcriptional regulator
mgtE	Cyan8802-1669	ucynA-09890	magnesium transporter
--	Cyan8802-2311	--	MBL fold metallo-hydrolase
--	Cyan8802-2889	--	MBL fold metallo-hydrolase
--	Cyan8802-3371	--	MBL fold metallo-hydrolase
--	Cyan8802-0765	--	mechanosensitive ion channel
merA	Cyan8802-0963	--	mercuric reductase
--	Cyan8802-3829	--	META domain-containing protein
--	Cyan8802-2376	--	metallophosphoesterase
pilJ	Cyan8802-0749	--	methyl-accepting chemotaxis protein PilJ
--	Cyan8802-3103	--	MFS transporter
--	Cyan8802-4479	--	MFS transporter
dnaK1	Cyan8802-0507	--	molecular chaperone DnaK1
nhaS2	Cyan8802-2665	--	Na<sup>+</sup>/H<sup>+</sup> antiporter NhaS2
nhaS5	Cyan8802-1732	--	Na<sup>+</sup>/H<sup>+</sup> antiporter NhaS5
amiB	Cyan8802-3053	--	N-acetylmuramoyl-L-alanine amidase B
--	Cyan8802-0570	--	NACHT domain-containing protein
--	Cyan8802-4477	--	NAD-binding protein
--	Cyan8802-2026	--	NAD-dependent epimerase/dehydratase family protein
ndbA	Cyan8802-2631	ucynA-04870	NADH-quinone oxidoreductase NDH-2
--	Cyan8802-0479	--	NfeD family protein
--	Cyan8802-3464	--	NUDIX hydrolase
--	Cyan8802-3713	--	NUDIX hydrolase
--	Cyan8802-1513	--	PAP/fibrillin family protein
--	Cyan8802-3446	--	ParA family protein
pilG	Cyan8802-0752	--	PatA-like protein response regulator PilG
--	Cyan8802-3676	--	penicillin acylase family protein
--	Cyan8802-0392	--	pentapeptide repeat-containing protein
--	Cyan8802-0562	--	pentapeptide repeat-containing protein
--	Cyan8802-2697	--	pentapeptide repeat-containing protein
--	Cyan8802-3581	--	pentapeptide repeat-containing protein
--	Cyan8802-3601	--	pentapeptide repeat-containing protein
--	Cyan8802-3811	--	pentapeptide repeat-containing protein
--	Cyan8802-3923	--	pentapeptide repeat-containing protein
--	Cyan8802-4196	--	pentapeptide repeat-containing protein
--	Cyan8802-0466	--	peptidylprolyl isomerase
pket2	Cyan8802-3603	--	phosphoketolase
--	Cyan8802-2551	--	pirin family protein
pap	Cyan8802-4180	--	polyphosphate:AMP phosphotransferase
--	Cyan8802-0797	--	polysaccharide deacetylase
pixG	Cyan8802-2781	--	positive phototaxis response regulator PixG
pixL	Cyan8802-2775	--	positive phototaxis hybrid histidine kinase
pixH	Cyan8802-2780	--	positive phototaxis protein, two-component response regulator CheY subfamily
--	Cyan8802-2521	--	PQQ-dependent sugar dehydrogenase
prp1	Cyan8802-4233	--	processing protease Prp1
--	Cyan8802-4422	--	prohibitin family protein
--	Cyan8802-0090	--	protein phosphatase 2C domain-containing protein
pppA	Cyan8802-2646	--	protein serine/tyrosine phosphatase PppA
ppm3	Cyan8802-2329	--	protein-serine/protein-tyrosine phosphatase
--	Cyan8802-0874	--	putative CAB/ELIP/HLIP family protein
--	Cyan8802-0774	--	putative cobalt ABC transporter permease protein
egtB	Cyan8802-2940	--	putative hercynine oxygenase
--	Cyan8802-1225	--	pyridoxal phosphate-dependent aminotransferase
prxQ2	Cyan8802-1144	--	Q-type peroxiredoxin 2
--	Cyan8802-0625	--	recombinase family protein
--	Cyan8802-3207	--	response regulator
--	Cyan8802-3981	--	response regulator
rcp1	Cyan8802-4152	--	response regulator
ccaR	Cyan8802-4261	--	response regulator transcription factor
copR	Cyan8802-2487	--	response regulator transcription factor CopR
manR	Cyan8802-2765	--	response regulator transcription factor ManR
rre3	Cyan8802-0489	--	response regulator transcription factor Rre3
rre9	Cyan8802-1605	--	response regulator transcription factor Rre9
--	Cyan8802-4020	--	RluA family pseudouridine synthase
hfq	Cyan8802-3681	--	RNA chaperone Hfq
sigC	Cyan8802-4172	--	RNA polymerase group 2 sigma factor SigC
sigF	Cyan8802-4392	--	RNA polymerase group 3 sigma factor SigF
sigH	Cyan8802-4485	--	RNA polymerase group 3 sigma factor SigH
--	Cyan8802-1079	--	RNA-binding protein
--	Cyan8802-1992	--	RnfABCDGE type electron transport complex subunit D
--	Cyan8802-4189	--	rubredoxin
hik10	Cyan8802-0490	--	sensor histidine kinase Hik10
manS	Cyan8802-3727	--	sensor histidine kinase ManS
spkA	Cyan8802-2291	--	serine/threonine-protein kinase SpkA (inactive)
spkB	Cyan8802-0884	--	serine/threonine-protein kinase SpkB
spkF	Cyan8802-0122	--	serine/threonine-protein kinase SpkF
spkG	Cyan8802-0956	--	serine/threonine-protein kinase SpkG
spkK	Cyan8802-3005	ucynA-04450	serine/threonine-protein kinase SpkK
--	Cyan8802-0501	--	short-chain dehydrogenase/redutase
sppA1	Cyan8802-1124	--	signal peptide peptidase SppA1
--	Cyan8802-4493	--	SIMPL domain-containing protein
--	Cyan8802-0480	--	SPFH domain-containing protein
--	Cyan8802-2039	--	SpoIID/LytB domain-containing protein
--	Cyan8802-4487	--	Spy/CpxP family protein refolding chaperone
--	Cyan8802-3609	--	SRPBCC family protein
--	Cyan8802-2131	--	ssl1498 family light-harvesting-like protein
--	Cyan8802-4445	ucynA-04030	Tab2/Atab2 family RNA-binding protein
--	Cyan8802-2419	--	TetR/AcrR family transcriptional regulator
--	Cyan8802-0336	--	tetratricopeptide repeat protein
--	Cyan8802-1089	--	tetratricopeptide repeat protein
pitT	Cyan8802-1164	--	tetratricopeptide repeat protein PitT
trxC	Cyan8802-0030	--	thioredoxin C
--	Cyan8802-1537	--	TIGR02450 family Trp-rich protein
--	Cyan8802-3023	--	TIGR02652 family protein
--	Cyan8802-1114	--	TMEM165/GDT1 family protein
--	Cyan8802-1115	--	TMEM165/GDT1 family protein
--	Cyan8802-2515	--	TPM domain-containing protein
arsR	Cyan8802-2373	--	transcription factor ArsR
--	Cyan8802-1117	--	transglutaminase family protein
--	Cyan8802-4112	--	TVP38/TMEM64 family protein
hik23	Cyan8802-1522	--	two-component hybrid sensor and regulator
--	Cyan8802-1169	--	two-component response regulator
--	Cyan8802-2417	--	two-component response regulator
--	Cyan8802-0991	--	two-component sensor histidine kinase
hik15	Cyan8802-1170	--	two-component sensor histidine kinase
hik5	Cyan8802-2135	--	two-component sensor histidine kinase
--	Cyan8802-2486	--	two-component sensor histidine kinase
--	Cyan8802-0839	--	two-component system response regulator
fni	Cyan8802-4058	--	type 2 isopentenyl-diphosphate Delta-isomerase
--	Cyan8802-1539	--	type II toxin-antitoxin system HicA family toxin
--	Cyan8802-4161	--	type II toxin-antitoxin system HicB family antitoxin
--	Cyan8802-0108	--	type III DnaJ molecular chaperone
--	Cyan8802-0556	--	type III DnaJ molecular chaperone
--	Cyan8802-1895	--	Uma2 family endonuclease
--	Cyan8802-3217	--	Uma2 family endonuclease
--	Cyan8802-4511	--	Uma2 family endonuclease
--	Cyan8802-3655	--	universal stress protein
--	Cyan8802-4029	--	universal stress protein
--	Cyan8802-2073	--	Vat family streptogramin A O-acetyltransferase
--	Cyan8802-0809	--	VOC family protein
--	Cyan8802-3024	ucynA-12270	VOC family protein
--	Cyan8802-0262	--	VWA domain-containing protein
--	Cyan8802-1998	ucynA-06670	Ycf34 family protein
--	Cyan8802-3450	ucynA-07660	Ycf51 family protein
--	Cyan8802-3407	--	YihY/virulence factor BrkB family protein
--	Cyan8802-3919	--	YraN family protein

## Sheet: S3C All-RE & Not Rip8802
Supplemental Table S3C: Proteins with orthologs in all Rhopalodian endosymbiont but not present in Rippkaea PCC 8801 & 8802
										%Relatives	Habitat b
GenName	Rip8802	EpSB	EcSB	RgSB	RaSB	EaSB	EtSB	UCYN-A	Description	w/orthologs a	Saline	Intermediate	Land	Comment
vte1	cce_2731	OXU93-06125	P3F56-01375	RGRSB-0258	JJP05-06105	KPI85-05680	ETSB-0305	ucynA-02180	2-methyl-6-phytyl-1,4-benzoquinone methyltransferase [multifunctional]	0.625
--	cce_3971	OXU93-08310	P3F56-09015	RGRSB-1248	JJP05-03610	KPI85-03410	ETSB-1761	--	ABC-F family ATP-binding cassette domain-containing protein	0.75
--	--	OXU93-07425	P3F56-10075	RGRSB-1038	JJP05-04620	KPI85-04360	ETSB-0028	--	alpha-glucosidase	0.25	0.611111	0.333333	0.0555556
--	cce_2352	OXU93-07360	P3F56-10155	RGRSB-1023	JJP05-04690	KPI85-04430	ETSB-0042	ucynA-10240	calcium/sodium antiporter	0.5	0.547619	0.0714286	0.380952
--	cce_4110	OXU93-02220	P3F56-05990	RGRSB-1815	JJP05-00730	KPI85-00700	ETSB-1196	--	cytochrome c oxidase (ARTO) subunit I	0.75
ctaCII	cce_4109	OXU93-02225	P3F56-05985	RGRSB-1816	JJP05-00725	KPI85-00695	ETSB-1195	--	cytochrome c oxidase (ARTO) subunit II	0.75
--	cce_4111	OXU93-02215	P3F56-05995	RGRSB-1814	JJP05-00735	KPI85-00705	ETSB-1197	--	cytochrome c oxidase (ARTO) subunit III	0.75
--	cce_3532	OXU93-06520	P3F56-00905	RGRSB-0169	JJP05-05630	KPI85-05270	ETSB-0219	--	DUF2062 domain-containing protein	0.5
--	cce_4106	OXU93-02235	P3F56-05975	RGRSB-1818	JJP05-00715	KPI85-00685	ETSB-1193	--	DUF2231 domain-containing protein	0.375
perR	cce_3127	OXU93-00550	P3F56-08010	RGRSB-1442	JJP05-02630	KPI85-02485	ETSB-1570	--	Fur family transcriptional regulator	0.5
stpA	cce_3291	OXU93-05355	P3F56-03850	RGRSB-0743	JJP05-08495	KPI85-07980	ETSB-0782	--	glucosylglycerol-phosphate phosphatase	0.375	0.717949	0.0769231	0.205128
ggpS	cce_2391	OXU93-06485	P3F56-00945	RGRSB-0176	JJP05-05665	KPI85-05310	ETSB-0226	ucynA-04620	glucosylglycerol-phosphate synthase	0.375	0.586207	0.137931	0.275862
glpD	cce_2610	OXU93-06490	P3F56-00940	RGRSB-0175	JJP05-05660	KPI85-05305	ETSB-0225	--	glycerol-3-phosphate dehydrogenase (quinone)	0.375	0.5	0.166667	0.333333
--	cce_2337	OXU93-07495	P3F56-09980	RGRSB-1054	JJP05-04545	KPI85-04285	ETSB-0013	--	group 2 sigma-70 RNA polymerase sigma factor	0.375
--	cce_0200	OXU93-01210	P3F56-07270	RGRSB-1582	JJP05-01910	KPI85-01830	ETSB-1433	--	hypothetical protein	0.375	0.3	0.125	0.575
--	cce_0584	OXU93-01125	P3F56-07370	RGRSB-1563	JJP05-02010	KPI85-01920	ETSB-1451	--	hypothetical protein	0.5	0.106383	0.106383	0.787234
--	cce_2125	OXU93-05810	P3F56-04375	RGRSB-0847	JJP05-08790	KPI85-08475	ETSB-0892	ucynA-00210	hypothetical protein	0.75
--	cce_3910	OXU93-01385	P3F56-07040	RGRSB-1623	JJP05-01720	KPI85-01630	ETSB-1388	--	hypothetical protein	0.625	0.211538	0.134615	0.653846
--	cce_4108	OXU93-02230	P3F56-05980	RGRSB-1817	JJP05-00720	KPI85-00690	ETSB-1194	--	hypothetical protein	0.75				Adjacent to ARTO operon
--	cce_4112	OXU93-02210	P3F56-06000	RGRSB-1813	JJP05-00740	KPI85-00710	ETSB-1198	--	hypothetical protein	0.625
--	cce_5031	OXU93-07420	P3F56-10080	RGRSB-1037	JJP05-04625	KPI85-04365	ETSB-0029	--	hypothetical protein	0.375	0.132075	0.0943396	0.773585
gapN	cce_5188	OXU93-06795	P3F56-00605	RGRSB-0112	JJP05-05340	KPI85-05005	ETSB-0167	--	glyceraldehyde 3-phosphate dehydrogenase (NADP, nonphosphorylatinig)	0.125	0	0.8	0.2
--	--	OXU93-07005	P3F56-00340	RGRSB-0061	JJP05-05095	KPI85-04780	ETSB-0115	--	hypothetical protein (Tic22)	0.25
--	--	OXU93-04025	P3F56-02290	RGRSB-0441	JJP05-06985	KPI85-06550	ETSB-0480	ucynA-10140	hypothetical protein (Ni-SOD maturation protein)	0.125	0.722222	0.0555556	0.222222
--	--	OXU93-05580	P3F56-04110	RGRSB-0795	JJP05-09055	KPI85-08225	ETSB-0838	--	hypothetical protein (alcohol acetyltransferase)	0.125
--	--	OXU93-05735	P3F56-04285	RGRSB-0830	JJP05-08860	KPI85-08400	ETSB-0874	--	hypothetical protein	0.5
--	--	OXU93-05865	P3F56-04470	RGRSB-0862	JJP05-09130	KPI85-08565	ETSB-0910	--	hypothetical protein	0%
--	--	OXU93-05870	P3F56-04475	RGRSB-0863	JJP05-09135	KPI85-08570	ETSB-0911	--	hypothetical protein (amine oxidase)	0%				Matchces heterotrophic protein much better than cb
--	--	OXU93-05885	P3F56-04490	RGRSB-0866	JJP05-09150	KPI85-08585	ETSB-0914	--	hypothetical protein	0%				Closely related to Cyan8802-0398 and orthologs
--	--	OXU93-07520	P3F56-09950	RGRSB-1060	JJP05-04515	KPI85-04255	ETSB-0005	ucynA-03260	hypothetical protein	0.25	0.1	0	0.9
--	--	OXU93-01095	P3F56-07400	RGRSB-1557	JJP05-02040	KPI85-01950	ETSB-1457	--	hypothetical protein	0.25
--	--	OXU93-08420	P3F56-08915	RGRSB-1268	JJP05-03520	KPI85-03320	ETSB-1741	--	nucleoside recognition domain-containing protein	0.125	0.428571	0.142857	0.428571
--	cce_2139	OXU93-06780	P3F56-00625	RGRSB-0116	JJP05-05360	KPI85-05020	ETSB-0170	--	probable alpha-glucosidase	0.25	0.611111	0.333333	0.0555556
--	cce_1117	OXU93-04790	P3F56-03160	RGRSB-0610	JJP05-07840	KPI85-07360	ETSB-0646	--	probable proteinase inhibitor I4, serpin	0.625
--	cce_1689	OXU93-08610	P3F56-08710	RGRSB-1307	JJP05-03330	KPI85-03130	ETSB-1701	--	probable sulfate transporter	0.625
--	cce_1090	OXU93-04710	P3F56-03080	RGRSB-0595	JJP05-07755	KPI85-07280	ETSB-0631	ucynA-06530	putative Na+/K+/2Cl- cotransporter (amino acid transporter)	0.5	0.514286	0.257143	0.228571
MscS	--	OXU93-05145	P3F56-03615	RGRSB-0697	JJP05-08265	KPI85-07765	ETSB-0736	--	sodium-coupled permease	0.125	0.571429	0.285714	0.142857
--	cce_0825	OXU93-06835	P3F56-00560	RGRSB-0104	JJP05-05300	KPI85-04965	ETSB-0156	--	SulP family inorganic anion transporter	0.5	0.557692	0.134615	0.307692
--	--	OXU93-04030	P3F56-02295	RGRSB-0442	JJP05-06990	KPI85-06555	ETSB-0481	ucynA-10130	superoxide dismutase, Ni	0.125	0.862069	0.0344828	0.103448
		a Fraction of free-living cyanobacteria with orthologs to the endosymbiont protein, taken from the set: Rip8801, Rip8802, Cro51142, Cro0110, Cro8501, Glo7424, Glo7822, Syn6803. See Fig. 1 for abbreviations.
		b Fraction of 127 cyanobacteria with orthologs to the given proteins, with habitats listed as Saline {“marine”, “saline lake”), Intermediate (“coastal”, “brackish”, “intertidal”, or “estuary”}, or Land {“freshwater”, “bog”, “hot springs”, “halo-intolerant”, “terrestrial”, “rock”, “paddy”, “sand”, “soil”, or “root” }
