# Supplementary material for: Genomes of N2-fixing endosymbionts of unicellular eukaryotes and host-independence
Source: BMC Genomics. 2026 Feb 5;27:189. doi: 10.1186/s12864-026-12517-0 (PMC12903740; doi:10.1186/s12864-026-12517-0)
Supplement: Supplementary file 1 — Supplementary Material 1. Table S1: Genomes used in this study. Table S2: Proteins and RNA related to selected metabolic pathways. Table S3: Sets of orthologs and their intersections. Table S4: Transport proteins. Table S5: Orthologs used to construct genomic phylogenetic tree. [file 12864_2026_12517_MOESM1_ESM.zip › Table-S4-Transport.xlsx]

## Sheet: Legend
Table S4: Proteins related to carbon or nitrogen transport
Overview
The proteins shown in the accompanying tabs provide the basis for the graphical representation of Figures 6 and 7, plus additional transporters not shown in those figures.
Organisms (see Supplemental Table S01 for sources) The focus of this table are the genomes from Cyanothece PCC 8802, from three Cyanothece-related nitroplast genomes: From Rhopalodia gibberula (RgSB) From Epithemia turgida (EtSB) From Braarudosphaera bigelowii (UCYN-A) and from two carbon-fixing organelles were considered: From Paulinella chromatophora (Pchrom) From Arabidopsis thaliana (A. thali…
	Endosymbionts
	EpSB	Endosymbiont from Epithemia pelagica
	EcSB	Endosymbiont from Epithemia clementina
	RgSB	Endosymbiont from Rhopalodia gibberula
	RaSB	Endosymbiont from Rhopalodia gibba 17Bon1-SB
	EaSB	Endosymbiont from Epithemia adnata Bon19
	EtSB	Endosymbiont from Epithemia turgida
	UCYN-A	Endosymbiont from Braarudosphaera bigelowwi
	Paul-C	Chromatophore from Paulinella chromoatophora
	Related cyanobacteria
	Rip8802	Rippkaea PCC 8802 (formerly Cyanothece PCC 8802)
	Cro51142	Crocosphaera ATCC 51142 (formerly Cyanothece ATCC 51142)
	Syn6803	Synechocystis PCC 6803 (Kazusa)
	Organism of archtype transporter (Column D)
	Ana29413	Anabaena variabilis ATCC 29413
	Ana7120	Anabaena PCC 7120
	CorGlu	Corynebacterium glutamicum Z118
	EcoK12	Escherichia coli K12 MG1655
	HomSap	Homo sapiens
	L. sakei	Lactobacillus sakei 23K
	M.pneumoniae	Mycoplasma pneumoniae M129
	ProSS120	Prochlorococcus marinus CCMP1375 (SS120)
	S. oneidensis	Shewanella oneidensis MR-1
	Syn7942	Synechococcus elongatus PCC 7942
	T. maritima	Thermotoga maritima MSB8
Archtype transporter type (Column C) The transporter type was determined by a search of the Transporter Classification Database [Saier et al, 2011]. The general types are given below
	Abbreviation	TCDB #	Type
	ABC (NBD)	3.A.1	ATP Binding Cassette superfamily (nucleotide binding domain protein)
	ABC (SBP)	3.A.1	ATP Binding Cassette superfamily (solute binding protein)
	ABC (TMD)	3.A.1	ATP Binding Cassette superfamily (transmembrane domain protein)
	CCC	2.A.30	Cation-Chloride Cotransporter Family
	DAACS	2.A.23	Dicarboxylate/Amino Acid:Cation (Na+ or H+) Symporter Family
	DMT	2.A.7	Drug/Metabolite Transporter Superfamily
	ESS	2.A.27	Glutamate:Na+ Symporter Family
	MFS	2.A.1	Major Facilitator Superfamily
	GPH	2.A.2	Glycoside-Pentoside-Hexuronide : Cation Symporter Family
	SSS	2.A.21	Solute:Sodium Symporter Family
	MIP	1.A.8	Major Intrinsic Aquaporin Protein Family
	MscS	1.A.23	Small Conductance Mechanosensitive Ion Channel Family
	TRAP-T(SBD)	2.A.56	Tripartite ATP-independent Periplasmic Transporter Family (solute binding protein)
References
Saier Jr MH, Reddy VS, Moreno-Hagelsieb G, Handargo KJ, Zhang Y, Iddamsetty V, Lam KJK, Tian N, Russum S, Wang J, Medrano-Soto A. The transporter classification database (TCDB): 2021 update. Nucl Acids Res. 2011;49:D461-7. https://doi.org/10.1093/nar/gkaa1004.

## Sheet: 4A-Carbon transport
Supplemental Table S4A: Proteins related to carbon transport and subsequent metabolism
		Archtype Transporter			Endosymbiont orthologs							Cyanobacterial orthologs
Description	Symbol	Type	Organism	Protein	EpSB	EcSB	RgSB	RaSB	EaSB	EtSB	UCYN-A	Rip8002	Cro51142	Comment
Fructose
ABC substrate binding	FrtA	ABC (SBP))	Ana29413	Ava2171	--	--	--	--	--	--	--	--	--
ABC ATP-binding	FrtB	ABC (NBD)	Ana29413	Ava2172	--	--	--	--	--	--	--	--	--
ABC permease	FrtC	ABC (TMD)	Ana29413	Ava2173	--	--	--	--	--	--	--	--	--
Glucose
Glucose transporter	GlcH	GPH	ProSS120	Pro1404	OXU93-08470	P3F56-08850	RGRSB-1279	JJP05-03470	(broken)	(ETSB-1730)	--	Cyan8802-3190	Cce_1874
Glucose transporter	GlcP	MFS	Syn6803	Sll0771	--	--	--	--	--	--	--	--	cce_3842
ABC ATP-binding	GlsC	ABC (NBD)	Ana7120	Alr4781	OXU93-02545	P3F56-05605	RGRSB-1894	JJP05-00370	KPI85-00350	ETSB-1115	UcynA-09170	Cyan8802-2331	Cce_4082
ABC substrate binding	GlsR	ABC (SBP)	Ana7120	All1916	--	--	--	--	--	--	--	--	--
Glucosylglycerol
ABC permease	GgtA	ABC (NBD)	Syn6803	Slr0747	--	--	RGRSB-0348	--	--	--	--	--	--
ABC permease	GgtB	ABC (SBP)	Syn6803	Slr0529	--	--	RGRSB-0347	--	(broken)	(ETSB-0391)	--	--	--
ABC substrate binding	GgtC	ABC (TMD)	Syn6803	Slr0530	--	--	RGRSB-0346	--	--	--	--	--	--
ABC ATP-binding	GgtD	ABC (TMD)	Syn6803	Slr0531	--	--	RGRSB-0345	--	--	--	--	--	--
Glycerol
uptake facilitator	GlpF	MIP	M.pneumoniae	MPN_043
Glycerol kinase	GlpK				OXU93-06145	P3F56-01355	RGRSB-0255	JJP05-06075	KPI85-05655	ETSB-0300	--	Cyan8802-1215	cce_0973
Gly3P dehydrogenase (n)	GlpD					(broken)	--	--	--	(broken)	--	Cyan8802-4177	cce_4760	Uses NAD as electron acceptor
Gly3P dehydrogenase (q)	GlpD(q)				OXU93-06490	P3F56-00940	RGRSB-0175	JJP05-05660	KPI85-05305	ETSB-0225			cce_2610	Uses FAD as electron acceptor
Maltose / Trehalose
Possible maltose transporter	MalT	GPH	S. oneidensis	SO_2458	OXU93-05180	P3F56-03655	RGRSB-0706	JJP05-08305	--	--	--	--	Cce_4761	sodium-coupled permease
Possible Mal/Tre ATP binding protein	TreE	ABC (NBD)	T. maritima	RS08090	--	--	--	--	--	--	UcynA-00370	--	Cce_0276
Possible Mal/Tre permease	TreE	ABC (TMD)	T. maritima	RS04910	--	--	--	--	--	--	UcynA-10220	--	Cce_0943
Possible Mal/Tre permease	TreE	ABC (TMD)	T. maritima	RS04905	--	--	--	--	--	--	UcynA-10230	--	Cce_0942
Possible Mal/Tre substrate binding	TreE	ABC (SBP)	T. maritima	RS04900	--	--	--	--	--	--	UcynA-10760	--	Cce_3153
α-glucosidase					OXU93-06780	P3F56-00625	RGRSB-0116	JJP05-05360	KPI85-05020	ETSB-0170	--	--	cce_2139
α-glucosidase					OXU93-07425	P3F56-10075	RGRSB-1038	JJP05-04620	KPI85-04360	ETSB-0028	--	--	--
Chitiobiose
extracellular solute-binding	ChiE	ABC (SBP)	T. maritima	RS00600	OXU93-05605	P3F56-04140	RGRSB-0803	JJP05-09020	KPI85-08260	ETSB-0845	UcynA-12370	Cyan8802-4213	Cce_3418
permease	ChiF	ABC (TMD)	T. maritima	RS00595	OXU93-07580	P3F56-09885	RGRSB-1075	JJP05-04445	KPI85-04190	ETSB-1936	ucynA-02030	Cyan8802-4298	cce_0748
permease	ChiG	ABC (TMD)	T. maritima	RS00590	OXU93-02350	P3F56-05865	RGRSB-1844	JJP05-00605	KPI85-00575	ETSB-1167	ucynA-00410	Cyan8802-2285	cce_0286
β-N-acetylhexosaminidase	NagZ		T. maritima	RS00605	OXU93-06440	P3F56-00990	RGRSB-0186	JJP05-05710	KPI85-05345	ETSB-0237	ucynA-02070	Cyan8802-1248	cce_4673
GlcNAc kinase	NagK				OXU93-00170	P3F56-08470	RGRSB-1355	JJP05-03080	KPI85-02930	ETSB-1654	ucynA-02060	Cyan8802-3703	cce_2522
GlcNAc-6P deacetylase	NagA				OXU93-03175	P3F56-04850	RGRSB-0931	JJP05-09500	KPI85-08870	ETSB-0979	ucynA-05830	Cyan8802-2227	cce_4637
GlcN-6P deaminase	NagB				OXU93-00845	P3F56-07660	RGRSB-1509	JJP05-02290	KPI85-02195	ETSB-1507	ucynA-03750	Cyan8802-2142	cce_1331
N-acetylneuraminate
sodium-coupled permease	NanT	SSS	L. sakei	LCA_1642	OXU93-05145	P3F56-03615	RGRSB-0697	JJP05-08265	KPI85-07765	ETSB-0736	--	--	--
Neu5AC lyase / DHDPS	DapA/(NanA)				OXU93-04980	P3F56-03400	RGRSB-0660	JJP05-08060	KPI85-07595	ETSB-0698	ucynA-00330	Cyan8802-3169	cce_0294	Shown are genes encoding dihydrodipicolinate synthase. See text and Joerger et al (2003) and Ji et al (2015).
ManNAC kinase	NanK				OXU93-00170	P3F56-08470	RGRSB-1355	JJP05-03080	KPI85-02930	ETSB-1654	ucynA-02060	Cyan8802-3703	cce_2522
GlcNAC-6P epimerase	NanE				OXU93-01640	P3F56-06700	RGRSB-1686	JJP05-01395	KPI85-01335	ETSB-1328	--	Cyan8802-3895	cce_4750
GlcNAC-6P deacetylase	NagA				OXU93-03175	P3F56-04850	RGRSB-0931	JJP05-09500	KPI85-08870	ETSB-0979	ucynA-05830	Cyan8802-2227	cce_4637
GlcNAC-6P deaminase	NagB				OXU93-00845	P3F56-07660	RGRSB-1509	JJP05-02290	KPI85-02195	ETSB-1507	ucynA-03750	Cyan8802-2142	cce_1331

## Sheet: 4B-Nitrogen transport
Supplemental Table S4B: Proteins related to nitrogen transport
		Archtype Transporter			Endosymbiont orthologs								Cyanobacterial orthologs
Description	Symbol	Type	Organism	Protein	EpSB	EcSB	RgSB	RaSB	EaSB	EtSB	UCYN-A	Paul-C	Rip8802	Rip8801	Cro51142	Cro0110	Glo7424	Glo7822	Syn6803
Import
NH4 uptake	Amt1	Amt	Ana7120	alr0991	OXU93-05190	P3F56-03665	RGRSB-0708	JJP05-08315	KPI85-07810	ETSB-0747	--	--	Cyan8802-1259	c8801?3586	cce_3261	c0110?27218	cyan7424-4312	Cyan7822-0710	sll0108
NH4 uptake	AmtB	Amt	Ana7120	alr0992	--	--	--	--	--	--	--	--	--	--	--	--	--	Cyan7822-4302	--
NH4 uptake	Amt4	Amt	Ana7120	alr0990	--	--	--	--	--	--	--	--	--	--	--	--	--	--	--
N-I neutral AA	NatA	ABC(NBD)	Syn6803	slr0467	OXU93-02300	P3F56-05910	--	--	--	--	--	--	Cyan8802-2707	c8801?2426	cce_3417	c0110?02984	cyan7424-4884	Cyan7822-3736	slr0467
N-I neutral AA	NatB	ABC(SBP)	Syn6803	slr0559	OXU93-03005	P3F56-05045	--	--	--	--	--	--	Cyan8802-2915	c8801?1924	cce_0399	c0110?30693	cyan7424-0868	Cyan7822-5340	slr0559
N-I neutral AA	NatC	ABC(TMD)	Syn6803	sll0146	OXU93-08415	P3F56-08920	--	--	--	--	--	--	Cyan8802-0332	c8801?2207	cce_3156	c0110?20022	cyan7424-4883	Cyan7822-3735	sll0146
N-I neutral AA	NatD	ABC(TMD)	Syn6803	slr0949	OXU93-02375	P3F56-05840	--	--	KPI85-00550	--	--	--	Cyan8802-1604	c8801?2750	cce_2946	c0110?21937	cyan7424-1111	Cyan7822-5183	slr0949
N-I neutral AA	NatE	ABC(NBD)	Syn6803	slr1881	OXU93-05635	P3F56-04170	--	--	--	--	--	--	Cyan8802-0745	c8801?1629	cce_4521	c0110?03424	cyan7424-3135	Cyan7822-5393	slr1881
N-II polar/acidic AA	NatF	ABC(SBP)	Ana7120	alr4164	OXU93-03370	P3F56-01530	RGRSB-0289	JJP05-06255	KPI85-05825	ETSB-0334	--	--	Cyan8802-2086	c8801?0927	cce_2268	c0110?06224	cyan7424-0715	Cyan7822-2556	--
N-II polar/acidic AA	NatG	ABC(TMD)	Ana7120	alr4165	OXU93-03365	P3F56-01525	RGRSB-0288	JJP05-06250	KPI85-05820	ETSB-0333	--	--	Cyan8802-2087	c8801?0926	cce_2270	c0110?06219	cyan7424-0716	Cyan7822-2557	--
N-II polar/acidic AA	NatH	ABC(TMD)	Ana7120	alr4166	OXU93-07670	P3F56-09785	RGRSB-1094	JJP05-04335	KPI85-04090	ETSB-1914	--	--	Cyan8802-2496	c8801?2635	cce_4125	c0110?29274	cyan7424-0720	Cyan7822-1042	--
N-II polar/acidic AA	BgtA	ABC(NBD)	Ana7120	alr4167	OXU93-06395	P3F56-01045	RGRSB-0196	JJP05-05765	KPI85-05400	ETSB-0247	--	--	Cyan8802-0536	c8801?1433	cce_0948	c0110?08316	cyan7424-0985	Cyan7822-4551	slr1735
N-III ILV AA	NatI	ABC(SBP)	Ana7120	alr2535	--	--	--	--	--	--	--	--	--	--	--	--	--	Cyan7822-0644	--
N-III ILV AA	NatJ	ABC(TMD)	Ana7120	alr2536	--	--	--	--	--	--	--	--	--	--	--	--	--	Cyan7822-0643	--
N-III ILV AA	NatK	ABC(TMD)	Ana7120	alr2538	--	--	--	--	--	--	--	--	--	--	--	--	--	Cyan7822-0642	--
N-III ILV AA	NatL	ABC(NBD)	Ana7120	alr2539	--	--	--	--	--	--	--	--	--	--	--	--	--	Cyan7822-0641	--
N-III ILV AA	NatM	ABC(NBD)	Ana7120	alr2541	--	--	--	--	--	--	--	--	--	--	--	--	--	Cyan7822-0640	--
Basic AA + Gln	BgtA	ABC(NBD)	Ana7120	alr4167	OXU93-06395	P3F56-01045	RGRSB-0196	JJP05-05765	KPI85-05400	ETSB-0247	--	--	Cyan8802-0536	c8801?1433	cce_0948	c0110?08316	cyan7424-0985	Cyan7822-4551	slr1735
Basic AA + Gln	BgtB	ABC(SBP+TMD)	Ana7120	alr3187	--	--	--	--	--	--	--	--	--	--	--	--	cyan7424-1848	Cyan7822-5297	sll1270
Glu uptake	GtrA	TRAP-T(TMD)	Syn6803	sll1102	--	--	--	--	--	--	ucynA-01010	--	Cyan8802-3119	c8801?4144	cce_1387	c0110?07941	cyan7424-5133	--	sll1102
Glu uptake	GtrB	TRAP-T(TMD)	Syn6803	sll1103	--	--	--	--	--	--	ucynA-01020	--	Cyan8802-3118	c8801?4143	cce_1386	c0110?07946	cyan7424-5132	--	sll1103
Glu uptake	GtrC	TRAP-T(PBD)	Syn6803	sll1104	OXU93-01350	P3F56-07100	RGRSB-1613	JJP05-01760	KPI85-01675	ETSB-1399	ucynA-07040	--	Cyan8802-1168	c8801?3495	cce_4577	c0110?25726	cyan7424-0179	Cyan7822-2276	sll1104
Pyruvate uptake	All3028	TRAP-T(SBD)	Ana7120	all3028	--	--	--	--	--	ETSB-0326	ucynA-12760	--	Cyan8802-3120	c8801?4145	cce_2141	c0110?25993	cyan7424-1951	--	slr1962
Glu uptake	GltS	ESS	Syn6803	slr1145	--	--	--	--	--	--	--	--	--	--	cce_3497	--	--	--	slr1145
Export
Cation | NH4+	NKCC1	CCC	HomSap	P55011	OXU93-04710	P3F56-03080	RGRSB-0595	JJP05-07755	KPI85-07280	ETSB-0631	ucynA-06530	--	--	--	cce_1090	c0110?11402	cyan7424-0857	--	--
Basic | neutral AA		DAACS	Ana7120	all0342	--	--	--	--	--	--	--	--	--	--	--	--	--	--	--
Drug/metabolite efflux	DmeA	DMT	Syn7942	Synpcc7942_1024	--	--	--	--	--	--	--	--	--	--	cce_1476	c0110?23921	cyan7424-4737	Cyan7822-0262	sll1319
Drug/metabolite efflux		DMT	Rip8802	Cyan8802-2747	OXU93-06215	P3F56-01270	RGRSB-0240	JJP05-05990	KPI85-05585	ETSB-0285	ucynA-00920	--	Cyan8802-2747	c8801?1766	cce_1546	c0110?01929	cyan7424-4515	Cyan7822-0190	--
Drug/metabolite efflux		DMT	Rip8802	Cyan8802-2811	OXU93-07815	P3F56-09620	RGRSB-1143	JJP05-04110	KPI85-03870	ETSB-1861	ucynA-01600	--	Cyan8802-2811	c8801?1826	cce_1276	c0110?25863	cyan7424-2135	Cyan7822-4483	slr0521
non-specific	MscS	MscS	EcoK12	Ec YggB/P0C0S1	--	--	RGRSB-1435	--	--	--	--	PCC-0817	(many)	(many)	cce_4683	c0110?13841	(many)	(many)	Slr0639
non-specific	MscSCG2	MscS	CorGlu	WP_004567541	OXU93-02030	P3F56-06220	RGRSB-1773	JJP05-00955	KPI85-00935	ETSB-1239	--	--	Cyan8802-3373	c8801?1092	cce_2885	c0110?01744	cyan7424-1412	Cyan7822-0175	?
