# Supplementary material for: Genomes of N2-fixing endosymbionts of unicellular eukaryotes and host-independence
Source: BMC Genomics. 2026 Feb 5;27:189. doi: 10.1186/s12864-026-12517-0 (PMC12903740; doi:10.1186/s12864-026-12517-0)
Supplement: Supplementary file 1 — Supplementary Material 1. Table S1: Genomes used in this study. Table S2: Proteins and RNA related to selected metabolic pathways. Table S3: Sets of orthologs and their intersections. Table S4: Transport proteins. Table S5: Orthologs used to construct genomic phylogenetic tree. [file 12864_2026_12517_MOESM1_ESM.zip › Table-S5-Proteins-for-tree.xlsx]

## Sheet: Legend
Supporting Information Table S5 - Orthologs used to construct phylogenetic trees
LEGEND
Item		Explanation
Column A	Organism	Nickame of organism. See Fig. 4 or Suppl. Table S1 for full names
Row 1	Ortholog prototypes	Orthologs are from Howard-Azzeh (2014), Suppl. Table S1. Prototypes are from Anabaena PCC 7120, from the same source.
body	No highlighting	Name of protein orthologous to given prototype in given organism
body	Pink highlighting	Used first N amino acids of protein (N indicated in parentheses)
body	Green highlighting	Start codon used different from that annotated, a given number of amino acids upstream from the annotated start codon
body	Yellow highlighting	Protein constructed from given coordinates in given contig
body	Blue highlighting	Protein of different length than expected but used as is
REFERENCE
Howard-Azzeh, M., Shamseer, L., Schellhorn, H.E., Gupta, R.S. (2014). Phylogenetic analysis and molecular signatures defining a monophyletic clade of heterocystous cyanobacteria and identifying its closest relatives. Photosynth Res 122: 171-185.
		`

## Sheet: Core proteins
		1:Alr2418	2:Alr2982	3:All5058	4:Alr4806	5:All1759	6:All0860	7:All0723	8:Alr3832	9:Alr1073	10:Alr3229	11:Alr3283	12:All4845	13:Alr1254	14:All3272	15:All4212	16:All4214	17:All4203	18:All4201	19:All4792	20:All4209	21:All4199	22:All4202	23:All4192	24:Asl0749	25:All4191	26:Alr1596	27:Alr4851	28:All3976	29:All1269
	Organism	Ala-tRNA synthetase	Tyr-tRNA synthetase	Elongation factor P	Serine OH-Me-transferase	FtsY	GyrA	GTP-binding protein	IF-2	Ile-tRNA synthetase	Di-Me-Ade transferase	Leu-tRNA synthetase	Phe-tRNA synthetase α	DNA Pol I	RecA	50S L2	50S L4	50S L5	50S L6	30S S2	30S S3	30S S5	30S S8	30S S11	30S S15	RNA Pol α	RNA Pol β	SecA subunit	Ser-tRNA synthetase	Trp-tRNA synthetase
Free-living cyanobacteria
Crocosphaera watsonii WH8501	Cro8501	Cw?0388 (597)	Cw?6746	Cw?4728	Cw?5077	Cw?1403	Cw?3012	Cw?3426	Cw?2700	Cw?4887	Cw?2971	Cw?3636	Cw?2609	Cw?3308	Cw?0118	Cw?2442	Cw?2440	Cw?2390	Cw?2392	Cw?4199	Cw?2445	Cw?2394	Cw?2391	Cw?2400	Cw?6736	Cw?2401	Cw?3959	Cw?1905	Cw?1711	Cw?5475
Crocosphaera chwakensis CCY 0110	Cro0110	c0110?08771 (597)	c0110?08876	c0110?25606	c0110?18077 (-318aa)	c0110?25001	c0110?23761	c0110?08121	c0110?24601	c0110?20323	c0110?07359	c0110?12657	c0110?21667	C0110?25788 + C0110?25781	c0110?26138	c0110?05232	c0110?05222	c0110?05282	c0110?05292	c0110?00215	c0110?05247	c0110?05302	c0110?05287	c0110?05337	c0110?29294	c0110?05342	c0110?19427 (-123aa)	c0110?03989	c0110?08266	c0110?11472
Crocosphaera subtropica ATCC 51142	Cro51142	cce_1722 (597)	cce_1032	cce_2122	cce_3951	cce_3928	cce_4401	cce_1136	cce_1839	cce_4545	cce_2498	cce_4237	cce_1318	cce_2255	cce_4639	cce_4017	cce_4015 (-22aa)	cce_4027	cce_4029	cce_0705	cce_4020	cce_4031	cce_4028	cyt.chromosome_c.4161928-> 4161948 + 4161948->4162316	cce_4123	cce_4039	cce_3487	cce_1945	cce_0927	cce_3534
Gloeothece citriformis PCC 7424	Glo7424	cyan7424-0898 (599)	cyan7424-1292	cyan7424-5084	cyan7424-4802	cyan7424-5042	cyan7424-4667	cyan7424-0231	cyan7424-2357	cyan7424-5054	cyan7424-4477	cyan7424-1860	cyan7424-4662	cyan7424-4231	cyan7424-4116	cyan7424-3706	cyan7424-3704	cyan7424-3715	cyan7424-3717	cyan7424-1153	cyan7424-3709	cyan7424-3719	cyan7424-3716	cyan7424-3726	cyan7424-1667	cyan7424-3727	cyan7424-0742	cyan7424-0032	cyan7424-1828	cyan7424-0351
Gloeothece verrucosa PCC 7822	Glo7822	Cyan7822-2800 (599)	Cyan7822-1993	Cyan7822-4017	Cyan7822-1465	Cyan7822-0167	Cyan7822-1999	Cyan7822-5127	Cyan7822-5380	Cyan7822-3220	Cyan7822-2391	Cyan7822-5283	Cyan7822-1960	Cyan7822-0705	Cyan7822-1435	Cyan7822-5061	Cyan7822-5063	Cyan7822-5052	Cyan7822-5050	Cyan7822-1226	Cyan7822-5058	Cyan7822-5048	Cyan7822-5051	Cyan7822-5041	Cyan7822-2874	Cyan7822-5040	Cyan7822-5323	Cyan7822-2151	Cyan7822-1678	Cyan7822-3578
Rippkaea orientalis PCC 8801	Rip8801	c8801?2905 (597)	c8801?3269	c8801?1461	c8801?1669	c8801?0079	c8801?1475	c8801?2041	c8801?1111	c8801?1114	c8801?3081	cyr.cyr-05:142008<-142355 + 139793<-142009	c8801?2654	c8801?2022	c8801?3671	c8801?2126	c8801?2128	c8801?2117	c8801?2115	c8801?1242	c8801?2123	c8801?2113	c8801?2116	c8801?2107	c8801?0694	c8801?2106	c8801?4099	c8801?3436	c8801?1944	c8801?0938
Rippkaea orientalis PCC 8802	Rip8802	Cyan8802-1452 (597)	Cyan8802-3195	Cyan8802-0564	Cyan8802-0782	Cyan8802-3808	Cyan8802-0578	Cyan8802-3030	Cyan8802-3393	Cyan8802-3396	Cyan8802-4480	Cyan8802-2882	Cyan8802-2477	Cyan8802-3011	Cyan8802-0972	Cyan8802-0246	Cyan8802-0248	Cyan8802-0237	Cyan8802-0235	Cyan8802-3528	Cyan8802-0243	Cyan8802-0233	Cyan8802-0236	Cyan8802-0226	Cyan8802-2335	Cyan8802-0225	Cyan8802-1777	Cyan8802-1106	Cyan8802-2932	Cyan8802-2075
Synechococcus PCC 7002	Syn7002	SynPCC7002_A1672 (595)	SynPCC7002_A1609	SynPCC7002_A0053	SynPCC7002_A2430	SynPCC7002_A2430	SynPCC7002_A0826	SynPCC7002_A1728	SynPCC7002_A0755	SynPCC7002_A1756	SynPCC7002_A0897	SynPCC7002_A1694	SynPCC7002_A0493	SynPCC7002_A1280	SynPCC7002_A0426	SynPCC7002_A1062	SynPCC7002_A1064	SynPCC7002_A1053	SynPCC7002_A1051	SynPCC7002_A1959	SynPCC7002_A1059	SynPCC7002_A1049	SynPCC7002_A1049	SynPCC7002_A1043	SynPCC7002_A1823	SynPCC7002_A1042	SynPCC7002_A2043	SynPCC7002_A1259	SynPCC7002_A2328	SynPCC7002_A0037
Synechocystis PCC 6803	Syn6803	Sll0362 (595)	Slr1031	Slr0434	Sll1931	Slr2102	Slr0417	Sll0245	Slr0744	Sll1362	Sll0708	Sll1074	Sll0454	Slr0707	Sll0569	Sll1802	Sll1800	Sll1808	Sll1810	Sll1260	Sll1804	Sll1812	Sll1809	Sll1817	Ssl1784	Sll1818	Sll1789	Sll0616	Slr1703	Slr1884
Nitroplasts from:
Epithemia clementina	EcNp	P3F56-03265 (600)	P3F56-00825	P3F56-09350	P3F56-09560	P3F56-01490	P3F56-09000	P3F56-06600	P3F56-01755	P3F56-07590	P3F56-05735	P3F56-01655	P3F56-05845	P3F56-07595	P3F56-05630	P3F56-02400	P3F56-02390	P3F56-02445	P3F56-02455	P3F56-09895 (282)	P3F56-02415	P3F56-02465	P3F56-02450	P3F56-02500	P3F56-06835	P3F56-02505	P3F56-01855	P3F56-00525	P3F56-02805	P3F56-00835
Epithemia pelagica	EpNp	OXU93-04890 (600)	OXU93-06580	OXU93-08035	OXU93-07865	OXU93-03335	OXU93-08320	OXU93-01725	OXU93-03560	OXU93-00915	OXU93-02450	OXU93-03480	OXU93-02370	OXU93-00910	OXU93-02525	OXU93-04120	OXU93-04110	OXU93-04165	OXU93-04175	OXU93-07570	OXU93-04135	OXU93-04185	OXU93-04170	OXU93-04220	OXU93-01540	OXU93-04225	OXU93-03650	OXU93-06870	OXU93-04465	OXU93-06570
Epithemia turgida	EtNp	ETSB-0668 (600)	ETSB-0207	ETSB-1822	ETSB-1876	ETSB-0327	ETSB-1758	ETSB-1307	ETSB-0378	ETSB-1492	ETSB-1141	ETSB-0357	ETSB-1162	ETSB-1493	ETSB-1121	ETSB-0501	ETSB-0499	ETSB-0510	ETSB-0512	ETSB-1933	ETSB-0504	ETSB-0514	ETSB-0511	ETSB-0521	ETSB-1349	ETSB-0522	ETSB-0400	ETSB-0149	ETSB-0574	ETSB-0209
Rhopalodia gibberula	RgSB	RGRSB-0631 (600)	RGRSB-0157	RGRSB-1183	RGRSB-1129	RGRSB-0282	RGRSB-1251	RGRSB-1705	RGRSB-0333	RGRSB-1523	RGRSB-1870	RGRSB-0313	RGRSB-1848	RGRSB-1522	RGRSB-1889	RGRSB-0462	RGRSB-0460	RGRSB-0471	RGRSB-0473	RGRSB-1072	RGRSB-0465	RGRSB-0475	RGRSB-0472	RGRSB-0482	RGRSB-1662	RGRSB-0483	RGRSB-0358	RGRSB-0097	RGRSB-0536	RGRSB-0159
Rhopalodia gibba 17Bon1	RaSB	JJP05-07945 (600)	JJP05-05570	JJP05-03920	JJP05-04165	JJP05-06220	JJP05-03600	JJP05-01300	JJP05-06465	JJP05-02220	JJP05-00485	JJP05-06380	JJP05-00585	JJP05-0222	JJP05-00395	JJP05-07085	JJP05-07075	JJP05-07130	JJP05-07140	JJP05-04455	JJP05-07100	JJP05-07150	JJP05-07135	JJP05-07185	JJP05-01510	JJP05-07190	JJP05-06565	JJP05-05265	JJP05-07475	JJP05-05580
Epithemia adnata Bon19	EaSB	KPI85-07465 (600)	KPI85-05205	KPI85-03690	KPI85-03925	KPI85-05780	KPI85-03395	KPI85-01240	KPI85-06060	KPI85-02125	KPI85-00455	KPI85-05945	KPI85-00555	KPI85-02130	KPI85-00375	KPI85-06645	KPI85-06635	KPI85-06690	KPI85-06700	KPI85-04200	KPI85-06660	KPI85-06710	KPI85-06695	KPI85-06745	KPI85-01445	KPI85-06750	KPI85-06160	KPI85-04935	KPI85-07020	KPI85-05215
Braarudosphaera bigelowii	UCYN-A	ucynA-08980 (597)	ucynA-00590	ucynA-00350	ucynA-00480	ucynA-08870	ucynA-03330	ucynA-01110	ucynA-07240	ucynA-00420	ucynA-04070	ucynA-00260	ucynA-11730	ucynA-02670	ucynA-08360	ucynA-10300	ucynA-10280	ucynA-10390	ucynA-10410	ucynA-05020	ucynA-10330	ucynA-10430	ucynA-10400	ucynA-10490	ucynA-08880	ucynA-10500	ucynA-05890	ucynA-07400	ucynA-07930	ucynA-06930

## Sheet: Core-protein-revised-sequences.
>#1 Cro8501: Cw?0388
MTTTTPFLTGQEIRDRFLQFYSQYKHQILPSASLVPEDPTVLLTIAGMLP
FKPIFLGQKQSDFPRATTSQKCIRTNDIENVGRTARHHTFFEMLGNFSFG
DYFKEQAIKWAWELSTKVYQLPPENIVVSVFENDDEAFKMWEEIIGVPPQ
RIKRMGEKDNFWKAGPTGPCGPCSELYYDFHPELGDDDIDLEDDSRFIEF
YNLVFMEYNRDADGKLTPLQNKNIDTGMGLERMAQILQKVPNNYETDLIF
PIIETAANIANINYQKATEKTKVSLKVIGDHVRSVVHMISDNITASNTDR
GYVLRRLIRRVVRHGRLIGIEGKFINEVAETAIQLSQKAYPQVRERDSFI
KAELEREEATFLKTLERGEKLLAEIISKTEKQGQISGVDAFTLYDTFGFP
LELTQEIAEESNLTVDIEGFEVEMEQQQERSKAAHETIDLTVQGSLDKLA
EHIHPTEFLGYTDLQSTAKVEAVLIEGKSVETATAGTEIQIVLDKTPFYG
ESGGQIGDRGFLTGEDLVIRVDDVQKESGIFVHFCRVERGQVSVNEHLKA
TIDRSCRRRVQANHTATHLFTAALKKVVDDSISQAGSLGDFDRLKFD
>#1 Cro0110: c0110?08771
MTTTVPFLTGNQIRDRFLQFYAQQNHQILPSASLIPEDPTVLLTIAGMLP
FKPIFLGQKQPDFPRATTSQKCIRTNDIENVGRTARHHTFFEMLGNFSFG
DYFKEQAIKWAWELSTQVYQLPPENIVVSVFENDDEAFKLWEEMIGIPPQ
RIKRMGEKDNFWKAGPTGPCGPCSELYYDFHPERGEESIDLEDDSRFIEF
YNLVFMEYNRDVEGNLTPLQKKNIDTGMGLERMAQILQKVPNNYETDLIF
PIIETAANIANINYHKATEKTKVSLKVIGDHVRSVVHMISDGITASNTDR
GYVLRRLIRRVVRHGRLIGIEGQFINQVAETAIQLSQKAYPQVRERESFI
KGELEREETAFLKTLERGEKLLAEIIEKTEKQGQISGVDAFTLYDTFGFP
FELTQEIAEESNLTVNIKEFEAEMKQQQERSKAAHETIDLTVQGSLDKLA
EHIHPTEFLGYTDLQLTAKVEAVLIQGKSVDIAEAGSEVQIVLDQTPFYG
ESGGQIGDRGFLTGENLVIRVDDVQKESGIFVHFGRVERGQIAINDNVKA
TIDRACRRQVQANHTATHLLQAALKKVVDNSISQAGSLVAFDRLRFD
>#1 Cro51142: cce_1722
MTTTAPFLTGNQIRDRFLQFYAQHNHQILPSASLVPEDPTVLLTIAGMLP
FKPIFLGQKQPDFPRATTSQKCIRTNDIENVGRTARHHTFFEMLGNFSFG
DYFKEQAIKWAWELSTKVYRLPPENIVVSVFEKDDEAFKLWEEMIGIPPQ
RIKRMGEKDNFWKAGPTGPCGPCSELYYDFHPELGEDNIDLEDDSRFIEF
YNLVFMEYNRDAEGNLAPLQNKNIDTGMGLERMAQILQKVPNNYETDLIF
PIIETAANIANIDYQKATEKTKVSLKVIGDHVRSVVHMIADGITASNTDR
GYVLRRLIRRVVRHGRLIGIEGQFIKQVAETAIELSENAYPQVRERESFI
KGELEREETAFLKTLERGEKLLAEIIEKTETQGQISGVDAFTLYDTYGFP
LELTQEIAEESNLTVNIEEFEAEMRQQQERSKAAHETIDLTVQGSLDKLA
EHIHPTAFLGYTDLQLTAKVEAVLIQGKTVDTAEAGSEVQIVLDQTPFYG
ESGGQIGDRGFLTGENLVIRVEDVQKESGIFVHFGRVERGSVSVNDQVTA
TIDRACRRQVQANHTATHLLQAALKKVVDKSISQAGSLVAFDRLRFD
>#1 Glo7424: cyan7424-0898
MSDTPQYLSGSEIRSYFLDFFAKNQHQILPSASLVPEDPTVLLTIAGMLP
FKPIFLGQQKPDYPRATTSQKCIRTNDIENVGRTARHHTFFEMLGNFSFG
DYFKEQAIKWAWELSTKVFKLPPDQIVVSVFEEDDEAFEIWRDKINIPPQ
RIKRMGKKDNFWQAGPTGPCGPCSELYYDFHPELGDKTIDLEDDSRFIEF
YNLVFMQYNQDAEGNLTPLQNKNIDTGMGLERMAQILQKVPNNYETDLIF
PIIQAAADIAKIEYKKADEKTKVSLKVIGDHVRAVVHMIADGITASNTGR
GYVLRRLIRRVVRHGRLIGIEGAFINQVAEVAIALSETAYPNVRQRETPI
KGELDREEAAFLTTLERGEKLLSEIIAKVKKSKKKQISGVDAFKLYDTYG
FPLELTQEIAEEEGLTVNVEEFDEEMKKQQDQSKAAHETIDLTVQGSLDK
LAEHIHPTEFLGYTDAQSVAHVEVVLVDGKTVDSAEAGTEVQIVLNQTPF
YAESGGQIGDKGYLTGETLVVRVEDVQKESAFFVHFGRVERGTITVGDSV
TATIDRACRRRVQAHHTATHLLQAALKKIVDDSVSQAGSLVTFDRLRFD
>#1 Glo7822: Cyan7822-2800
MSDTPQHLSGSEIRSYFLDFYAKKEHQILPSASLVPEDPTVLLTIAGMLP
FKPIFLGQQKSDYPRATTSQKCIRTNDIENVGRTARHHTFFEMLGNFSFG
DYFKEQAIKWAWELSTKVFGLPANRIIVSVFQEDDEAFELWRDKIGIPPH
RIKRMGEEDNFWKSGPTGPCGPCSELYYDFHPELGDKNIDLEDDSRFIEF
YNLVFMQYNRDAQGNLTPLQNKNIDTGMGLERMAQILQKVPNNYETDLIF
PIIQSAAEIAGIDYKKADEKTKISLKVIGDHVRAVVHMIADGITASNVGR
GYILRRLIRRVVRHGRLIGIDGAFINKVAEVAISLSEDIYPIVRVRETPI
KAELQKEEAAFLVTLERGEKLLSEIIADVKRRKKKQISGVDAFTLYDTYG
FPLELTQEIAEEQGLTVDEDQFNEEMKKQQERSKAAHETIDLTVQGSLDK
LAEHIHPTQFLGYQDAASVAQIEVVLVDGKTVDSAEAGTEVQIVLNQTPF
YAESGGQIGDKGYITGENLVIRVEDVQKESAFFVHFGRVERGTVSVGDTI
TATIDRACRRRVQAHHTATHLLQAALKKIVDESVSQAGSLVTFDRLRFD
>#1 Ripo8801: c8801?2905
MTKTLKSLTGAQIRDKFLQFYASKHHQILPSASLVPEDPTVLLTIAGMLP
FKPIFLGQKNPDYPRATTSQKCIRTNDIENVGRTARHHTFFEMLGNFSFG
DYFKEQAIAWSWELSTQVFNLPPENIVVSVFEEDDEAFQIWQNSIGIPPQ
RIKRMGEKDNFWKAGPTGPCGPCSELYYDFHPELGEENIDLEDDSRFIEF
YNLVFMQYNRDAEGNLTPLQNKNIDTGMGLERMAQILQQVPNNYETDLIF
PIIETAAKIAGINYKNTDEKTKVSLKVIGDHVRSVVHMIADGITASNTDR
GYVLRRLIRRVVRHGRLIGIEGEFITQVAETAMQLSESVYPNVRERETAI
KGELQREESRFLETLERGEKLLAEIIAKTPKNTAISGVDAFTLYDTYGFP
LELTQEIAEEQGLTVDVEGFEAAMKEQQERSKAAHETIDLTVQGSLDKLA
EHIHPTEFLGYSSPQIIAKVQAVLVAGKTVENASAGTEVQIILDQTPFYG
ESGGQIGDRGYLTGDNLVVRIEDVKKESGIFVHFGRVERGTIAVENTVTA
TIDRACRRRVQAHHTATHLLQAALKKVVDESISQAGSLVDFDRLRFD
>#1 Ripo8802: Cyan8802-1452
MTKTLKYLTGAQIRDKFLQFYASKHHQILPSASLVPEDPTVLLTIAGMLP
FKPIFLGQKNPDYPRATTSQKCIRTNDIENVGRTARHHTFFEMLGNFSFG
DYFKEQAIAWSWELSTQVFNLPPENIVVSVFEEDDEAFQIWQNSIGIPPQ
RIKRMGEKDNFWKAGPTGPCGPCSELYYDFHPELGEENIDLEDDSRFIEF
YNLVFMQYNRDAEGNLTPLQNKNIDTGMGLERMAQILQQVPNNYETDLIF
PIIETAAKIAGINYKNTDKKTKVSLKVIGDHVRSVVHMIADGITASNTDR
GYVLRRLIRRVVRHGRLIGIEGEFITQVAETAMQLSESVYPNVRERETAI
KGELQREESRFLETLERGEKLLAEIIAKTPKNTAISGVDAFTLYDTYGFP
LELTQEIAEEQGLTVDVEGFEAAMKEQQERSKAAHETIDLTVQGSLDKLA
EHIHPTEFLGYSSPQIMAKVQAVLVDGKTVENASAGTEVQIILDQTPFYG
ESGGQIGDRGYLTGDNLVVRIEDVKKESGIFVHFGRVERGIIAVENTVTA
TIDRACRRRVQAHHTATHLLQAALKKVVDESISQAGSLVDFDRLRFD
>#1 Syn7002: SynPCC7002_A1672
MSSVPPVLSGSEIRSKFLEFFNQRQHPILPSASLVPEDPTVLLTIAGMLP
FKPIFLGQQDAPSPRATTSQKCIRTNDIENVGRTARHHTFFEMLGNFSFG
DYFKEQAIAWAWELSTEVFQLDPKNIVVSVFREDDEAFEIWRDKVGVNPK
RIIRMGEEDNFWKSGPTGPCGPCSELYYDFKPELGDDNIDLEDDTRFIEY
YNLVFMQYNRDAEGHLTPLQNKNIDTGMGLERMAQILQQVPNNYETDLIF
PIIETAAKAAGIHYEKADEKTKVSLKVIGDHVRSVVHMIADGITASNTDR
GYVLRRLIRRVVRHGRLIGIDGNFINQVAETAIQLSEAAYPNTRERESFI
KQELEREENNFLKTLERGEKLLADIIAKEEKQISGVDAFTLFDTFGFPFE
LTQEIAEENGLTVDAEGYQAEMKKQQERSKAAHETIDLTVQGSLDELAEH
IHPTAFLGYTDLQSQVKIEAVLVDGHRVETAEAGVVVQLICNQTPFYAES
GGQIGDRGYFSGDQLVVRINDVQKESGFFVHHGKVERGSLTVGDTVNATI
DRACRRRAQANHTATHLLQAALKNIVDDSISQAGSLVDFDRLRFD
>#1 Syn6803: sll0362
MTTTPPVLSGPEIRQQFLNFFADRQHQILPSASLVPEDPTVLLTIAGMLP
FKPIFLGQKSAEFPRATTSQKCIRTNDIENVGRTARHHTFFEMLGNFSFG
DYFKSQAIAWAWELSTQVFKLPAERLVVSVFEEDDEAFAIWRDEIGIPAH
RIQRMGADDNFWVSGPTGPCGPCSEIYYDFHPELGDEKLDLEDDSRFIEF
YNLVFMQYNRDNAGNLTPLEKKNIDTGMGLERMAQILQKVPNNYETDLIF
PIIQTAANIAGIDYAQANEKTKVSLKVIGDHVRSVVHMIADGISASNLGR
GYVLRRLIRRVVRHGRLLGINGEFTTKVAATAVQLAQPVYPNVLERQSLI
EQELQREEAAFLKTLERGEKLLADLMADGVTEIAGADAFTLYDTFGFPLE
LTQEIAEEQGITVDVEGFEKAMQEQQERSKAAHETIDLTVQESLDKLANH
IHPTEFLGYTDLQSSAIVKAVLVGGELVDQAVAGQTVQIVLDQTPFYGES
GGQIGDKGFLNGDNLLIRIEDVKRESGIFIHFGRVERGTVQIGTTITATI
DRACRRRAQANHTATHLLQSALKRVVDEGISQAGSLVDFNRLRFD
>#1 EcSb: P3F56-03265
MARTSKTPKSLTGTQIREKFLKFYEKKQHQILPSASLIPEDPTVLLTIAG
MLPFKPIFLGKQKPDYPRATTSQKCIRTNDIENVGRTSRHHTFFEMLGNF
SFGDYFKEQAITYAWELSTQVFELPPENLVVSVFEDDNEAFAIWRDKIGI
PPRRIQRMGEKDNFWKAGPTGPCGPCSEMYYDFHPELGDNNINLEDDSRF
IEFYNLVFMQYNRDAEGNLTPLKNKNIDTGMGLERMAQILQKVPNNYETD
LIFAIIETAAKIAGINYRKTDEKTKVSLKVIGDHVRSVVQMIADGITASN
TDRGYVLRRLIRRVVRHGRLIGIDGEFITKVAETAMQLSEEEYPNVRKRE
TLIKEELQREESRFLETLERGEKLLAEIIENTDKNSKISGLDVFTLYDTY
GFPLELTQEIAEEQGLTIDVDGFEVAMKKQKERSKADYESIDLTVQGSLD
KLLEYINPTIFLGYTEPKTTAKVKAILVKGKPVDNATSETDIQIVLDQTP
FYGESGGQIGDRGYLTGDDLLVRIEDVKKESGIFIHFGRVERGTIEVENT
IIATIDNACRRRVQAHHTATHLLQAALKKVVDDSISQAGSLVDFERLRFD
>#1 EpSb: OXU93-04890
MDRTSKSPKSLTGTQIREKFLKFYEGKQHKILPSASLIPEDPTVLLTIAG
MLPFKSIFLGKQKPDYPRATTSQKCIRTNDIENVGRTARHHTFFEMLGNF
SFGDYFKEQAIAYAWELSTQVFNLPPENLIVSVFEDDEEAFVIWRDKIGI
SPHRIQRMGEKDNFWKAGITGPCGPCSEMYYDFYPELGDDNIDLEDDSRF
IEFYNLVFMQYNRDAEGNLTPLENKNIDTGMGLERMAQILQKVPNNYETD
LIFAIIETTAKIAGIEYKKIDEKSKISLKIIGDHIRSVVQMIADGITASN
TDRGYILRRLVRRMVRHGRLIGIDKEFITDVAETAIQLSEEEYPNVRERE
ILIKQELQREESRFLETLERGEKLLAEVIERTDKDSKISGVDAFVLYDTY
GFPLELTQEIAEEQGLTVDVDSFEIAMEEQKERSKAAYETIDLTVRNSLE
QLLVYINPTHFLGYTESKTVARVKAILVKGKTVNSATSGTDIQIVLDQTT
FYGESGGQIGDRGYLTGDNLVVCIEDVKKESDIFIHFGKVERGTIEVGNT
ITATINNIRRRRIQAHHTATHLLQAALKKVVDDSISQAGSLVDFEHLRFD
>#1 EaSB: EASB.KPI85-07465
MARISKTPKSLTGAQIRDKFLKFYEKKQHKILPSASLIPEDPTVLLTIAG
MLPFKPIFLGKQKPDYPRVTTSQKCIRTNDIENVGRTARHHTFFEMLGNF
SFGDYFKEEAIVYAWELSTQVFELSPENLVVSVFEDDDEAFAIWRDKIGI
PPCRIQRMGEKDNFWKAGPTGPCGPCSEMYYDFSPELGDNNIDLEDNSRF
IEFYNLVFMQYNRDAEGNLTPLENKNIDTGMGLERMAQILQKVPNNYETD
LIFAIIETAAKIAGINYRKTDEKTKISLKVIGDHVRSVVNMIADGITVSN
TDRGYVLRRLIRRVVRHGRLIGIDGEFITKVAETAMQLAEEEYPNVKERE
TIIKKELQREESRFLETLERGEKLLVKVIENTDKNHKISGVDAFTLYDTY
GFPLELTQEIAEEQGFTIDVDGFEVAMKEQKERSKADYETIDLTVEGSLD
KLREYINPTFFLGYTEHKITAKVKAILVKGKLVENATSGTNIQIILDQTP
FYGESGGQIGDRGYLTGDNLLICIKDVKKEAGIFIHFGRVERGTIEVENT
ITATINTLCRHRVQAHHTATHLLQAALKKVVDNSIFQSGSLVSFERLRFD
>#1 Etsb: ETSB-0668
MARISKTPKSLTGAQIRDKFLKFYEKKQHKILPSASLIPEDPTVLLTIAG
MLPFKPIFLGKQKPDYPRVTTSQKCIRTNDIDNVGRTARHHTFFEMLGNF
SFGDYFKEEAIVYAWELSTQVFELSPENLVVSVFEDDDEAFAIWRDKIGI
PPCRIQRMGEKDNFWKAGPTGPCGPCSEMYYDFSPELGDNNIDLEDDSRF
IEFYNLVFMQYNRDAEGNLTPLENKNIDTGMGLERMAQILQKVPNNYETD
LIFAIIETAAKIAGINYRKTDKKTKISLKVIGDHVRSVVNMIADGITVSN
TDRGYVLRRLIRRVVRHGRLIGIDGEFITKVAETAMQLAEEEYPNVKERK
TIIKKELQREESRFLETLERGEKLLVKVIENTDKNNKISGVDAFTLYDTY
GFPLELTQEIAEEQGFTVDVDGFEVAMKEQKERSKADYETIDLTVEGSLD
KLREYINPTFFLGYTEHKITAKVKAILVKGKLVNNATSGTNIQIILDQTP
FYGESGGQIGDRGYLTGDNLLICIKDVKKESGIFIHFGRVERGTIEVENT
ITATINTLCRHRVQAHHTATHLLQAALKKVVDNSIFQSGSLVSFERLRFD
>#1 RaSB: RASB.JJP05-07945
MARFSKTPKSLTGAQIREKFLKFYEEKQHKILPSASLIPEDPSVLLTIAG
MLPFKPIFLGKQKPDYPRATTSQKCIRTNDIENVGRTARHHTFFEMLGNF
SFGDYFKEQAIAYAWELSTQVFKLPPENLVVSVFEDDEEAFAIWRDKIGI
SPCRIQKMGEKDNFWKAGSTGPCGPCSEMYYDFHPELGDNNINLEDDSRF
IEFYNLVFMQYNRDAEGNLTPLENKNIDTGMGLERMAQILQKVPNNYETD
LIFAIIETAAKIARINYRKTDEKTKVSLKVIGDHVRSVVQMIADGITASN
TDRGYVLRRLIRRVVRHGRLIGIDGEFITKVAETAMQLSEEEYPNVRERE
TLIKEELQREESSFLETLERGESLLAKIIKNTYKNSKISGVDAFTLYDTY
GFPLELTQEIAEEQGLTIDVDGFEVAMKEQKERSKADYKTIDLTVQGSLD
KLREYINPTIFLGYTEPKTTAKVKAILEKGNLVKNATLGTDIQIVLDQTT
FYGESGGQVGDCGYLTGDNLLVCIKDVKKESGIFLHFGRVERGIIEVENT
ITATINNACRHRVQAHHTAIHLLQAALKKIVDDSISQAGSLVNFERLRFD
>#1 Rgsb: RGRSB-0631
MARISKTPESLTGTQIREKFLKFYEEKQHKILPSASLIPEDPTVLLTIAG
MLPFKPIFLGKQKPNYPRATTSQKCIRTNDIENVGRTARHHTFFEMLGNF
SFGDYFKEQAIAYAWELSTQVFKLPPENLVVSVFEDDDEAFAIWRDKIGI
PPRRIQRMGEKDNFWKVGPTGPCGPCSEMYYDFYPELGDNNIDLEDDSRF
IEFYNLVFMQYNRDAEGNLTPLENKNIDTGMGLERMAQILQKVPNNYETD
LIFAIVENAAKIAGINYRKTDEKTKISLKIIGDHVRSVVQMIADGITASN
TDRGYVLRRLVRRVIRHGRLIGINGEFITKVAETAMQLSEKEYPNVREQE
TLIKEELQREESRFLETLERGEKLLAKIIENTDKNSKILGVDAFILYDTY
GFPLELTQEIAEEQGLTVDVEGFEVAMKEQRERSKADHEIIDLTVQGSLD
KLIGYINPTIFLGYTEPKTTAKVKAILVKGKLVNNATSGTDIQIILDQTP
FYGESGGQIGDCGYLTGDNLLVCIEEVKKKSDIFIHFGRVERGTVEVENT
IIATINNACRHRVQAHHTATHLLQAALKKVVDDSISQAGSLVNFERLRFD
>#1 Ucyn-a: ucynA-08980
MTINPPFLTGNEIRDKFLHFYKGKKHQIFPSASLIPRDPTVLLTIAGMLP
FKPIFLGQEKSSFSRITTSQKCIRTNDIDNVGYTARHHTFFEMLGNFSFG
DYFKEQSIRWAWELSTQIFLLPPESIVVSVFESDDEAFNIWENIIGIPQT
RIIRMGEKDNFWKAGKTGPCGPCSELYYDFHPELGEQNLNLEDDSRFIEF
YNLVFMEYSRDENGNLFPLGKKNIDTGMGLERMAQILQKVPNNYETDLIF
PIIESILNIIAIEYRHAEENTKKSLKIIGDHIRAVIHMIADGITASNTDR
GYVLRRIIRRIIRHGRLIGIEGKFINKIAQTAIQISEKSYPEVREKEIFI
SKELSKEEDIFLKTLERGEKLLCEIIDNTIKPNQISGLDAFILYDTYGFP
LELTQEIAEESQLKVNIDEFYEQMKLQQCRSKAAHENINLSLGYEINKLI
SDVDATKFTGYSDLNSSVVVKKILVNQKVVQQAEKGNNVQIILDSTPFYA
ESGGQVSDHGYLVGHKSFIRINDIQKESEVFIHYGKIEEGYLLTNETLDA
VVDNNYRQCIKLNHTSTHLLQAALRKNLDSSITQAGSLVTFDRLRFD
>#2 Crow8501: Cw?6746
MSSVMIPDSFNWLYRGTSEIFPSQPESNNPEENLEKLIEKCHRPLRIKLG
IDPTGTDIHLGHSIPFRKLRGFQDAGHTAVVIIGDFTAQIGDPTGKSEVR
KQLTSEAVRKNAESYLEQLRPILDFETPGRLEIRYNSEWLSELNLAKIQE
LLATMTVGQMLAKEGFAERYKQENPIFLHEFLYPLMQGYDSVMIDADVEL
GGTDQKFNIAVGRDLQRHFGKKPQFGLLLPILRGTDGSQKMSKSLNNYVG
LKEDELSMYSKLEKTPDAIIKEYFELLTNLPLEELPENPRESQKLLALEI
VSQFHGKQAAVTAQKTAEDLVKNKGTGATDAVPEYDLSKVEFPAKLFYIL
SASGLCGSSGDGRRQIQGGAVRLDGEKITDVNITFEQSEQLSGKVLQVGK
KKFIKLVKA
>#2 Cro0110: c0110?08876
MSSVITPDSLNWLYRGTSEIFPSQPDSNNPEENLEKLIEKSDRPLRVKLG
IDPTGTDIHLGHSIPFRKLRAFQDAGHTAVVIIGDFTAQIGDPTGKSEVR
KQLTSEQVKSNAENYLEQLRPILDFDTPGRLEIRYNSEWLKELNLAKIQE
LLATMTVGQMLAKEGFAERYKQENPIFLHEFLYPLMQGYDSVMIDADVEL
GGTDQKFNIAVGRDLQRHFGKKPQFGLLLPILLGTDGSQKMSKSLNNYVG
LKEDELSMYSKLEKTPDAIIKDYFELLTNLPLDQLPENPRDCQKLLALEI
VTQFHSQKAAITAQKTAEDLVKNKGTGATDAVPEYDLSNVEFPAKLFYIL
NASGLCGSSGEGRRQIQGGAVRLDGEKISDVNITFDNLEQLSGKVLQVGK
KKFIKLV
>#2 Cro51142: cce_1032
MSSVITPDSLNWLYRGTSEIFPSQPDSKNPEENLEKLIEQCHRPLRVKLG
IDPTGTDIHLGHSIPFRKLRGFQDAGHTAVVIIGDFTAQIGDPTGKSEVR
KQLTPQEVKNNAENYLEQLRPILDFDTPGRLEIRYNSEWLKELNLAKIQE
LLATMTVGQMLAKEGFAERYKQENPIFLHEFLYPLMQGYDSVMIDADVEL
GGTDQKFNIAVGRDLQRHFGKKPQFGLLLPILLGTDGSQKMSKSLNNYVG
LKEDELSMYSKLEKTPDAIIKDYFELLTNLPLDQLPQNPRDCQKLLAIEI
VTQFHGKEAALSAQKTAEDLVKNKGTGVTDAVPEYDLSNVEFPAKLFYIL
NASGLCGSSGEGRRQIQGGAVRLDGEKITDVNITFEDLEQLSGKVLQVGK
KKFIKLV
>#2 Glo7424: cyan7424-1292
MTNQPETLNWLDRGTSEIFPNQPQSKNPEENLTQLLAKSDRPLRIKLGID
PTGSEIHLGHSIPFRKLRAFQDAGHTAVVIIGDFTAQIGDPTGKSEVRKQ
LTPQQVKSNAEDYLNQLRPILDFDTPGRLEIRYNSEWLSQLNLSDILQLL
GTMTVGQMLAKEGFAQRYEQENPIYLHEFLYPLMQGYDSVAIDADVELGG
TDQKFNIAVGRDLQRFFGKKPQFGLLLPLLLGTDGVQKMSKSLNNYVGLR
EDALSMYSKLEKTPDAVIKDYFELLTNLPLDQIPSNPRDAQKLLALEVVS
QFHGVEAAKSAQKAAQDLVQGGSTASADAVPEFSLSEIEFPAKLFYILNA
SGLCSSSGEGRRQIQGGAVRLDGDRITEVDLTFESPEDLKDKVLQVGKKK
FVRLVL
>#2 Glo7822: Cyan7822-1993
MANPPENLDWLWRGTSEIFPNQPESDNPQENLTQLLAKIDRPLRVKLGID
PTGTEIHLGHSIPFRKLRAFQDAGHTAVVIIGDFTAQIGDPTGKSEVRKQ
LTAEQVRENAHDYLKQLRPILDFDTPGRLEIRYNSEWLGKLDLSDIIKLL
STMTVGQMLAKEGFAERYEKETPIYLHEFLYPLMQGYDSVAIDADVELGG
TDQKFNIAVGRDLQRYFGKKPQFGLLLPIILGTDGVQKMSKSLNNYVGLR
EDALSMYSKLEKIPDAVIKDYFELLTNLSLQELPSNPRECQKLLATEIVS
QYHSVEAAAEAQKAAIALVQGGGTTSTDAVPEYSLSGIEFPAKLFYILSA
TRLCSSSGEGRRQIQGGAVRLDGERISEVDLTFDSPQQLQGKVLQVGKKK
FVRLV
>#2 Ripo8801: c8801?3269
MSLTSPSETLNWLYRGTHEIFPHQPDSNNREENLEQLLKQCDRPLRVKLG
IDPTGSDIHLGHSIPFRKLRMFQDAGHTAVVIIGDFTAQIGDPTGKSEVR
KQLTPEQVQANAKNYLEQLHPILDFDTPGRLEIRYNSQWLSQLNLAKIQE
LLATMTVGQMLAKEGFAERFKQENPIFLHEFLYPLMQGYDSVMIDADVEL
GGTDQKFNIAVGRDLQRHFGKKPQFGLLLPILIGTDGSQKMSKSLNNYVG
LKEGPLSMYSKLEKTPDALIKEYFELLTNFSLDTLPENPRDCQKQLAVEI
VSQFHGKDAALLAQKTAEELVTQGIGTSTDAVPEYELSQVEFPAKLFYIL
SASGLCESSGDGRRQLQGGAVRIDGTRVTDPNLIFNTPEELYGKVLQVGK
KKFIRLI
>#2 Ripo8802: Cyan8802-3195
MSLTSPSETLNWLYRGTHEIFPHQPDSNNREENLEQLLKQCDRPLRVKLG
IDPTGSDIHLGHSIPFRKLRMFQDAGHTAVVIIGDFTAQIGDPTGKSEVR
KQLTPEQVQANAKNYLEQLHPILDFDTPGRLEIRYNSQWLSQLNLAKIQE
LLATMTVGQMLAKEGFAERFKQENPIFLHEFLYPLMQGYDSVMIDADVEL
GGTDQKFNIAVGRDLQRHFGKKPQFGLLLPILIGTDGSQKMSKSLNNYVG
LKEGPLSMYSKLEKTPDALIKEYFELLTNFSLDTLPENPRDCQKQLAVEI
VSQFHGKDAALLAQKTAEELVTQGIGTSTDAVPEYELSQVEFPAKLFYIL
SASGLCESSGDGRRQLQGGAVRIDGTRVTDPNLIFNTPEELYGKVLQVGK
KKFIRLI
>#2 Syn7002 SynPCC7002_A1609
MSANLEWLTRGTSEIFPDNPEENLAQVLQTGDRPLRVKLGVDPTGSDLHL
GHSIPFRKLRAFQDAGHTAVVIIGDFTAQIGDPTGKSEVRKQLSAADVQQ
NAETYLEQLRPILDFETPGRLEIRYNSEWLKDLDLAKIQALLATMTVQQM
LAKEGFAKRYQSENPIYIHEFLYPLMQGYDSVAVDADVELGGTDQKFNIA
VGRDLQRHFGKKPQFGLLLPILIGTDGKEKMSKSLNNYVGLKDNHHTMYQ
KLQNTPDSLLKDYFELLTKQDLQTLPTNPRDQQKLLARDIVTQFHGAEAA
VDAEKAVQDVAAANIPEFSLGAVEFPSPLFYILGASGLCSSGGDGRRQIK
GGAVRLDDERITDMNLAFEKPEQLVDKVLRVGKKKFVRLVP
>#2 Syn6803: slr1031
MVVNSDPDWLWRGTAEIFPHNADSNNPQEHLGILTQQDRPLRVKLGIDPT
GTDIHLGHSIPFRKLRAFQDAGHTAVVIIGDFTAQIGDPTGKSEVRKQLT
ADQVKRNAESYLAQLKPILDFDTPGRLEIRYNSEWLSNLDLNKILELLAT
MTVGQMLAKEGFAERFQKENPIFLHEFLYPLMQGYDSVAVNADVELGGTD
QKFNIAVGRDLQRHFGKTPQFGLLLPILLGTDGQQKMSKSLNNYVGLQED
ALSMYSKLEKTPDRLLGEYFELLTNLDLAELPENPRECQKLLAKEVTAQF
HGVAGAIAAQKTAEDIVTQGKAGNTDSVPEFSLAEITFPVKLAYLLSASG
LCPSSSEGRRQIKGGAVRLDGDRLEDVNQEYADPKMLINKVLQMGKKKFI
RLIS
>#2 EcSb: P3F56-00825
MSPVIPSKSLAWLYRGTHEIFPHQPNSDNSEENLEQYLKKCDHPLRVKLG
IDPTGSTIHLGHSIPFRKLRAFQDAGHTAVIIIGDFTAQIGDPTGRSEVR
KQLTPEQVQENARNYLEQLSPILDFETPGRLEIHYNSEWLKELNLTKIQE
LLATMTVGQMLAKEGFAERFKQENPVFLHEFLYPLMQGYDSVMIDADVEL
GGTDQKFNIAVGRDLQRYFGKPPQFGLLLPILIGTDGHQKMSKSLNNYVG
LKENALSMYSKLEKIPDTLIRSYFELLTKLPLDNLPKNPRDCQKQLGIEI
VSQFHGKEAAVTAQKTAEELVKKRNGTSIDIVAEYDLSGVEFPAKLFYIL
NASGLCSSSGEGRRQLQGGAVRLDGDRVTDVNLSFETVEELQGKILQVGK
KKFVRLI
>#2 EpSb: OXU93-06580
MIPSKNLAWLYRGTHEIFPHQPDSYNLEENLEQYLKKCDRPLRVKLGIDP
TGSDIHLGHSIPFRKLRAFQDAGHTAVVIIGDFTAQIGDPTGKSEVRKQL
TYKQVKENAKNYLEQLPPILDFDTPGRLEIRYNSEWLQELNLVKIQELLA
TMTVGQMLAKEGFTERFKQENPIFLHEFLYPLMQGYDSVMVDADIELGGT
DQKFNIAVGRDLQRHFGKSPQFGLLLPILIGTDGHQKMSKSLNNYVGLKE
NALSMYSKLEKVPDTVIKSYFELLTNVSLENLSKNPRDCQKQLGIEIVSQ
FHGTESAVTAQKTAEELVKKRSVTSIDVVAEYDLSKVEFPAKLFYVLNAS
GLCNSSGEGRRQLQGGAVRLDGDRITDVNLSFKSAEELQGKVLQVGKKRF
VRLV
>#2 EaSb: KPI85-05205
MSPVIPSENLVWLYRGTHEIFPHQPHSDNLEENFEQYLKKCDHPLRVKLG
IDPTDSNIHLGHSIPFRKLRAFQDAGHTAVVIIGDFTAQIGDPTGRSEVR
KQLTPEQVQENAKNYLEQLSPILDFETPGRLEIRYNSEWLKELNLAKVQE
LLATMTVGQMLAKEGFAQRFKQENPIFLHEFLYPLMQGYDSVMIDADIEL
GGTDQKFNIAVGRDLQRHFGKPPQFGLLLPILIGTDGHKKMSKSLNNYVG
LKENALLMYSKLEKTPDTLIRNYFELLTQLSLDNLPENPRDCQKQLGIEI
VSQFHGREAALIAKKTAEELVKKRNGTSKDIVAEYNLSGVEFPAKLFYVL
NASGLCSSSGEGRRQLQGGAVRLDGDRVTDVNLSFETVEELRGKVLQVGK
TKFIRLV
>#2 EtSb: ETSB-0207
MSPVIPSENLVWLYRGTHEIFPHQPHSDNLEENFEQYLKKCDHPLRVKLG
IDPTDSNIHLGHSIPFRKLRAFQDAGHTAVVIIGDFTAQIGDPTGRSEVR
KQLTPEQVQENAKNYLEQLSPILDFETPGRLEIRYNSEWLKELNLAKVQE
LLATMTVGQMLAKEGFAQRFKQENPIFLHEFLYPLMQGYDSVMIDADIEL
GGTDQKFNIAVGRDLQRHFGKPPQFGLLLPILIGTDGHKKMSKSLNNYVG
LKENALLMYSKLEKTPDTLIRNYFELLTQLSLDDLPENPRDCQKQLGIEI
VSQFHGREAALIAKKTAEELVKKRNKTSKDIVAEYNLSGVEFPAKLFYVL
NASGLCSSSGEGRRQLQGGAVRLDGDRVTDVNLSFETVEELRGKVLQVGK
TKFIRLV
>#2 RaSB: JJP05-05570
MSPVIPSKNLAWLYRGTHEIFPHQPNSDNFEENLEKYLNKCDHPLRVKLG
IDPTDSNIHLGHSIPFRKLRSFQDAGHTAVVIIGDFTAQIGDPTGRSEVR
KQLTQEQVQENAKNYLEQLSSILDFETPGRLEIRYNSEWLKELNLVKIQE
LLATMTVGQMLAKEGFAERFKQENPIFLHEFLYPLMQGYDSVMIDADIEL
GGTDQKFNIAVGRDLQRYFGKTPQFGLLLPILIGTDGHQKMSKSLNNYVG
LKENALSMYSKLEKTPDTLIRSYFELLTKLPLDNLSENPRDCQKQLGIEI
VSQFHGRDAALTAKKTAEELVKKRTGTSNDIVAEYDLSGVEFPAKLFYVL
SASGLCSSSGEGRRQLQGGAVRLDGDRVTDVNSSFETVEELQGKVLQVGK
KKFVRLV
>#2 RgSB: RGRSB-0157
MSPVIPSESLAWLYRGTHEIFPHQPNSDNFEENLENYLRKCNHPLRVKLG
IDPTDSNIHLGHSIPFRKLRAFQDAGHTAVVIIGDFTAQIGDPTGRSEVR
KQLTPEQVQENAKNYLEQLSPILDFETPGRLEIRYNSEWLKELNLDKVQE
LLATMTVGQMLAKEGFAERFKQENPIFLHEFLYPLMQGYDSVMIDADIEL
GGTDQKFNIAVGRDLQRHFGKTPQFGLLLPILIGTDGYRKMSKSLNNYVG
LKENALSMYSKLEKTPDTLIRSYFELLTKLPLDDLSENPRDCQKQLGIEI
VSQFHGREAALTAKKTAEELVKKRSGTSRDIVAEYDLSGIEFPAKLFYIL
NASGLCSSSGEGRRQLQGGAVRLDGERVTDVNLSFETVKELQGKVLQVGK
KKFVRLV
>#2 Ucyn-a: ucynA-00590
MDHFHWLHRGTAEIFPNQNNSNNSEENLVNLLKNSDRPLRVKLGIDPTGS
DIHLGHSIPFRKLRAFQDAGHTAVVIIGDFTAQIGDPTGKSEVRKQLNSK
QVEKNVESYLEQLSSVLDFSTPGRLEIRYNSEWFNKLDFHKVQELLSTMT
VSQMLAKEGFSERYKKENPIFLHEFLYPLMQGYDSVVVNADVELGGTDQK
FNIAVGRDLQRHFGQKPQFGLLLPILTGTDGTQKMSKSLGNYIGLKEDAL
SMYSKIEKIPDTLVQNYFELLTNLDLNELPKDSRELQKLLATEITSHYHG
EEKALSAKKTAENLVKNRNSLLTDTITEFNLSNVVFPAKLFYILSASKLC
VSSGEGRRQIQGGSVRLEGEKILDVNLVFDNPEQLDNKVLQVGKTKFTRL
VSR
>#3 Crow8501: Cw?4728
MISSNDFRTGTTIELDGSVWRVVEFLHVKPGKGSAFVRTKLKNAQTGNVV
DRTFRAGETVPSANLEKRTMQHTYKEGEQYVFMDMETFEEVRLTPDQMGT
TVNYIKEEMEADVLFWNETVLEVQLPTSVFLEVTDTDPGVKGDTATGGTK
PATVETGAQVMVPLFISIGEKIKVDTRDGSYLGRET
>#3 Cro0110: c0110?25606
MISSNDFRSGVTIELDGSVWRVVEFLHVKPGKGSAFVRTKLKNAQTGSVV
ERTFRAGETVPQANLEKRTMQHTYKEGEQYVFMDMETFEEVRLSPEQMGT
TVNYIKEEMEADVLFWNDQILEVQLPTSVTLEVTDTDPGVKGDTATGGTK
PAIVETGAQVMVPLFISIGEKIKVDTRDGSYLGREN
>#3 Cro51142: cce_2122
MISSNDFRTGTSIELDGSVWRVVEFLHVKPGKGSAFVRTKLKNAQTGSVV
ERTFRAGETVPQATLEKRTMQHTYKEGEQYVFMDMETYEEVRLSPEQMGT
TVNYIKEEMEADVLFWNDTVLEVQLPTSVILEVTDTDPGVKGDTATGGTK
PAIVETGAQVMVPLFISIGEKIKVDTRDGSYLGRET
>#3 Glo7424: cyan7424-5084
MISSNDFRPGVSIELEGSIWKVVEFLHVKPGKGSAFVRTTLKNVQTGKVL
ERTFRAGETVPQATIEKRTMQHTYKEGEQFVFMDMETYEEARLNPEQLGD
GAKYIKENMEVNVLYWGEQVLNIELPTSVILEVTDTDPGVKGDTATGGSK
PAIVETGAQIMVPLFISIGERIKVDTRDGSYLGRE
>#3 Glo7822: Cyan7822-4017
MISSNDFRSGTTIEIDGSVWRVVEFLHVKPGKGSAFVRTKLKNVQSGNVV
ERTFRAGESLPQATIEKKTMQYTYKDADQYVFMDMETYDEARLNPNQLGD
RSKYLKEQMEVNILFWNDQVLEVELPTSVILEVTETDPGVKGDTATGGSK
PAIVETGAQVMVPLFISIGERIKVDTRDGSYLGRE
>#3 Ripo8801: c8801?1461
MISSNDFRTGTTIELDGSVWRVVEFLHVKPGKGSAFVRTKLKNAQTGSVV
EKTFRAGETVPQATLEKRTMQHTYKDGDQYVFMDMETYEEARLNPEQMGT
SVNYLKEEMEADIVFWGDQVLEVQLPTSVILEVTETDPGVKGDTATGGTK
PAIVETGAQVMVPLFISIGEKIKVDTRDGSYLGRE
>#3 Ripo8802: Cyan8802-0564
MISSNDFRTGTTIELDGSVWRVVEFLHVKPGKGSAFVRTKLKNAQTGSVV
EKTFRAGETVPQATLEKRTMQHTYKDGDQYVFMDMETYEEARLNPEQMGT
SVNYLKEEMEADIVFWGDQVLEVQLPTSVILEVTETDPGVKGDTATGGTK
PAIVETGAQVMVPLFISIGEKIKVDTRDGSYLGRE
>#3 Syn7002 SynPCC7002_A0053
MISSNDFRTGTSIELDGSVWRVVEFLHVKPGKGSAFVRTKLKNAQTGSVV
EKTFRAGETVPQAILDKRTMQHTYKEGEQFVFMDMETYEEVRLTEAQIGD
RVKYLMEEMEVNVLFWNSQVIDVELPNTVVLEVTETDPGVKGDTATGGTK
PAIVSTGAQVNVPLFISIGERIKIDTRTDTYLGRE
>#3 Syn6803: slr0434
MISSNDFRTGTSIVMDGAVWKVVEFLHVKPGKGSAFVRTKLKSVQTGNVV
EKTFRAGETVPQANIEKSVMQHTYKDGDQYVFMDMETFEEVSIAPDTLGD
KAKFIKEEMEVSVVTWDGTILDVELPTSVVLEIVETDPGVKGDTATGGTK
PAILETGAQVMVPLFIAQGERIKVDTRDGSYLGRDNA
>#3 EcSb: P3F56-09350
MISSNDFRTGTTIELDGTVWRVIEFLHVKPGKGSAFVRTKLKNAQTGSVV
ERTFRAGETVPSANLEKRTMQHTYKEGEQYVFMDMQTFEEARLTPEQMGT
AVNYIKEEMEVDVLFWNDQVLEVQLPTSVMLEVIDTDPGVKGDTATGGTK
PAILETGAQVMVPLFISIGEKIKVDTRDGSYLGRT
>#3 EpSb: OXU93-08035
MISSNDFRTGTTIELDGAVWRVIEFLHVKPGKGSAFVRTKLKNAQTGSVI
ERTFRAGETVPSANLEKRTMQHTYKEGEQYVFMDMQTFEEARLTPEQMGT
AVNYIKEEMEADVLFWNDQVLEVQLPTSVMLEVIDTDPGVKGDTATGGTK
PAILETGAQVMVPLFISIGEKIKVDTRDGSYLGRT
>#3 EaSb: KPI85-03690
MISSNDFRTGTTIQLDGTVWRVIEFLHVKPGKGSAFVRTKLKNAQTGSVV
ERTFRAGETVPSANLEKHTMQHTYKDGGQYIFMDMQTFEEARLTPEQMGT
AVNYIKEEMEADILFWNDQVLEVQLPASVMLEVIDTDPGVKGDTATGGTK
PAIIETGAQVMVPLFISIGEKIKVDTRDGSYLGRT
>#3 EtSb: ETSB-1822
MISSNDFRTGTTIQLDGTVWRVIEFLHVKPGKGSAFVRTKLKNAQTGSVV
ERTFRAGETVPSANLEKHTMQHTYKDGGQYIFMDMQTFEEVRLTPEQMGT
AVNYIKEEMEADILFWNDQVLEVQLPASVMLEVIDTDPGVKGDTATGGTK
PAIIETGAQVMVPLFISIGEKIKVDTRDGSYLGRT
>#3 RaSB: JJP05-03920
MISSNDFRTGTTIELDGTVWRVIEFLHVKPGKGSAFVRTKLKNAQTGSVV
ERTFRAGETLPSANLEKHTMQHTYKDGGQYVFMDMQTFEEARLTPEQMGT
AVNYIKEEMEADILFWNDQVLEVQLPISVMLEVIDTDPGVKGDTATGGTK
PAILETGTQVMVPLFISIGEKIKVDTRDGSYLGRT
>#3 RgSB: RGRSB-1183
MISSNDFRTGTTIELDGVVWRVIEFLHVKPGKGSAFVRTKLKNAQTGSVV
ERTFRAGETVPSANLEKRTMQHTYKEGEQYVFMDMQTFEEARLTPEQMGT
AVNYIKEEMEADVLFWNDQVLEVQLPTSVMLEVIDTDPGVKGDTATGGTK
PAILETGAQVMVPLFISIGEKIKVDTRDGSYLGRT
>#3 Ucyn-a: ucynA-00350
MISSNDFRSGVTIELDGSVWRVIEFLHVKPGKGSAFVRTKLKNAQTGNVV
EKTFRAGESVRQANLEKRTMQHTYKDSGQYVFMDMETFEEVQLSLQQMGT
TVSYVKEEMEVDILFWDGKVLEVQLPTSVILEITETDPGVKGDTATGGTK
PAIVETGAQIMVPLFISIGERIKVDTRDGSYLGRET
>#4 Crow8501: Cw?5077
VTDTNLDFLAQTDPTLAAMIQGELQRQREHLELIASENFTSAAVLAAQGS
VLTNKYAEGLPKKRYYGGCEWVDQAEQLAIDRVKELFGAAHANVQPHSGA
QANFAVFLTLLKPGDKIMGMDLSHGGHLTHGSPVNVSGKWFEVCHYGVSA
ETERLDYDAILELAKKEKPKLLICGFSAYPRIIEFDKFRAIADEVGAYLM
ADIAHIAGLVASGHHPNPLPYCDVVTTTTHKTLRGPRGGLIMTNDPELGK
KFDKSVFPGTQGGPLEQVIAAKAVAFGEALKPEFKVYSGEVIANAQSLAN
QLTQRGFKLVSGGTDNHLMLVDLRCIDMTGKEADKLVSEINITANKNTVP
FDPESPFVTSGLRLGSPAMTTRGLGVDDFAEIGNIIADCLLNRNDEGVKQ
DCLNRVKALCDRFPLYPHLNIPVPVLA
>#4 Cro0110: c0110?18077 + 318 upstream aa
VTDTNLDFLAQTDPTLAAMIQGELQRQREHLELIASENFTSPAVLAAQGS
VLTNKYAEGLPKKRYYGGCEWVDKAEQLAIDRVKELFGAEHANVQPHSGA
QANFAVFLSLLNPGDKIMGMDLSHGGHLTHGSPVNVSGKWFEVSHYGVSP
ETERLDYDAILELAKKEKPKLLICGYSAYPRIIEFDKFRAIADEVGAYLM
ADIAHIAGLVASGHHPNPLPYCDVVTTTTHKTLRGPRGGLIMTKNPELGK
QFDKAVFPGTQGGPLEQVIAAKAVAFGEALKPEFKVYSGQVIANAQALAN
QLTQRGFKLVSGGTDNHLMLIDLRCIDMTGKEANNLVSEINITANKNTVP
FDPESPFVTSGLRLGSPAMTTRGLGVEEFTEIGNIIADCLLNRNDEGVKK
DCLNRVKALCDRFPLYPHLNIPVPVLA
>#4 Cro51142: cce_3951
MTDTNLDFLAQTDPTLAAMIQGELQRQREHLELIASENFTSPAVLAAQGS
VLTNKYAEGLPKKRYYGGCEWVDQAEQLAIDRAKELFGAAHANVQPHSGA
QANFAVFLALLNPGDTIMGMDLSHGGHLTHGSPVNVSGKWFKVSHYGVSP
DTERLDYDSILELAKKEKPKLLICGYSAYPRIIEFDKFRAIADEVGAYLM
ADIAHIAGLVASGHHPNPLPYCDVVTTTTHKTLRGPRGGLIMTNNPELGK
QFDKAVFPGTQGGPLEQVIAAKAVAFGEALKPEFKVYSGQVIANAQALAN
QLNQRGFKLVSGGTDNHLMLVDLRCIDMTGKEADKLVSEINITANKNTVP
FDPESPFVTSGLRLGSPAMTTRGLGVEEFREIGNIIADCLLNRNDEAVKK
DCLNRVKALCDRFPLYPHLNIPVPVLA
>#4 Glo7424: cyan7424-4802
MTDTNLDFLAMSDPAIAEMIQQELQRQRDHLELIASENFTSAAVLAAQGS
VLTNKYAEGLPKKRYYGGCEYIDKVEQLAIDRAKQLFGAAHANVQPHSGA
QANFAVFLALLEPGDTIMGMDLSHGGHLTHGSPVNVSGKWFRVVNYGVNR
ETEQLDYDLIREIALKEQPKLIICGYSAYPRIIQFDKFRAIADEVGAYLL
ADIAHIAGLVATGHHPSPIPHCHVVTTTTHKTLRGPRGGLILTADAELGK
KFDKAVFPGTQGGPLEQVIAGKAVAFGEALKPEFKTYSGQVIANAQALAN
GLIKRGFKIVSNGTENHLMLVDLRSIGMTGKQADQLVSEVNITANKNTLP
FDPESPFVTSGLRLGSPAMTTRGMKEAEFIEIANIIADRLLNPEDEAVKQ
DVKNRVAALCDRFPLYPHLNIPVAAIA
>#4 Glo7822: Cyan7822-1465
MTDTNLDFLATSDPAIAEMIQQELQRQRDHLELIASENFTSPAVLAAQGS
VLTNKYAEGLPKKRYYGGCEYIDHVEQLAIDRAKQLFGAAHANVQPHSGA
QANFAVFLALLQPGDTIMGMDLAHGGHLTHGSPVNVSGKWFRVVQYGVNR
ETEQLDYDLIREIALKEQPKLLICGYSAYSRIIEFDKFRAIADEIGAYLL
ADIAHIAGLVATGYHPSPIPHCHVVTTTTHKTLRGPRGGLILTADAELGK
KLDKAVFPGNQGGPLEHVIAGKAVAFGEALKPEFKTYSAQVIANAQTLAN
QLIQRGFKIVSNGTDNHLMLVDLRSIGMTGKQADSLVSEIHITANKNTVP
FDPESPFVTSGLRLGSPAMTTRGMKEPEFIEIGNIIADRLLNPEDQSIKE
GCLKRVAALCEGFPLYPHLKIPVAALA
>#4 Ripo8801: c8801?1669
MPDNNLEILFQHDPAMAEIIQGELQRQRDHLELIASENFTSEAVLAAQGS
VLTNKYAEGLPKKRYYGGCEYIDRAEQLAIDRAKELFGAAHANVQPHSGA
QANFAVFLALLSPGDTIMGMDLSHGGHLTHGSPVNVSGKWFKVCHYGVNP
DTERLDYDQIRELALKERPKLLICGYSAYPRIIEFDKFRAIADEIGAYLM
ADIAHIAGLVATGHHPSPISYCDVVTTTTHKTLRGPRGGLILTRDADLGK
QFDKAVFPGTQGGPLEHVIAAKGVAFGEALKPQFKAYSGQVIANSRALAA
QLMERGFKLVSGGTDNHLMLVDLRSIGMTGKEADRLVSEINITANKNTVP
FDPESPFVTSGLRLGSPALTTRGMGESEFKEIGNIIADYLLSRGDEAVKH
DCLGRVKSLCDRFPLYPGMKMAALV
>#4 Ripo8802: Cyan8802-0782
MPDNNLEILFQHDPAMAEIIQGELQRQRDHLELIASENFTSEAVLAAQGS
VLTNKYAEGLPKKRYYGGCEYIDRAEQLAIDRAKELFGAAHANVQPHSGA
QANFAVFLALLSPGDTIMGMDLSHGGHLTHGSPVNVSGKWFKVCHYGVNP
DTERLDYDQIRELALKERPKLLICGYSAYPRIIEFDKFRAIADEIGAYLM
ADIAHIAGLVATGHHPSPISYCDVVTTTTHKTLRGPRGGLILTRDADLGK
QFDKAVFPGTQGGPLEHVIAAKGVAFGEALKPQFKAYSGQVIANSRALAA
QLMERGFKLVSGGTDNHLMLVDLRSIGMTGKEADRLVSEINITANKNTVP
FDPESPFVTSGLRLGSPALTTRGMGESEFKEIGNIIADYLLSRGDEAVKH
DCLGRVKSLCDRFPLYPGMKMAALV
>4-syp p-SYNPCC7002_A2430
MTQTNLDFLAQTDSVVAGMIASELNRQRVHLELIASENFTSPAVMAAQGS
VLTNKYAEGLPNKRYYGGCEFVDQVEQIAIDRVKELFGAAHANVQPHSGA
QANFAVFLTLLEPGDKIMGMDLSHGGHLTHGSPVNVSGKWFEVVQYGVNK
ETERLDYDEIREIALREKPKLIICGYSAYPRIIEFDKFRAIADEVGAYLM
ADIAHIAGLVATGHHPNPIPHCDVVTTTTHKTLRGPRGGSIMTRDAELGK
KFDKSVFPGSQGGPLEHVIAGKAVAFGEALKPEFKAYSAQVIANAQAMAN
TLVSRGFKLVSNGTDNHLMLVDMRSIGMNGKRADALISEINITANKNTVP
FDPEKPWIGSGIRLGSPAMTTRGLKEVDFAEIANIIADRLLNPDDEAVKQ
DCLGRVADLCEKFPLYPHLQIPVAAIA
>#4 Syn6803: sll1931
MNQTNLDFLATSDPALAAIIDRELQRQRTHIELIASENFTSAAVMAAQGS
VLTNKYAEGLPGKRYYGGCEFVDQAETLAISRVKELFGAAHANVQPHSGA
QANFAVFLTLLQPGDTIMGMDLSHGGHLTHGSPVNVSGKWFEVAHYGVEK
ETGRLDYDKIRQQALEVKPKLLICGYSAYPRQIEFDKFRAIADEVGAYLM
ADIAHIAGLVASGHHPSPLPYCDVVTTTTHKTLRGPRGGLIMTNNEELGK
KFDKSVFPGTQGGPLEHVITAKAVAFGEALKPEFKVYSGQVIANAQAMAD
QLQKRGFDLVSGGTDNHLMLVDLRSIAMTGKVGDQLLGEINITANKNTVP
FDPESPFVTSGLRLGSPAMTTRGMQEDEFRTIANIIADRLLSPEDEGVKA
DCLRRVSELCAGFPLYDHLRIPVAVIA
>#4 EcSb: P3F56-09560
MTNTNLDFLAQSDSMMAEIIHLELQRQRDHLELIASENFTSPAVLAVQGS
VLTNKYAEGLPKKRYYGGCEFVDRAEQLAIDRAKKLFGAAHANVQPHSGA
QANFAVFLALLNPGDTIMGMDLSHGGHLTHGSPVNVSGKWFEACHYGVNP
DTELLDYDQIRELVLKKRPRMIICGCSAYPRIIDFEKFRAIADEVGAYLM
ADIAHIAGLVASGHHPNPIPHCDVVTTTTHKTLRGPRGGLILTRDVDLGK
TFDKAVFPGIQGGPLEHVIAAKGVSFGEALKPEFKAYSGQVIANAKALAN
QLMTRGFKLVSNGTDNHLMLVDLRSVGMTGKEADRLVSEINITANKNTVP
FDPESPFVTSGLRLGAPALTTRGMKEEEFQEIGNIIADYLLSQGKERVKQ
TCLNRVKSLCDHFPLYPHLTIPVSVLA
>#4 EpSb: OXU93-07865
MTNTNLDFLAQSDSVMAEIIHLELQRQREHLELIASENFTSPAVLAVQGS
ILTNKYAEGLPQKRYYGGCEFVDRAEQLAIDRAKKLFGAAHANVQPHSGA
QANFAVFLALLNPGDTIMGMDLSHGGHLTHGSPVNVSGKWFEVCHYGVNP
DTERLDYDQIRELVLKKRPRVIICGYSAYPRIIDFEKFRTIADEVGAYLM
ADIAHIAGLVASGHHPNPVPHCDVVTTTTHKTLRGPRGGLILTRDVDLGK
KFDKAVFPGIQGGPLEHVIAAKGVSFGEALKPEFKAYSGQVIVNAKVLAN
QLMTRGFKLVSNGTDNHLMLVDLRSVGMTGKEADRLVSEINITANKNTVP
FDTESPFVTSGLRLGTPALTTRGMKEEQFKEIGDIIADFILSKGEEQVKQ
NCLGRVKSLCDHFPLYSHVTIPI
>#4 EaSb: KPI85-03925
MTNTNLDFLAQSDSMMAEIIHLELQRQREHLELIASENFTSPAVLAVQGS
VLTNKYAEGLPKKRYYGGCEFVDRAEQLAIDRAKKLFGAAHANVQPHSGA
QANFAVFLALLKPGDTIMGMDLSHGGHLTHGSPVNVSGKWFETCHYGVNQ
YTEQLDYDQIRELALQKHPKMIICGYSAYPRIIDFEKFRVIADEVGAYLM
ADIAHIAGLVASGHHPNPIPYCDVVTTTTHKTLRGPRGGLILTRDVDLGK
RFDKAVFPGIQGGPLEHVIAAKGVSFGEALKPEFKTYSGQVIANAKTLGN
QLMTRGFKLVSNGTDNHLILVDLRSVGMTGKEADRLVSEINITANKNTIP
FDPQSPFVTSGLRLGAPALTTRGMKEEEFKEIGNIIADYLLSQGDEQVKQ
TSLYRVKSLCEHFPLYPHLTMPVSIVA
>#4 EtSb: ETSB-1876
MTNTNLDFLAQSDSMMAEIIHLELQRQREHLELIASENFTSPAVLAVQGS
VLTNKYAEGLPKKRYYGGCEFVDRAEQLAIDRAKKLFGAAHANVQPHSGA
QANFAVFLALLKPGDTIMGMDLSHGGHLTHGSPVNVSGKWFETCHYGVNQ
DTEQLDYDQIRELALKNHPKMIICGYSAYPRIIDFEKFRVIADEVGAYLM
ADIAHIAGLVASGHHPNPIPYCDVVTTTTHKTLRGPRGGLILTRDVDLGK
RFDKAVFPGIQGGPLEHVIAAKGVSFGEALKPEFKTYSGQVIANAKTLGN
QLMTRGFKLVSNGTDNHLILVDLRSVGMTGKEADRLVSEINITANKNTIP
FDPQSPFVTSGLRLGAPALTTRGMKEEEFKEIGNIIADYLLSQGDEQVKQ
TSLYRVKSLCEHFPLYPHLTMPVSIVA
>#4 RaSB: JJP05-04165
MINTNLDFLAQSDSMMAEIIHLELQRQREHLELIASENFTSPAVLAAQGS
VLTNKYAEGLPKKRYYGGCEFVDRAEQLTIDRAKKLFGAAHANVQPHSGA
QANFAVFLALLKPGDTIMGMDLSHGGHLTHGSPVNVSGKWFETCHYGVNP
DTERLDYEQIRELVLKKCPKMIICGYSAYPRIIDFEKFRVIADEVGAYLM
ADIAHIAGLVASGHHPNPIPHCDVVTTTTHKTLRGPRGGLILTRDVDLGK
RFDKAVFPGIQGGPLEHVIAAKGVSFGEALKPAFKTYSGQVIANAKTLAN
QLMTRGFKLVSNGTDNHLILVDLRSVGMTGKEADRLVSEINITANKNTVP
FDPESPFVTSGLRLGSPALTTRGMREEEFKEIGNIIADYLLSQGDEQVKQ
TCLDRVKSLCKQFPLYPHLTMPASILA
>#4 RgSB: RGRSB-1129
MTNTNLDFLAQSDSMMAEIIHLELQRQREHLELIASENFTSPAVLAVQGS
VLTNKYAEGLPKKRYYGGCEFVDRAEQLAIDRAKKLFGAAHANVQPHSGA
QANFAVFLALLNPGDTIMGMDLSHGGHLTHGSPVNVSGKWFETCHYGVNP
ETEQLDYDQIRELVLKKCPKMIICGYSAYPRIIDFEKFRVIADEVGAYLM
ADIAHIAGLVASGHHPNPIPHCDVVTTTTHKTLRGPRGGLILTRDVDLGK
RFDKAVFPGIQGGPLEHVIAAKGVSFGEALKPEFKTYSGQVIANAKTLAN
QLMTRGFKLVSNGTDNHLILVDLRSVGMTGKEADRLVSEINITANKNTVP
FDPESPFVTSGLRLGTPALTTRGMKEKEFKEIGNIIADYLLSQGDKRVKQ
TCLDRVKSLCEHFPLYPHLTIPVSVLA
>#4 Ucyn-a: ucynA-00480
MILDNANLDSLNEKDPIVMSIIRGELQRQREHLELIASENFTSLAVLEAQ
GSILTNKYAEGLPYKRYYGGCEWVDKVEQIAIDRAKKIFGASHVNVQPHS
GAQANFAVFLSLLNPGDKIMGMDLCHGGHLTHGSPVNFSGKWFQTCHYGV
EMHNEQLNYDAILKLAQSEKPKLLICGYSAYPRTIDFEKFRIIADKVGAY
LMADISHIAGLVASGHHSNPLPYCDVVTTTTHKTLRGPRGGLIMTNNIDL
GKKFDKAVFPGTQGGPLEHVIAAKAVAFKEALDSDFKIYSGKVINNAKSL
AEQLKKRDFRLVSDGTDNHLILIDTRSIRMSGKEADNLISTINITANKNT
IPFDPESPFVTSGIRLGSPAMTTRGLGTEEFIEIGNIIADRLLNPEDEAV
KQNCFHRVKTLCNKFPLYPDLNV
>#5 Crow8501: Cw?1403
MFNWFHRKTKKADSEAVSEPTEQVTTPETETSSQETTQEDYLAWAKTAYK
NIQQGQPSTETPPETTQEDVTPDIEPETLEVAEPVTETETEQVPAWMKKS
DRLEALKETAMETATVEDTTPLTFDEEFVWSAKVLAAQGRAPDDVSQEEI
NWLKRLRQGLGKSRLGLVNQLKSIVGQGPLNEDAVMEIEALLLQADTGLE
ATDYIISTLQNKLLEEALPPEQALEYLKSILREILDRPLQKVVNPGFAPE
KDVLNIWLLTGVNGAGKTTTIGKLSHLAQQSGYNCIIAAADTFRAAAVQQ
VQVWGERTNTPVIANPGKNTDPAAVVFDGISAAQARQADLLLVDTAGRLQ
NKKNLMAELAKIRRIIDKKAEKAQVESLLVLDATLGQNGLRQAQVFSEAA
NLSGVVLTKLDGSAKGGVALAVAKQLDLPIRFIGVGEGIEDLRPFSSYEF
VEALLNE
>#5 Cro0110: c0110?25001
MFNWFRRKINKTESEEVSEPTQQTKTPETEPSSEQSDQEDYLSWAKTAYK
NIQQRQTPSTSESEETETPSETTDDQVTEVEPETPQVSQSPQKEKTEETP
AWMQKSDRLEALKETAMEKATVEDTTPITFDDEFVWSAKVLAAQGRAPDD
VSQEEINWLKRLRQGLGKSRRGLVNQLKSIVGQGPLNEDAVMEIEALLLQ
ADTGIEATDYIISTLQNKLLEEALPPEQALEYLKSILREILDRPLQKVVN
PGFAPEKGVLNIWLLTGVNGAGKTTTIGKLAHLAQQSGYNCIIAAADTFR
AAAVQQVQVWGERTNTPVIANPGKNTDPAAVVFDGISAAQAREADLLLVD
TAGRLQNKKNLMAELAKIRRIIDKKADKAQVESLLVLDATLGQNGLRQAQ
VFSEAANLSGVVLTKLDGTAKGGVALAVAQQLDLPIRFIGVGEGIEDLRP
FSSYEFVEALLNE
>#5 Cro51142: cce_3928
MFNWFRRKINKTESEPVSEPTEQVTTPETEPSSKQSDQEDYLTWAKTAYK
NIQQRQTPSTSQPEATELPPETTEQPVTEVEPETPQNSQSPPKETKKEET
PAWMQKSDRLEALKETAMETAAVEDTTPITFDEEFVWSAKVLAAQGRAPD
DISEEEINWLKRLRQGLGKSRRGLVNQLKSIVGQGPLNEDAVMEIEALLL
QADTGIEATDYIISTLQNKLLEEALPPEQALDYLKSILRDILDRPLQKVV
NPGFAPEKGVLNIWLLTGVNGAGKTTTIGKLAHLAQKSGYNCIIAAADTF
RAAAVEQVKVWGERTNTPVIANPGKNTDPAAVVFDGISAAQARQADLLLV
DTAGRLQNKKNLMAELAKIRRIIDKKADKAQVESLLVLDATLGQNGLRQA
QVFSEAANLSGVVLTKLDGTAKGGVALAVAQQLELPIRFIGVGEGIEDLR
PFSSYEFVEALLNE
>#5 Glo7424: cyan7424-5042
MFNWFRRQKETPTQAEEQTPTPEQVTPETPASEPESEAPKEPDEYLNWAK
TAFKNIQQRKSEEIAPTPQPEATTPPDTSETVPEPVVQVSEPEEGVPAWM
RKSDRLDILKETATETPTIEEEAKPLSFDDDFVWSAQVLAKQGRAAEDVT
EAEINWLKRLREGLGKTRRSLVNQLKAIVGQGPLNEDAVMEIEALLLQAD
VGIEATDYIIEALQGKLREESLPPEQAIEYLKEIIREILDRPLKNVDNIT
FEPEKEVLNIWLLTGVNGAGKTTTIGKLAHMANQSGYSCLIAAADTFRAA
AVEQVKIWGERSGTEVIANPGKNTDPAAVVFDGISAAQSRQVDLLLVDTA
GRLQNKKNLMDELAKIRRIVDKKAPNAKVESLLVLDATLGQNGLRQAQVF
SEAAKLSGVVLTKLDGTAKGGVALAVAQQLNLPIRFIGAGEGIEDLRPFS
SYEFVEALLNG
>#5 Glo7822: Cyan7822-0167
MFNWFRRQKETTAKTEPEKPVSEPLTPEAQPVQAEPEPEKAASGQEEYLN
WAKTAFKNIQQRKSEETVELTPSAETPAQELTTTSLEEIKTPEPTVGVSD
TPSEAKLALSEPSQAVPAWMKKSDRLDILKETATDTPLVQEQFKSLSFDD
DFVWSAQVLAKQGRAAEDVTEEEINWLKRLREGLGKTRRSLVNQLKAIVG
QGPLNQDAVTEIEALLLQADVGIEATDYIIEALQEKLREESLPPEQAIEY
LKEIIREILDRPFKHFEDTAFEPEKDVLNIWLLTGVNGAGKTTTIGKLAH
MANKSGYSCLIVAADTFRAAAVEQVKIWGERSGTEVIANPGKNTDPAAVV
FDGINAAQSRNVNLLLVDTAGRLQNKKNLMDELAKIRRIIDKKAPKAKVE
SLLVLDATLGQNGLRQAQVFSEAAKLSGVVLTKLDGTAKGGVALAVAQQL
DLPIRFIGAGEGIEDLRPFSSYEFVEALLNG
>#5 Ripo8801: c8801?0079
MFNWFRRKAETPAQPQTEEPLSEQQGTQPEATEPPTSEEAPPNTQEDYLN
WAKSAYKNLQQRKEDSQPEKTPESVETETELTQEQTTESQPTLTSRAIEA
ENPPEEPIITPVTATIESTEPLAVETAEEPITAAPETVPAWMQKSDRLEI
LKETAIETEEEPELAFDEEFVWSAKVLAAQGRTPENISAEEINWLKRLRQ
GLGKTRRGLVNQLKAIVGQGPLNQDAVMEIEALLLQADVGLEATDYIINK
LQNKLREESLPSEQAIEYLKEILREILDRPLQQVKNPGFAPEKDTLNIWL
MTGVNGAGKTTTIGKLAHLSQKSGYSCMIAAADTFRAAAVEQVKVWGERT
NTPVIANPGKNTDPAAVVFDGIAAAQSRQTELLLVDTAGRLQNKKNLMEE
LSKIRRIIDKKAPDAQVEALLVLDATLGQNGLRQAEVFSESAKLSGVVLT
KLDGTAKGGVALAIAQQLNLPIRFIGAGEGIEDLRPFSSYEFVEALLNG
>#5 Ripo8802: Cyan8802-3808
MFNWFRRKAETPAQPQTEEPLSEQQGTQPEATEPPTSEEATPNTQEDYLN
WAKSAYKNLQQRKEDSQPEKTPESVETETELTQEQTTESQPTLTPRAIEA
ENPPEEPIITPVTATIESTEPLAVETAEEPITAAPETVPAWMQKSDRLEI
LKETAIETEEEPELAFDEEFVWSAKVLAAQGRTPENISAEEINWLKRLRQ
GLGKTRRGLVNQLKAIVGQGPLNQDAVMEIEALLLQADVGLEATDYIINK
LQNKLREESLPSEQAIEYLKEILREILDRPLQQVKNPGFAPEKDTLNIWL
MTGVNGAGKTTTIGKLAHLSQKSGYSCMIAAADTFRAAAVEQVKVWGERT
NTPVIANPGKNTDPAAVVFDGIAAAQSRQTELLLVDTAGRLQNKKNLMEE
LSKIRRIIDKKAPDAQVEALLVLDATLGQNGLRQAEVFSESAKLSGVVLT
KLDGTAKGGVALAIAQQLNLPIRFIGAGEGIEDLRPFSSYEFVEALLNG
>#5 Syn7002: SynPCC7002_A2793
MAIFDWFRRKTTDKSQDTSEPTVTEEQVPESPTEEAAAPEPETPSTPEID
YLNWAKSAYKNIQEKKGIETTEVPQTETAEPQEPEPEVIAAETEPETPAP
EPTATALETALETAPETTEEIAPQPEAPAEATPPEPESEPAKIEATETVT
PVAPEPAPEVIAAEAESAPDSETVATPEPETTPATPAWMKKSDGLEKLKE
TAIDTEGLEFDENFLWSAKVLADQGRDASDISLEEIEWLKKLRDGLGKTR
RSLVNQLKAVVGQGPLNDEAVLEIESLLLQADVGIEATDYIIETLQERLR
QEALPPEAAIAYLKEILRDILDKPLAKLPSTEFAPEADKLNVWMLTGVNG
AGKTTTIGKLAHLANQSGYRCVIAAADTFRAAAVEQVKVWGERTDTPVIA
NPGKNTDPAAVVFDGITAAQARQAQILLVDTAGRLQNKKNLMDELAKIRR
IVDKKAPDAQVESLLVLDATLGQNGLRQAQVFSEAAKLSGVVLTKLDGTA
RGGVALAVSQQLGLPIRFIGAGEGIEDLRPFSSYEFVEALLDG
>#5 Syn6803: slr2102
MFNWFRRQFGKDNTAPESAPPEGAEVSPELAPEVIQAETESPSEEDSQTT
ELAAPPPEEPSSDTANPDDYLQWAKAAYQNIQARKAETVSPPESAAAITV
EAGIEETAEEIVVAPESDQATATEADLPSPETEITTGPAWLQKSDRLEAL
KETAVEEATVAGTLTAESMAMDDDFMWSAKVLAAQGRSAADVSAEEIDWL
RKLRQGLSKTRVNLVNQLKSIVGQGPLNEAAVEEIEAILLQADVGVEATD
YIITTLQDKLREEALPPEQAIEFLKEILRSILDRPLLSLPSAEFAPEAEG
LNVWLLTGVNGAGKTTTIGKLAFMAKQSGYDCVIAAADTFRAAAVEQVKV
WGERSGVPVIANPGQNTDPAAVVYDGISAAQSRNVNLLLVDTAGRLQNKK
NLMDELAKIRRIIDKKAPNATVESLLVLDATLGQNGLRQAEVFAEAAKLS
GVVLTKLDGSAKGGVALAVAQQLNLPIRFIGAGEGIEDLRPFSSYEFVEA
LLNG
>#5 EcSb: P3F56-01490
MFNWFSRQVETSAKSPESKPVEEKTPSDSSQTQKQIPEQTSQSSQEDYLT
WAKLAYKNIQQRKGESQSEKTPETLETEADLQQEKTKKTENSKTPKTPAS
EVFEEFVPIKVTTTIETPKPSAQEVGEEPASIEEKTTPVWMHKSDRLEIL
KETAIETEKGEESGLAFDEEFVWSVKVLAAQGRAPKDISAEEISWLKRLR
QGLGKTRRGLVNKLKAVVGQGPLNQDAVTEIEALLLQADVGLEATDHIIT
SLQSRLREETLPPEQAIAYLKEILRDILDAPLKQIKNPGFAPQKDTLNIW
LMTGVNGAGKTTTIGKLAHLSKQSGYSCIIAAADTFRAAAVEQVKVWGHR
SNTLVIANPGKNTDPAAVVFDSIAAAQSRKTELLLVDTAGRLQNKKNLME
ELSKIRRIIDKKAPNAQVEALLVLDATLGQNGLRQAEVFSQSANLTGVVL
TKLDGTAKGGVALAVSQKLNLPIRFISAGEEIEDLRPFSSYEFVEALLNA
>#5 EpSb: OXU93-03335
MFNWFSRKIETSAKSQESKSIEEKTLSYSSQTEAQIPEETSSLSQEDYLT
WAKSAYQSIQQRKEESKSKITDTETDLQPRENIEIQSGTTTKTSTTEVLE
EPTSVEKQTTPAWTQKSNRLEILKETAIETEKIEEAGLAFDEEFVWSVKV
LAAQGRAPEDISAEEINWLKRLRQGLGKTRRGLVNKLKAVVGQGPLNQDA
VTEIEALLLQADVGLEATDHIISALQSRLREETLPPEQAIAYLKEILRDI
LDAPLKQIRNLGFAPEKNTLNIWLMTGVNGAGKTTTIGKLAHLSQQSGYS
CIIAAADTFRAAAVEQVKVWGRRSNTLVIANPSKNTDPAAVVFDGIVAAQ
SRQIELLLVDTAGRLQNKKNLMEELSKIRRIIDKKAPNAQVEALLVLDAT
LGQNGLRQAEVFSKSANLTGVVLTKLDGTAKGGVALAVSQKLHLPIRFIS
AGEEIEDLRPFSSYEFVEALLNV
>#5 EaSb: KPI85-05780
MFNWFSSKVEAPAKSQELEPVEKQTPTDSSQIQKKIPEQTSQPSQEDYLT
WAKLAYKNIQQSKEESQSEETPETLETEADLQQETPTQIEPSKTPKITVS
EVFEGPVLTTSATTTTVKTSKPSVEEVSEESASVEERTSPAWMQKSDRLE
ILKETAIEKEKVDELGLAFDEEFVWSVKVLAAQGRAPKDISAEEISWLKK
LRQGLGKTRRGLVNKLKAVVGQGPLNQDAVTEIETLLLQADVGLEATEYI
ITSLQSRFREETLPPEQAIAYLKEILRNILDAPLKQIKNPGFAPEKNTLN
IWLMTGVNGAGKTTTIGKLAYLSQKYGYSCIIAAADTFRAAAVEQVKVWG
QRSNTLVIANPGKNTDPAAVVFDGIVAAQSRQIELLLVDTAGRLQNKKNL
MEELSKIRRIIDTKAPNAQVEALLVLDATLGQNGLRQAEVFSKSANLTGV
VLTKLDGTAKGGIALAVSQKLNLPIRFISAGEEIEDLHPFSSYEFIEALL
NT
>#5 EtSb: ETSB-0327
MFNWFYSKVEAPAKSQELEPVEKKTPTDSSQIQKQIPEQTSQPSQEDYLT
WAKLAYKNIQQSKEESQSEETPETLETEADLQQETPTKIEPSKTPKNPVS
EVFEGPVFTTSATTTTVETPKPSVQEVSEESASVEERTSPAWMQKSDRLE
ILKETAIEKEKVDELGLAFDEEFVWSVKVLAAQGRAPKDISAEEISWLKK
LRQGLGKTRRGLVNKLKAVVGQGPLNQDAVTEIETLLLQADVGLEATEYI
ITSLQSRFREETLPPEQAIAYLKEILRDILDAPLKQIKNPGFAPEKNTLN
IWLMTGVNGAGKTTTIGKLAYLSQKSGYSCIIAAADTFRAAAVEQVKVWG
QRSNTLVIANPGKNTDPAAVVFDGIVAAQSRQIELLLVDTAGRLQNKKNL
MEELSKIRRIIDTKAPNAQVEALLVLDATLGQNGLRQAEVFSKSANLTGV
VLTKLDGTAKGGIALAVSQKLNLPIRFISAGEEIEDLHPFSSYEFIEALL
NT
>#5 RaSB: JJP05-06220
MFNWFDRKVETPAKSQKSKPIEEKTPPDSSRAQKPILEQTSQPSQEDYLT
WAKFAYKNIQQCKEESQSEETLETFETEADLQQEKTTKIEPSKTPKPSKQ
EVRKEPASVEERTTPAWLQKSDRLEILKETAIETEKGEESELVLDEEFIW
SVKVLAAQGRAPKDISAEEISWLKKLREGLGKTRRGLVNKLKAIVGQGPL
DQDAVTEIEALLLQADVGLEATDYIIASLQSRLREETLPPEQAIAYLKEI
LRDILDAPLKQIKNPGFAPEKDTLNIWLMTGVNGAGKTTTIGKLAYLSRQ
SGYSCIIAAADTFRAAAVEQVKVWGQRSNTLVIANPGKNTDPAAVVFDGI
VAAQSRQTELLLVDTAGRLQNKKNLMEELSKIRRIIDKKAPNAQVEALLV
LDATLGQNGLRQAEVFSKSANLTGVVLTKLDGTAKGGIALAVSQKFNLPI
RFISAGEEIEDLRPFSSYEFVEALLNA
>#5 RgSB: RGRSB-0282
MFNWFNRKVETPAQSQESKSVEEKTLSDSSQTQKQIPEQTSQSSQEDYLT
LAKFAYKNIQQREGKSQSEETPETLETEADLQQEETIKTKSSKTPKTPVS
EVFEEPVLTSATTTVETPQSSAQEVRYEPASVEERTTPAWMQKSDRLEIL
KETAIETKKVKESELAFDEEFVWSVKVLAAQGRAPKDISAEEISWLKRLR
QGLGKTRRGLINKLKAVVGQGPLNQDAVTEIEALLLQADVGLEATDYIIT
SLQSRLREETLPPEQAIAYLKEILRDILDAPLKQIKNPGFAPEKGILNIW
LMTGVNGAGKTTTIGKLAHLSRQSGYSCIIAAADTFRAAAVEQVKVWGQR
SNTLVVANPGKNTDPAAVVFDGIAAAQSRQTELLLVDTAGRLQNKKNLME
ELSKIRRIIDKKAPNAQVEALLVLDATLGQNGLRQAEVFSKSANLTGVVL
TKLDGTAKGGIALAVSQKLNLPIRFISAGEEIEDLRPFSSYEFVEALLND
>#5 Ucyn-a: ucynA-08870
MSNWPNDQSHSENKNISQEYYISWAQKAYKHIQEEKIIDKLDDAKINATE
TVNSSSVNISNSANESSTNTPTWMQKSNRLEALKENATELTTANSEISVE
FDKEFVWSAKILADQGRKPEDITEDEIQWLKSLHKGLSKTRRGLLNQLKL
VLGQGPLSENAILEIETILLQADIGINATDYIVTTLQNKLLEESLPSEKA
IEYLKTILCDILNSPLKQAYDSEILVKKEVLNIWLLTGVNGAGKTTTIGK
LAYLAQQCGHSCIIAAADTFRAAAVEQVKIWGEKTNTPIISNSGKNTDPA
AVVYDGLMAAQARNVDLLLVDTAGRLQNKTNLMEELAKIRRVIDKKAKNN
VHIESLLVIDATLGQNGLRQTELFSEAAHLTGVILTKLDGSSKGGIALAI
TQQFGLPIRFIGVGENMKDLKPFSSHEFVEALLDE
>#6 Crow8501: Cw?3012
MTIPQDRIIPTDLSNEMSRSYLEYAMSVIVGRALPDARDGLKPVHRRILY
AMYELGLTPERPFRKCARVVGEVLGKYHPHGDTAVYDALVRMAQDFSMRS
PLIEGHGNFGSVDNDPPAAMRYTECRLQALSTNALLRDIEADTVDFADNF
DGSQQEPIVLPARIPQLLLNGSSGIAVGMATNIPPHNLGELIDGTIALIH
NPELTEKELIKIIPGPDFPTGGQILGRSGIHDAYLSGRGSITMRGVAEIE
TIEQRGRPDREAIIITQLPYQTNKAALIERIADLVNDKRIDGISDIRDES
DRDGMRVVIELKRDAYPRVVLNNIYKQTPVQGNFGANMLALVNGEPQLLT
IKDFLQVFLEFRVETITRRTQYELRKAEERDHLLQGLLIALDNLDAVIQL
IRGAADTTTAKQELVEQFGLSPVQADAILQMQLRRLTALEAEKIHAEHEE
LQLKIADLKDILARRERIEAIIEEELAQIKTIHATPRRTEIVHDDGEIVD
TDLIANEQAIILLTEQGYIKRMPVSTFEAQQRATRGKAAAKIKEDDVVEH
FLTCCDHDQVLFFSDRGVVYAVNAYQIQAASRTARGIPIVQMLPIPKDEK
ITSIVAVSEFSDDVFLVMLTRNGYIKKTALSAFSNIRTNGLIAISLGDGD
QLRWVRLTREEDSIILGTSNGMSIHFQADNQQLRPLGRATRGVKAMKLKK
GDELISMDILTAQVTAGMAYTEEDEEILDNENEELTEEETTAGPWILAIT
NGGYGKRVPISQFRLQKRAGMGVRAIKFKSDSDCLASLRVVNAEDELMIV
SNRGIIIRQAVDAISMQSRAATGVRVQRLDSEDAIAAVALVPPAPETEGE
EETKETVEE
>#6 Cro0110: c0110?23761
MTIPQDRIIPTDLSNEMSRSYLEYAMSVIVGRALPDARDGLKPVHRRILY
AMYELGLTPDRPFRKCARVVGEVLGKYHPHGDTAVYDALVRMAQDFSMRS
PLIEGHGNFGSVDNDPPAAMRYTECRLQALSTNALLRDIEADTVDFADNF
DGSQQEPIVLPARVPQLLLNGSSGIAVGMATNIPPHNLGELIDGTIALIH
NPELSEKELIKIIPGPDFPTGGQILGRSGIHDAYMTGRGSITMRGVAQIE
TIEQRGRPDREAIIITQLPYQTNKAALIERIADLVNEKRIDGISDIRDES
DRDGMRVVIELKRDAYPRVVLNNIYKQTPVQGNFGANMLALVNGEPQLLT
IKEFLSVFLDFRIETITRRTQYELRKAEERDHLLQGLLIALDNLDAVIQL
IRRAADTSSAKDELVQEFGLSPVQADAILQMQLRRLTALEAEKIHAEHEE
LQLKIADLQDILARRERIEAIIEEELTQIKTIHATPRRTEIVHDDGEIVD
TDLIANEQAIILLTEQGYIKRMPVSTFEAQQRATRGKAAAKIKDDDVVEH
FLTCCDHDQVLFFSDRGVVYAVNAYQIPSSSRTARGIPIVQMLPIPKDEK
ITSIVAVSEFTEDVFLVMLTHKGYIKKTALSAFSNIRTNGLIAISLGEGD
QLRWVRLTREEDSIILGTRKGMAIHFHADNQQLRPLGRATRGVKAMKLKK
GDELISMDVLPAQVTAGIADAAEDEDVLDNETEELSEEETTAGPWILAIT
NGGYGKRVPISQFRLQRRAGMGVRAIKFKSKTDCLASLHVVNAEDELMIV
SNRGIIIRQAVDAISMQSRAATGVRVQRLDSDDAIAAVALVPPAPETEEE
EGEEEAVEVASE
>#6 Cro51142: cce_4401
MTIPQDRIIPTDLSNEMSRSYLEYAMSVIVGRALPDARDGLKPVHRRILY
AMYELGLTPDRPFRKCARVVGEVLGKYHPHGDTAVYDALVRMAQDFSMRS
PLIEGHGNFGSVDNDPPAAMRYTECRLQALSTNALLRDIEADTVDFADNF
DGSQQEPIVLPARVPQLLLNGSSGIAVGMATNIPPHNLGELIDGTIALIH
NPDLSEKELIKIIPGPDFPTGGQILGRSGIHDAYMTGRGSITMRGVAQIE
TIEQRGRPDREAIIITQLPYQTNKAALIERIADLVNEKRIDGISDIRDES
DRDGMRVVIELKRDAYPRVVLNNIYKQTPVQGNFGANMLALVNGEPQLLT
IKDFLQVFLDFRVETITRRTQYELRKAEERDHLLQGLLIALDNLDAVIQL
IRRAADTSSAKDELVQEFGLSPVQADAILQMQLRRLTALEAEKIHAEHEE
LQLKIADLKDILARRERIEAIIEDELTQIKTIHATPRRTEIVHDDGEIVD
TDLIANEQAIILLTEQGYIKRMPVSTFEAQQRATRGKAAAKIKDDDVVEH
FLTCCDHDQVLFFSDRGVVYAVNAYQIPSSSRTARGIPIVQMLPIPKDEK
ITSIVAVSEFREDVFLVMLTRNGYIKKTALSAFSNIRTNGLIAISLGDGD
QLRWVRLTREEDSIILGTRKGMAIHFQADNQQLRPLGRATRGVKAMKLKK
GDELISMDVLPAQVTAGIGDAAEDEDVLENETEELTEEETTEGPWILAIT
NGGYGKRVPISQFRLQRRAGMGVRAIKFKSKTDCLASLHVVNAEDELMIV
SNRGIIIRQAVDAISMQSRAATGVRVQRLDDDDAIAAVALVPPAPETDEG
EGEEEAAEMVSE
>#6 Glo7424: cyan7424-4667
MTTHPERIIPTDLSSEMSQSYLEYAMSVIVGRALPDARDGLKPVHRRILF
AMYELGLTPDRPFRKCARVVGEVLGKYHPHGDTAVYDALVRMAQNFSMRD
PLIEGHGNFGSIDNDPPAAMRYTESRLQNLSMNALLRDIEAETVDFIDNF
DGSQQEPIVLPARIPQLLLNGSSGIAVGMATNIPPHNLGELVDGAIAMIH
NPEITNTELMKYIPGPDFPTGAQILGRSGIKDAYTNGRGSITMRGVAQIE
TIQQRGRPEREAIIVTELPYQTNKAALIEKIAELVNDKRIDGIADIRDES
DRDGMRIVIELKRDAYPRVVLNNLYKQTPIQANFGANMLALVNGEPQVLT
LKDFLEVFLDFRVEVITRRTNYELRKAEERDHVLQGLLVALANLDAIIQL
IRHAADTATAKRELVDQFGLSEVQADAILQMQLRRLTALESEKIQAEHEE
LLQKITDLRDILERRERVDHIIEEELNQLKTTHATPRRTEIIQEDGELID
LDLIANEQAVILLTEQGYIKRMPVSTFGQQSRATRGKSAAKIKEDDGVEH
FLSCCDHDYILFFSDRGVVYVLGAYQIPSSSRTARGVPIVQMLPIPKNEK
ITSMLAVSEFSEDCYLIMLTRQGYIKKTVLSAYSNIRANGLIAITLSEGD
QLRWVRLAREEDSIIIGTRKGMAIHFKADSEQLRPTGRTARGVKSMKLKG
TDEIISVDILPSQVVANIATSEDEVEDETLETEEIISEETNVGPWVLAIT
TGGYGKRVPVSQFRLQKRAGMGVKAIRFKNDHDQLVAIHVVNQDDEMMMV
TNRGIIIRQAVDAITPQSRMATGVRVQRLDEDDAIAAVALVPPSAEGEDP
ESE
>#6 Glo7822: Cyan7822-1999
MTTQPERIIPTDLSSEMSQSYLEYAMSVIVGRALPDARDGLKPVHRRILY
AMYELGLTPDRPFRKCARVVGEVLGKYHPHGDTAVYDALVRMAQNFSMRD
PLIEGHGNFGSIDNDPPAAMRYTECRLQNLSVNALLRDIEAETVDFIDTF
DGSQQEPVVLPARLPQLLLNGSSGIAVGMATNIPPHNLGELVDGAIAMIH
NPEITNIELMKYIPGPDFPTGGQILGRSGIKDAYISGRGSITMRGVAEIE
TIQHRGRPDRDAIIVTELPYQTNKAALIEKIAELVNDKRIDGIADIRDES
DRDGMRIVIELKRDAYARVVLNNLYKQTPIQANFGANMLALVNGEPQILN
LKDFLGVFLEFRVQVIIRRTTYELRKAEERDHILQGLLVALANLDPIIQL
IRQAADTSSAKRELVEQFGLSEVQADAILQMQLRRLTALESEKIQAEHQE
LQRKIADLTDILQRRERVDQIIQEELTQLKSTHATPRRTQIVEEEGGIVD
IDLIANEQAVILLTEQGYIKRMPVNTFGQQSRATRGKSGAKIKEDDGVEH
FLSCCDHDQILFFSDRGVVYVISAYQIPSSSRTARGVPIVQMLPIPKDEK
ITSMVAVSEFTEDQYLVMLTRQGYIKKTALSAYANIRANGLIAITLSEGD
QLRWVRLAKEEDSIIIGTRQGMAIHFKADNEQLRPIGRTARGVRSMKLKG
TDEIISVDILPGQVVANIGTSEDEIEDENLESEELVNEETHVGPWVLAIT
TGGYGKRVPVNQFRLQNRAGMGVKAIRFKNAQDQLAAIHIVNQEDEMMIV
TSRGIIIRQAVDAISPQSRMATGIRVQRLDDDDAIAAVALVPPAGEDDES
EE
>#6 Ripo8801: c8801?1475
MTFPQDRIIPTDLSNEMSHSYLEYAMSVIVGRALPDARDGLKPVHRRILY
AMYELGLTPDRPFRKCARVVGEVLGKYHPHGDTAVYDALVRMAQDFSMRN
PLIEGHGNFGSVDNDPPAAMRYTECRLQTLSTNALLRDIEAETVDFIDNF
DGSQQEPVVLPARVPQLLLNGSSGIAVGMATNIPPHNLGELIDGTIALIH
NPEMAESELHKLIPGPDFPTGGQILGRSGIRDAYTSGRGSITMRGVAQIE
TLEQRGRPDRDCIIVTELPYQTNKAALIERIADLVNEKRIEGISDIRDES
DRDGMRIVIELKRDAYPRVVLNNLYKQTPIQSNFGANMLALVNGEPQLLT
LKQFLTVFLEFRVETITRRTQYELRKAQERDHLLQGLLIALDNLDAVIQL
IRGAADATTARDGLIEQFGLSVVQADAILQMQLRRLTALEAEKIHAEHQE
LEAKIADLQDILARRERIEAIIEEELTQIKTIHATPRRTEIIHDEGEIVD
TDLIANEQAIILLTEQGYIKRMPVSTFGAQSRATRGKAAAKIKEDDVVEH
FLSCCDHDHVLFFSDRGVVYTLPAYQIPAASRTARGVPIVQMLPIPKDEK
ITSIVAVSEFREDVYFIMLTRKGYIKKTALSAFSNIRTNGLIAIVLGEGD
QLRWVKVAQEEDSIIIGTRLGMAIHFHADHQQIRPLGRSTRGVKAMKLKK
GDELISMDILSSQVIAGISTVHEGEEEEDLLENEEELTVEETSGGPWILT
ITNGGYGKRVPVKQFRLQNRAGLGVRVIKFKSPSDRLASLLVVNEEDELM
IVSNRGIIIRQAVDAISTQSRMATGVRVQRLDEDDAIAAVALVPPAAEEE
AEETGEV
>#6 Ripo8802: Cyan8802-0578
MTFPQDRIIPTDLSNEMSHSYLEYAMSVIVGRALPDARDGLKPVHRRILY
AMYELGLTPDRPFRKCARVVGEVLGKYHPHGDTAVYDALVRMAQDFSMRN
PLIEGHGNFGSVDNDPPAAMRYTECRLQTLSTNALLRDIEAETVDFIDNF
DGSQQEPVVLPARVPQLLLNGSSGIAVGMATNIPPHNLGELIDGTIALIH
NPEMAESELHKLIPGPDFPTGGQILGRSGIRDAYTSGRGSITMRGVAQIE
TLEQRGRPDRDCIIVTELPYQTNKAALIERIADLVNEKRIEGISDIRDES
DRDGMRIVIELKRDAYPRVVLNNLYKQTPIQSNFGANMLALVNGEPQLLT
LKQFLTVFLEFRVETITRRTQYELRKAQERDHLLQGLLIALDNLDAVIQL
IRGAADATTARDGLIEQFGLSVVQADAILQMQLRRLTALEAEKIHAEHQE
LEAKIADLQDILARRERIEAIIEEELTQIKTIHATPRRTEIIHDEGEIVD
TDLIANEQAIILLTEQGYIKRMPVSTFGAQSRATRGKAAAKIKEDDVVEH
FLSCCDHDHVLFFSDRGVVYTLPAYQIPAASRTARGVPIVQMLPIPKDEK
ITSIVAVSEFREDVYFIMLTRKGYIKKTALSAFSNIRTNGLIAIVLGEGD
QLRWVKVAQEEDSIIIGTRLGMAIHFHADHQQIRPLGRSTRGVKAMKLKK
GDELISMDILSSQVIAGISTVHEGEEEEDLLENEEELTVEETSGGPWILT
ITNGGYGKRVPVKQFRLQNRAGLGVRVIKFKSPSDRLASLLVVNEEDELM
IVSNRGIIIRQAVDAISTQSRMATGVRVQRLDEDDAIAAVALVPPAAEEE
AEETGEV
>#6 Syn7002: SynPCC7002_A0826
MSRSYLEYAMSVIVGRALPDARDGLKPVHRRILYAMYELGLTPDRPFRKC
ARVVGEVLGKYHPHGDTAVYDALVRMAQDFSMRDPLINGHGNFGSIDNDP
AAAMRYTECRLQSLATNALLRDIESETVDFADNFDGSQQEPVVLPSRIPQ
LLVNGSSGIAVGMATNIPPHNLGEIIDGVTALIHNPEITIKELMQFIPAP
DFPTGAQILGRSGIKDAYMTGRGSITMRGVAEIETLRQNGREKEAIIVTQ
LPYQTNKAALIERIADMVNDKKIDGISDIRDESDRQGMRIVIELKRDAYP
RVVLNNLYKHTPLQANFGANMLALVNGEPQLLNLKQFLQVFLDFRVEVIT
RRTRYELRKAQERDHILQGLLIALDNLDAVIHLIRQAADTAIARQGLMDG
YNLSQAQADAILQMQLRRLTALEADKIEAEHQDLLLKITDLEDILARRER
VYAIIEAELTEIKTIHQSDRRTELVLDDGDLQDIDLIANEQAAILLTEQG
YIKRMPVATFDAQNRATRGKAATKMKEDDGVDHFLTCCDHDHVLFFTERG
VVYSLSAYQIPQSSRTARGLPAIQLLPIPKDEKITAMLAVSEFTEDEYLV
MLTQNGYIKKTALSAFAKIRSNGLIAISLEDGDELRWVRLARQEDSIIVA
SSEGMAIHFQADHNQLRPLGRSTRGVRAMKLKSDDDKLVSMDIVSSQITA
AIAAADTAEDEDDNEEVTENVDQGPWVIAVTTKGFGKRVPVGRFRLQNRA
GVGLRAIKFKSKADRLASLRIVNPEDELMLVTGRGIMIRQAVESISLQSR
SATGVRVQRLDGDDAIVAVALVPPPAEEDGLETVDMTAEEE
>#6 Syn6803: slr0417
MTDSPDRLIATDLRNEMSQSYLEYAMSVIVGRALPDARDGLKPVHRRILY
AMYELGLTPDRPFRKCARVVGEVLGKYHPHGDTAVYDALVRMAQDFSMRE
PLIDGHGNFGSVDNDPPAAMRYTESRLRPLSTNSLLRDIEAETVDFIDNF
DGSQQEPTVLPARIPQLLINGSSGIAVGMATNIPPHNLGEVIDGAIALIR
NPEITEQELMQIIPGPDFPTGAQILGRSGIREAYLTGRGSITMRGVASIE
TMEHPGRPDRDAIIVTELPYQTNKAALIERIADLVNDKKIDGIADIRDES
DRDGMRIVIELKRDAYARVVLNNLYKQTPIQSNFGANLLALVNGTPEVLT
IKKFLTVFWEFRIETITRRTRYELRKAEERDHLLQGLLIALDNLDAVIRL
IRGAADTASAKTELVEGFSLSEVQADAILQMQLRRLTALEADKITAEHDE
LQTKIADFQDILARRERVNAIIEEELEQIKAIHATPRRTVIVQEDGELID
TDLIANDQALILLTEQGYIKRMPASTFGTQNRATRGKAAAKIKDDDGVEH
FLSCCDHDKVLFFSDRGVVYSLNAYQIPIASRTARGVPIVQMLPIPKDEK
ITSLVSVSEFDDDTYFIMLTKQGYIKKTALSAFSNIRANGLIAISLVEGD
QLRWVRLAKAEDSVIIGSQKGMAIHFKADQDELRALGRATRGVKSMRLRS
GDALISMDILPSQVVANIAVGSEDEPDEDLGGDTDAILEESDNPGPWLLG
VTMKGFGKRVPIGQFRLQHRAGLGVKAIRFKSKDDQLVALHVVNADDELM
IVTNRGIIIRQSVNDISPQSRSATGVRVQRLDADDAIAAVALVPPSGEEE
LAEMSESEES
>#6 EcSb: P3F56-09000
MTASQDRIIPTDLSNEMSRSYLEYAMSVIVGRALPDARDGLKPVHRRILY
AMYELGLIPERPFRKCARVVGEVLGKYHPHGDTAVYDALVRMAQNFSMRN
PLIEGHGNFGSVDNDPPAAMRYTECRLQSLSTNALLRDIESETVDFADNF
DGSQQEPVVLPARIPQLLLNGSSGIAVGMATNIPPHNLGELIEGTVALID
EPEIEEVKLRKIIPGPDFPTGGQILGRSGIKDAYTTGRGSITMRGVATIT
TVEQRGKPDREAIIVTQLPYQTNKAALIERIADLVNDKRIEGISDIRDES
DRDGMRIVIELKRDAYPRVVLNNLYKQTPIQSNFGANMLALVNGEPQLLT
IKGFLQVFLDFRIETITKRTKYELRKAEERDHLLKGLLIALDNLDAVIRL
IRQAADTATAKEELVEQFSLSVVQADAILQMQLRRLTALEADKIHAEHEE
LQAKIVDLQDILAKRERIETIIKEELQQIKSIHATPRCTEIIRDDGEIID
TDLIANEQAIILLTEQGYIKRMPVSTFGAQSRATRGKAAAKIKENDVVEH
FLSCCDHNQVLFFSDRGVVYGIPAYQIPAASRTARGVPIVQMLPIPKDEK
ITSVVAVSEFSEDIYLIMLTRKGYIKKTALAAFSNIRANGLIAISLGEGD
QLRWVRLARAEDSIIIGTRQGMAIHFHANHQQLRPLGRSTRGVKAMKLKS
DDNFISMDILSSQVIAGMENTQEEEDEELLETEELLETEEITGGPWVLAI
TNGGYGKRVPVNKFRLQNRAGMGVKAIKFKSKTDRLASLHIVNEDNELMI
VSNRGIIIRQAVNAISLQSRMATGVRVQKLDNDDAIAAVALVPQAAQGEE
SNEVNESEEE
>#6 EpSb: OXU93-08320
MTASQDRIIPTDLSNEMSSSYLEYAMSVIVGRALPDARDGLKPVHRRILY
AMYELGLTPERPFRKCARVVGEVLGKYHPHGDTAVYDALVRMAQSFSMRY
PLIEGHGNFGSVDNDPPAAMRYTECRLQSLSTNSLLTDIESETVDFADNF
DGSQQEPIVLPARIPQLLLNGSSGIAVGMATNIPPHNLGELIEGTIALIN
EPEIEEVKLRKLIPGPDFPTGGQILGQSGIKDAYTTGRGSITMRGVATIV
TIEQRGRPDREAIIVTQLPYQTNKAALIERIADLVNDKRIEGISDIRDES
DRDGMRIVIELKRDAYPRVVLNNLYKQTPIQSNFGANMLALVNGEPQLLT
IKGFLQVFLDFRIETVTRRTKYELRKAEERDHLLQGLLIALDNLDAAIQL
IRQAADIATAKEELVEQFSLSIVQADAILQMQLRRLTALEADKIHAEHKE
LQIKIADLQDILAKRERVETIIKEELEQIKSIHAAPRRTEIIRDDGEIID
TDLIANEQAIILLTEQGYIKRMPVRTFGAQSRATRGKAAAKIKENDVVEH
FLTCCDHDQVLFFSDRGVVYGIPAYQIPAASRTARGVTIVQMLPIPKDEK
ITSIVAVSEFSEDIYLIMLTRKGYIKKTALAAFSNIRANGLIAISLGEGD
QLRWVRLARVEDSIIIGTRQGMAIHFHANHQQLRPLGRSTRGVKSMKLKS
DDDFISMDILSSQVIAGMEDTQEEEDDELLETDELLETDETISGPWVLAI
TNGGYGKRVPVNKFRLQNRAGMGVKAIKFKSKTDRLASLHIVNEDDELMI
VSNRGIIIRQAVNAISLQSRMATGVRVQKLDDDDAIAAVALVPPAAQEEE
SNEVNESEEE
>#6 EaSb: KPI85-03395
MTVSQDRIIPTDLSNEMSRSYLEYAMSVIVGRALPDARDGLKPVHRRILY
AMYELGLTPERPFRKCARVVGEVLGKYHPHGDAAVYDALVRMAQSFSMRN
PLIEGHGNFGSVDNDPPAAMRYTECRLQTLATNALLRDIESETVDFADTF
DGSQQEPVVLPARIPQLLLNGSSGIAVGMATNIPPHNLGELIDGTVALID
EPEIEEIKLRKIIPGPDFPTGGQILGRSGIKDAYTTGRGSITMRGVATIT
TVEQKGKPDREAIIVTQLPYQTNKAALIERIANLVNDKRIEGISDIRDES
DREGMRIVIELKRDSYPRVVLNNLYKQTPIQSNFGANMLALVNGKPQLLT
IKKFIQVFLDFRIETIIKRTQYELRKAEERDHLLQGLLIALDNLDAVIRL
IRQAADTATAKEELVEQFSLSVVQADAILQMQLRRLTALEADKIHAEHKE
LGAKIADLQDILAKRERIETIIKEELEQIKSIHATPRCTEIIRDDGEIID
TDLIANEQAIILLTEQGYIKRMPVSTFGSQSRATRGKAAAKIKENDVVEH
FLSCCDHNQVLFFSDRGVVYGIPAYQIPSASRTARGIPIVQMLPIPKDEK
ITSILAVSEFSENIYLIMLTRKGYIKKTALAAFSNIRANGLIAISLGEGD
QLRWVRLARAEDSIIIGTRQGMAIHFHANHQQLRPLGRSTRGVKAMKLKS
DDNFISMDILSSQVIAEMENTQEEETEELLETEELLETEELLETEELLEI
EETTGGPWVLAITNGGYGKRVPVNKFRLQNRAGMGVKAIKFKSKTDRLAS
LHIVNEDNELMIVSNRGIVIRQAVNAISLQSRMATGVRVQRLDNDDAIAA
VTLVSQSAQGEESNEVNEDQEE
>#6 EtSb: ETSB-1758
MTVSQDRIIPTDLSNEMSRSYLEYAMSVIVGRALPDARDGLKPVHRRILY
AMYELGLTPERPFRKCARVVGEVLGKYHPHGDAAVYDALVRMAQSFSMRN
PLIEGHGNFGSVDNDPPAAMRYTECRLQTLATNALLRDIESETVDFADTF
DGSQQEPVVLPARIPQLLLNGSSGIAVGMATNIPPHNLGELIDGTVALID
EPEIEEIKLRKIIPGPDFPTGGQILGRSGIKDAYTTGRGSITMRGVATIT
TVEQKGKPDREAIIITQLPYQTNKAALIERIANLVNDKRIEGISDIRDES
DREGMRIVIELKRDSYPRVVLNNLYKQTPIQSNFGANMLALVNGKPQLLT
IKKFIQVFLDFRIETIIKRTQYELRKAEERDHLLQGLLIALDNLDAVIRL
IRQAADTATAKEELVEQFSLSVVQADAILQMQLRRLTALEADKIHAEHKE
LGAKIADLQDILAKRERIETIIKEELEQIKSIHATPRCTEIIRDDGEIID
TDLIANEQAIILLTEQGYIKRMPVSTFGSQSRATRGKAAAKIKENDVVEH
FLSCCDHNQVLFFSDRGVVYGIPAYQIPSASRTARGIPIVQMLPIPKDEK
ITSILAVSEFSENIYLIMLTRKGYIKKTALAAFSNIRANGLIAISLGEGD
QLRWVRLARAEDSIIIGTRQGMAIHFHANHQQLRPLGRSTRGVKAMKLKS
DDNFISMDILSSQVIAEMENTQEEETEELLETEELLETEELLETEELLET
EELLEIEETTGGPWVLAITNGGYGKRVPVNKFRLQNRAGMGVKAIKFKSK
TDRLASLHIVNEDNELMIVSNRGIVIRQAVNAISLQSRMATGVRVQRLDN
DDAIAAVTLVSQSAQGEESNEVNEDQEE
>#6 RaSB: JJP05-03600
MTASQDRIIPIDLSNEMSRSYLEYAMSVIVGRALPDARDGLKPVHRRILY
AMYELGLTPERPFRKCARVVGEVLGKYHPHGDAAVYDALVRMAQSFSMRN
PLIEGHGNFGSVDNDPPAAMRYTECRLQSLATNALLRDIESETVDFADTF
DGSQQEPVVLPARIPQLLLNGSSGIAVGMATNIPPHNLGELIEGTVALID
EPEIEEVKLRKIIPGPDFPTGGQILGRSGIKDAYTTGRGSITMRGVATIA
TVEQKGKPDREAIIVTQLPYQTNKAALIERIANLVNDKRIEGISDIRDES
DREGMRIVIELKRDAYPRVVLNNLYKQTPIQSNFGANMLALVNGEPQLLT
IKRFLQIFLDFRIETITKRTQYELRKAEERDHLLKGLLIALNNLDAVIRL
IRQAADTAAAKEELVGKFSLSVVQADAILQMQLRRLTALEADKIHAEDKE
LRLKIVDLQDILAKRERIETIIKEELEQIKSIHATSRCTEIIRDDGEIID
TDLIANEQAIILLTEQGYIKRMPVSTFGAQSRATRGKAAAKIKENDVVEH
FLSCCDHNQVLFFSDRGVVYGIPAYQIPAASRTARGVPIVQMLPIPKDEK
ITSIVAVSEFSEDIYLIMLTRKGYIKKTALAAFSNIRANGLIAISLGEGD
QLRWVRLARAEDSIIIGTRQGMAIHFHANHQQLRPLGRSTRGVKAMKLKS
DDNFISMDILSSQVIAGMENNIQEEEDEELLETEELLETEELLETEELLE
TEELLETEKLLETEELLETEELLETEELLDTEETTGGPWVLAITNGGYGK
RVPVNKFRLQNRAGMGVKAIKFKFKTDRLASLHIVNEDNELMIVSNRGII
IRQAVKAISLQSRMATGVRVQRLDDDDAIAAVALVPQSAREELSNEVNEG
EEE
>#6 RgSB: RGRSB-1251
MTASQDRIILTDLSNEMSRSYLEYAMSVIVGRALPDARDGLKPVHRRILY
AMYELGLIPERPFRKCARVVGEVLGKYHPHGDTAVYDALVRMAQNFSMRN
PLIEGHGNFGSVDNDPPAAMRYTECRLQSLSTNALLRDIESETVDFADNF
DGSQQEPVVLPARIPQLLLNGSSGIAVGMATNIPPHNLGELIDGTVALID
EPEIEEVKLRKIIPGPDFPTGGQILGRSGIKDAYTTGRGSITMRGVATIA
TVEQKGKPDREAIIVTQLPYQTNKAALIERIADLVNDKRIEGISDIRDES
DREGMRIVIELKRDAYPRVVLNNLYKQTPIQSNFGANMLALVNGEPQLLT
LKEFLQVFLDFRIETITKRTKYELRKAEERDHLLQGLLIALDNLDAVIRL
IRQAADTVTAKEELVEQFSLSVVQADAILQMQLRRLTALEADKIHAEHKE
LQTKIADLQDILAKRERIETIIKEELGQIKSIHATSRCTEIIRDDGEIID
TDLIANEQAIILLTEQGYIKRMPVSTFGAQSRATRGKAAAKIKENDVVEH
FLSCCDHNQVLFFSDRGVVYGIPAYQIPAASRTARGVPIVQMLPIPKDEK
ITSIVAVSEFSEDIYLIMLTRKGYIKKTALAAFSNIRANGLIAISLGEGD
QLRWVRLARAEDSIIIGTRQGMAIHFHANHQQLRPLGRSTRGVKAMKLKS
DDNFISMDILSSQVIVGIENAQEEEDEELLETEELLETEKTTGGPWVLAI
TNGGYGKRVPVNKFRLQNRAGMGVKAIKFKSKTDRLASLHIVNEDNELMI
VSNRGIIIRQAVNAISLQSRMATGVRVQRLDDDDAIAAVALVPQAAQEGE
SNEVNEGEEE
>#6 Ucyn-a: ucynA-03330
MTIPQDRIIPTDLSNEMSRSYLEYAMSVIVGRALPDARDGLKPVHRRILY
AMYELGLVPEKPFRKCARVVGEVLGKYHPHGDTAVYDALVRMAQNFSMRS
PLVDGHGNFGSIDNDPPAAMRYTECRLRNLSTDALLRDIEFETVDFADNF
DGSQKEPVVLPSRIPQLLLNGSSGIAVGMATNIPPHNLGELIDGTIALIH
NPELEEKDLIKIIPGPDFPTGGQILGRSGIHEAYMTGRGSITMRGVAQIE
TLEYQGRSNRDAIIITQLPYQTNKSALIERIADMVNDKRIDGISDIRDES
DREGMRIVIELKRDAHSRVVLNNIYKQTPVQANFGANMLALVKGEPQLLT
LKNFLTVFISFRVETIIRRSKYELRKAEERNHLLQGLLIALDSLDPIISI
IRSADDSITAKKKLIDQFELSDVQADAILQMQLRRLTALEAEKIHAEHKE
LQIKIANLNDILSKKERIEAIIEEELVQIKNIHGTPRCTEIIHDEGEIVD
TDLIANEQAIILLTEQGYIKRMPVSSFDAQQRATRGKAGAKIKENDVVEH
FLTCCDHDVVLLFSDRGVVYATNAYQIPSSSRTSRGVPIVQMLSISKSEK
ITSIISVSEFKEDIFLVMLTRQGYIKKTALSAFSNIRTNGLIAISLGEGD
QLRWVRLTREEDSVILGTRLGMAIHFHADHQQLRPLGRATRGVKSMRLKK
KDELISMDILSAQVTIGVEESQDNEEVLEIEPEELTEKETSLGPWILAIT
NKGYGKRIPITQFRLQRRAGMGVRAIKFKSGKDNLTSLRVVNAEDELMIV
SNRGIIIRQAVKAISLQSRSATGVRVQRLDEDDAIAAVALVPPVPEEDGE
NEEI
>#7 Crow8501: Cw?3426
MLKAGIVGLPNVGKSTLFNALVANAKADAANFPFCTIEPNVGVVSVPDER
LAVLAELSQSQKIVPTRMEFVDIAGLVQGASKGEGLGNQFLANIREVDAI
VHVVRCFDDDDIIHVSGSVDPARDIEVINLELALADLTQTEKRLERVRKQ
VKGKKEGQEEIPALEKILAALNEGMGARHVELTEEEEDLIKSLGLLTRKP
IIYAANVSEDDLATGNEWVEAVRKIATADKAKVVIVSAQVESELVEIPEE
EKADYLEALGVKEGGLQSLIQATYELLGLRTYLTTGPQETRAWTILAGMK
APQAAGVIHTDFEKGFIRAETVSYEDLVACKTMTVAKEKGLVRSEGKEYV
VQEGDVVLFRFNV
>#7 Cro0110: c0110?08121
MLKAGIVGLPNVGKSTLFNALVANAKADAANFPFCTIEPNVGVVSVPDER
LTVLAELSQSDKVVPTRMEFVDIAGLVKGASQGEGLGNQFLANIREVDAI
VHVVRCFDDDDIIHVSGSVDPARDIEVINLELALADLSQMEKRLERVQKQ
VKGKKEGQEEIVALEKIIAALNEGTGARHVELSKEEEVLIKPLGLLTRKP
IIYAANVSEDDLATGNDWVEEVRKIAEADNAKVVIVSAQVESELIEISEE
EKADYLDALGVKEGGLQSLIKATYELLGLRTYLTTGPQETRAWTIFAGMK
APQAAGVIHTDFERGFIRAETISYEDLVACKTMTVAKEKGLVRSEGKDYV
VKEGDVMLFRFNV
>#7 Cro51142: cce_1136
MLKAGIVGLPNVGKSTLFNALVANAKADAANFPFCTIEPNVGVVSVPDER
LGVLAELSQSEKIVPTRIEFVDIAGLVKGASQGEGLGNQFLANIREVDAI
VHVVRCFDDDDIIHVSGSVDPARDIEVINLELALADLAQMEKRLERVKKQ
VKGKKDGQEEIIALEKIVAVLNEGKGARHVELTEEEEVLIKPLGLLTRKP
IIYAANVSEDDLATGNDWVEEVRKIAETDRAKVVIVSAQVESELIEISEE
EKADYLESLGVKEGGLQSLIQATYELLGLRTYLTTGPQETRAWTILAGMK
APQAAGVIHTDFERGFIRAETISYEDLVACKTMTVAKEKGLVRSEGKDYV
VQEGDVMLFRFNV
>#7 Glo7424: cyan7424-0231
MLRAGIVGLPNVGKSTLFNALVANAKAEAANFPFCTIEPNVGVVSVPDER
LEVLAKLSQSEKIVPTRIEFVDIAGLVKGASQGEGLGNQFLANIREVDAI
VHVVRCFDDDDIIHVSGSVEPVRDIEVINLELVLADLAQVEKRIDRVRKQ
AKTSKDAQVELAILEKIIATLNEGKSARQVELSEEEEELIQSLGLLSRKP
IIYAANVSEDDLATGNEWVEQVRQIAQTEEAIVVVVSAQVESELVDLSPE
ECKDFLESLGVEEGGLKSLIKATYELLGLRTYLTTGPTETRAWTIRAGMK
APQAAGVIHTDFERGFIRAETVAYQDLVTCGGMTAAKEKGLVRSEGKEYV
VQEGDVMLFRFNV
>#7 Glo7822: Cyan7822-5127
MLRAGIVGLPNVGKSTLFNALVANAKAEAANFPFCTIEPNVGVVSVPDER
LEVLAKLSQSEKIVPTRIEFVDIAGLVKGASQGEGLGNQFLANIREVDAI
VHVVRCFDDDDIIHVSGSVDPLRDIEVINLELALADLAQVEKRIDRVRKQ
AKTSKDAQAELAVLEKVIAVLNEGQSARQAQLTEEEADLIKTLGLLSAKP
IIYAANVSEDDLASGNEWVEQVRNIAQTEAAEVVVVSAQVESELVDLSEE
ERKDFLESLGVEEGGLKSLIKATYHLLGLRTYLTTGPTETRAWTIRSGMK
APQAAGVIHSDFERGFIRAETVAYQDLVACGTMNAAKEKGLVRSEGKEYI
VQEGDVLLFRFNV
>#7 Ripo8801: c8801?2041
MLKAGIVGLPNVGKSTLFNALVANAKADAANFPFCTIEPNVGVVSVPDER
LQVLANLSKSEKIVPTRIEFVDIAGLVKGASQGEGLGNQFLANIREVDAI
VHVVRCFDDDDIIHVSGSVDPVRDIEVINLELALADLSQVEKRLERARKQ
AKGKKEAEAEIPALEKILAYLNEGKAARHVSLNEEEEELIKPLGLLTRKP
IIYAANVSEDDLATGNDWVKQVEGVAHNENAKVVIVSAQVESELVEISEE
EKADYLESLGVKEGGLQSLIKATYELLGLRTYLTTGPQETRAWTIHAGMK
APQAAGVIHTDFERGFIRAETVAYDDLVACKTMVAAKEKGLVRSEGKDYV
VQEGDVMLFRFNV
>#7 Ripo8802: Cyan8802-3030
MLKAGIVGLPNVGKSTLFNALVANAKADAANFPFCTIEPNVGVVSVPDER
LQVLANLSKSEKIVPTRIEFVDIAGLVKGASQGEGLGNQFLANIREVDAI
VHVVRCFDDDDIIHVSGSVDPVRDIEVINLELALADLSQVEKRLERARKQ
AKGKKEAEAEIPALEKILAYLNEGKAARHVSLNEEEEELIKPLGLLTRKP
IIYAANVSEDDLATGNDWVKQVEGVAHNENAKVVIVSAQVESELVEISEE
EKADYLESLGVKEGGLQSLIKATYELLGLRTYLTTGPQETRAWTIHAGMK
APQAAGVIHTDFERGFIRAETVAYDDLVACKTMVAAKEKGLVRSEGKDYV
VQEGDVMLFRFNV
>#7 Syn7002: SynPCC7002_A1728
MLRAGIVGLPNVGKSTLFNALCENAKADAANFPFCTIEPNVGVVAVPDGR
LDVLADISKSAKIVPTRIEFVDIAGLVKGASQGEGLGNQFLANIREVDAI
VHVVRCFDDDDIIHVSGSVDPIRDIEVISLELILADLAQVEKRLDRARKQ
AKSRAKEALLEVAVLEKILPVLEDARPAREVELDEEEELAIKALGLLTRK
PVIYATNVSEEDLADGNAWVEQVRELAQQENAQVVVVSAQVEAELVELDA
AEKKDFLESLGVEEGGLQSLIRATYELLGLRTYFTTGPEETRAWTIHVGM
KAPQAAGVIHTDFERGFIRAETVAYQDLVDCGAMPAAKEKGLVRAEGKEY
LVQEGDVMLFRFNV
>#7 Syn6803: sll0245
MLRAGIVGLPNVGKSTLFNALVANAKAEAANFPFCTIEPNVGVVSVPDDR
LGKLAEISQSVKVVPTRMEFVDIAGLVAGASKGEGLGNQFLANIREVDAI
VHVVRCFDDDDIIHVSGSVDPVRDVEVIDLELVLADLAQVEKRLERSRKQ
ARGNKDLLEEVAILERLVAALNEGIPARRVGLTAEEQELIKSLGLLTLKP
IIYATNVTEDDLAGGNDWVEQVKAIAAKDEAKVVVISAQVESELVELPEE
ERQDFLASLGVTEGGLKSLIRATYELLGLRTYLTTGPQETRAWTIISGMK
APQAAGVIHTDFERGFIRAETVAYEDLISCGSMQGAKEKGLVRSEGKEYV
VQEGDVLLFRFNV
>#7 EcSb: P3F56-06600
MLKAGIVGLPNVGKSTLFNALVANAKADAANFPFCTIEPNVGVVAVPDER
LEVLGKLSKSEKIVPTRIEFVDIAGLVKGASQGEGLGNQFLANIREVDAI
VHVVRCFDDNDIIHVSGSVDPTRDIEVINLELALADLYQTEKRLERVRKQ
VKGKREGQEEIPALEKIIAALNEAVGARHVDLTEEEEELIKSLGLLTRKP
IIYAANVSEDDLATGNDWVKQVEKTAKEQNAKVVIVSAQVESELVEIPGQ
EKADYLEALGVTEGGLQSLIKATYELLQLRTYLTTGPQETRAWTIHAGMK
APQAAGIIHTDFEKGFIRAETVAYNDLVTCGTMTAAKEKGLVRSEGKEYE
VKEGDVLLFRFNV
>#7 EpSb: OXU93-01725
MLKAGIVGLPNVGKSTLFNALVANAKADAANFPFCTIEPNIGVVAVPDER
LEVLGKLSNSEKIVPTRIEFVDIAGLVKGASKGEGLGNQFLANIREVDAI
VHVVRCFDDNDIIHVSGSVEPTRDIEVINLELALADLYQTEKRLERVRKQ
VKGKKEGHEEIPVLEKIIAALNESIGARHVDLTEEEEELIKSLGLLTKKP
IIYAANVSEEDLAMGNDWVKQVEKKAQEQNAKVVIVSAQVESELVEILSE
ERADYLESLGVTEGGLQSLVKATYELLKLRTYLTTGPQETRAWTIHAGMK
APQAAGVIHTDFEKGFIRAETVAYNDLVASGTMSAAKEKGLVRSEGKEYE
VKEGDVLLFRFNV
>#7 EaSb: KPI85-01240
MLKAGIVGLPNVGKSTLFNALVANAKADAANFPFCTIEPNVGVVAVPDKR
LEVLGKLSKSEKIVPTQIEFVDIAGLVKGASQGEGLGNQFLANIREVDAI
VHVVRCFDDNDIIHVSGSVDPTRDIEVINLELALADLYQTEKRLERVRKQ
VKGKKEEQKEIPTLEKIIAALNEAVGAPYVDLTEEEEELIKSLGLLTRKP
IIYVANVSEDDLATGNDWVKQVEQKAKEQNTKVVIVSAQVESELVEIPSE
EKADYLEALGVTEGGMQSLIKATYELLRLRTYLTTGPQETRAWTIYAGMK
APQAAGIIHTDFEKGFIRAETVAYDDLVTCGTMTVAKEKGLVRSEGKEYE
VKEGDVLLFRFNV
>#7 EtSb: ETSB-1307
MLKAGIVGLPNVGKSTLFNALVANAKADAANFPFCTIEPNVGVVAVPDKR
LEVLGKLSKSEKIVPTQIEFVDIAGLVKGASQGEGLGNQFLANIREVDAI
VHVVRCFDDNDIIHVSGSVDPTRDIEVINLELALADLYQTEKRLERVRKQ
VKGKKEEQKEIPTLEKIIAALNEAVGARYVDLTEEEEELIKSLGLLTRKP
IIYVANVSEDDLATGNDWVKQVEQKAKEQNTKVVIVSAQVESELVEIPSE
EKADYLEALGVTEGGMQSLIKATYELLRLRTYLTTGPQETRAWTIYAGMK
APQAAGIIHTDFEKGFIRAETVAYDDLVTCGTMTVAKEKGLVRSEGKEYE
VKEGDVLLFRFNV
>#7 RaSB: JJP05-01300
MLKAGIVGLPNVGKSTLFNALVINAKADAANFPFCTIEPNVGVVAVPDER
LEVLGKLSKSEKIVPTQIEFVDIAGLVKGASQGEGLGNQFLANIREVDAI
VHVVRCFDDDDIIHISGSVDPTRDIEVINLELALADLYQTEKRLERVRKQ
VKGKRDGENEIYTLEKIIAALNKAVGVRHVDLTEEEEEFIKSLGLLTRKP
IIYVANVSEDDLATGNDWVKQVEKTAKEQNAKVVIVSAQVESELVEIPGE
EKADYLESLGVTEGGLQSLIKATYELLRLRTYLTTGPQETRAWTIRAGMK
APQAAGIIHTDFEKGFIRAETVAYNDLVTCGTMTAAKEKGLVRSEGKEYE
VKEGDVLLFRFNV
>#7 RgSB: RGRSB-1705
MLKAGIVGLPNVGKSTLFNALVTNAKADAANFPFCTIEPNVGVVAVPDER
LEVLGKLSKSEKIVPTRIEFVDIAGLVKGASQGEGLGNQFLANIREVDAI
IHVVRCFDDNDIIHISGSVEPTRDIEVINLELALADLYQTEKRLERVRKQ
VKGKREGQEEIPVLERIIAALNKEVGARHVDLTEEEEELIKSLGLLTRKP
IIYVANVSEDDLATGNEWVKQVEKTAKEQNAKVVVVSAQVESELVEISDE
EKADYLESLGVTEGGLQSLIKATYELLRLRTYLTTGPQETRAWTIHAGMK
APQAAGIIHTDFEKGFIRAETVAYDDLVTCGTMTAAKEKGLVRSEGKEYE
VKEGDVLLFRFNV
>#7 Ucyn-a: ucynA-01110
MLKAGIVGLPNVGKSTLFNALVANAKADAANFPFCTIEPNVGLVSVPDER
LKVLAELSKSEKILPTRVEFVDIAGLVKGAAQGEGLGNKFLANIREVDAI
VHVVRCFDDDDIIHVSGSVSPTRDIETIDLELALADLSQVEKRLTRLKKQ
KSNQKEEQEEISILEKFTIQLNKGMPVRYLQLTEEERVLIKPLELLTLKP
VIYAANVSEDDLSSENDWVQEVRNFASNSHAKVIVVSAQVESELIEISDE
EKLEFLNALGVSEGGLKLLIKAVYDLLGLRTYLTTGPKETRAWTIYAGMK
APQAAGVIHSDFERGFIRAETISYKDLVFCKNITLAKEKGLVRSEGKDYV
VQEGDVILFRFNV
>#8 Crow8501: Cw?2700
MNNTQHKVRIYDLSKELNLENKDILEICGQLNIAVKSHSSTITESDAERI
KVMVDKYLAQQGTAQAKDEEASKDKKQQILAVKQVRPRPAPKASKNLQPN
LMSPRTPVPPKPPVTQTPLQKPAPPTASELPKVTPQVPSQPSNPPEKAPS
QPEPAPTSLLEPPQRVKSPVKAVLETPQKPVTKPTKNKPSPEGKNKVKPA
KKAGKNSPPKPKDKPQKPTISKPEGSKNKPTTVKNLKKPNTSKPDIKRPV
PPQAEEEQKTLTLVAPSVKPTPEIIEEEDDNDDTIETVLKPKPQLKRPAP
PRISKRKTWDEEEDEQENKAKANKASNKAKRRFQVIEDDDDDFESELNAN
PVSLSLSLSTARPPKPKSSSKPTTTTQKPKKPTLKAADNSGESNRTERKE
RTEVRQKPEKIVLDRNLTVRELSEQLCLAETEIIKHLFSKGIAVNITETL
DQDTAKIVTEAFGIEVEIPEIQSAATKSTEMLDEQDLENLQRRPPVVTIM
GHVDHGKTTLLDSIRQTKVAQGEAGGITQHIGAYHVDIDHEDKTQQIVFL
DTPGHEAFTAMRARGTRVTDMAILVVAADDGVQPQTREAISHARAAEVPI
VVAINKIDKPEANPDRIKQELSELSLVPEEWGGDTIMVPVSALKGENLDG
LLEMLVLVSEVEELVANPDRLAKGTVIEANLDRTRGPVATLLIQNGTLRV
GDAIVAGSVFGKIRAMIDDRGNKVEEASPSFAVEILGLNSVPAAGDEFDV
YPSEKEARLVAEENAENQRQTRLQQAMSSRRVTLSTLSAQAQEGELKELN
LIIKADVQGSIEAILGSLEQLPQDEVQIRVLLASPGEVTETDVDLAAASG
AVIIGFNTTLASGARGAADNEGVDIREYDIIYKLLDDIEGAMEGLLEPEE
VESSLGQAQVRAVFPVGRGAVAGCYVQSGKVVRNRYIRVLRGNKVVYEGT
LDSLKRIKEDVREVNSGYECGIGIDKFSDWQESDTIEAYEMVMKRRTLAG
KSS
>#8 Cro0110: c0110?24601
MKNAHKVRIYDLSKELSLENKDILEICEQLNIAVKSHSSTITESDAERIK
GMVDKYLAQQGTSRANDGGASGDKKQQILAIHHKQVRPNAAPTPSETSSS
NLKSPRPPVPPKPPVSPNPPQKPTPPTAAQPPQPPSKPSPSPEPDPKTPE
GEPEPTAANLVEPPQLLKPPVKSSPESPQKPISKPVKNKPIKSSGDGKNK
VKPSKKTSKNTPPKPKDKAQKPTVSKSEESQETQPTQKNLKKPSPSKPDL
KRPVPPQAEEEEKAPALVAPSVKPASDMTEEEEDNDDTLDAVLKPKPQLK
RPSPPRISKRKDWDEEEDEQEPKGKSKSSTKGKRRFQPIDDDDEDFETEL
NANPVSLSLSLSTARPPKPKSQTKPNTNNTQKPKKPTLKTADSPPERNRN
ERRERPEARQRPEKVVLERNLTVRELSEQLQIAETEIIKHLFSKGIAVNI
TETLDQDTAKMVTESFDIEVEIPEAKSAATKNTEMLDEQDLENLQRRPPV
VTIMGHVDHGKTTLLDSIRKTKVAQGEAGGITQHIGAYHVDIDHGGETQQ
IVFLDTPGHEAFTAMRARGARVTDMAILVVAADDGVQPQTREAISHAQAA
EVPIVVAINKIDKPEANADRIKQELSELSLVPEEWGGETIMVPVSALKGE
NLDELLEMLVLVSEVEELVANPDRLAKGTVIEANLDRTRGPVATLLIQNG
TLRVGDAIVAGSVFGKIRAMIDDRGNKVEEASPSFAVEILGLNSVPAAGD
EFDVYPSEKEARTVAEDNAENQRQTRLQQAMSSRRVTLSTLSAQAQEGEL
KELNLILKADVQGSVEAILGSLEQLPQNEVQIRVLLASPGEVTETDVDLA
AASGAVIIGFNTTLASGARAAADHEGVDIREYDIIYKLLDDIEGAMEGLL
EPEEVESPLGRAEVRAVFSVGRGAVAGCYVQSGKVVRNRQIRVHRNNQVV
YQGALDSLKRVKEDVREVNSGYECGIGVDKFNDWEEGDIIEAYELVMKRR
TLAGKSS
>#8 Cro51142: cce_1839
MNNAHKVRIYDLSKELNLENREILEICGQLNIAVKSHSSTITESDAERIK
GMVDKYLAQQGTSQANDGGASGDKKQQILAIHHKQVRPSSEAKRSETPSA
NLKSPRPPVPPKPPTPPTPPQKPTPSTAAQPSQATPQPPSQPSAPPEPEP
MAANLLEPPQPPKPPVKSSPEASPKPISKPVKNKPSKPPAEGKNKVKPSK
KASQNTPPKPKDKSQKPTVSKPEGSSETQATPKNLKKPGINKPDLKRPVA
PQAEEEETPALVAPSVQPASAIDEEEDNDDTLDAVLKPKPQLKRPSPPRI
SKRKDWEEDEEEQEPKGKTNKGLTKGKRRFQPIDDDEDDFETELNANPVS
LSLSLSTARPPKPKSQTKPNTNAQKPKKPTLKTADSSPDRSRTERRERPE
ARQKPEKVVLDRNLTVRELSEHLQIAETEIIKHLFSKGIAVNITETLDQD
TAKMVTEAFDIEVEIPEAKSAATKNTEMLDEQDLENLQRRPPVVTIMGHV
DHGKTTLLDSIRKTKVAQGEAGGITQHIGAYHVDITHEGETQQIVFLDTP
GHEAFTAMRARGARVTDMAILVVAADDGVQPQTREAISHAQAAEVPIVVA
INKIDKPEANPDRIKQELSELSLVPEEWGGETIMVPVSALKGENLDELLE
MLVLVSEVEELVANPDRLAKGTVIEANLDRTRGPVATLLVQNGTLRVGDA
IVAGSVFGKIRAMIDDRGNKVEEASPSFAVEILGLNSVPAAGDEFEVYPS
EKEARTIAENNAENQRQTRLQQAMSSRRVTLSTLSAQAQEGELKELNLIL
KADVQGSVEAILGALEQLPQNEVQIRVLLASPGEVTETDVDLAAASGAVI
IGFNTTLASGARAAADHEGVDIREYDIIYKLLDDIEGAMEGLLEPEEVES
PLGQAEVRAVFTVGRGAVAGCYVQSGKVVRNRQIRVHRGDKVVYQGALDS
LKRVKEDVREVNSGYECGIGVDKFNDWEEGDIIEAYELVMKRRTLAGKSS
>#8 Glo7424: cyan7424-2357
MSNSKVRIYELSKELNLDNKDILEICDQLNIAVKSHSSTITESQAERIKA
KAEKLNHQMAGKIHSGSGIDRGQNLAKERKQEILAIHHKPNRPFSSTDAP
VGSGQSSPLIEPPRPPMKPQPPSPSRSEVTSPITDEPVSTQEDTNGSSSS
HEREPQSPMSPFDQQQPEQNTTDHNQEQQNQLKYNQEQSNQLEQESAISS
ELSEVNVSKLLRPPVRPSEKPASVPSPSKEKEAKSNEPTKAQPIISPKEN
KSHSKENKLKLPSDIKPKPNKDKDRDGKKPDKEKDKKSLSPQPKVKRESR
EQREPRESREQREPRESREQREPRESREQREPKLSTELKRPTPPKPPQKP
KQAEVAALAIEPEDVEDTAEDLLEEDPLEALTQKPKLKRPTPPKVGKRQN
WDEEEEETEEGKGKAGKAAKAGKNKRRQLLLEDEDDFDSDLEEILEIPTA
VSISTARPPKPKSMKPAASGNGASKNVKAPTKAEPGRGKSAERERSERKD
RKEQPQRAETLVLDKTMTVRELAERLGIAETEIIRILFFKGIAVNITQTL
DFDTIQAIAEELEVQIESPEVKAAATKTTEMLDANDLENLHRRPPVVTIM
GHVDHGKTTLLDSIRKTKVAQGEAGGITQHIGAYHVDIEHEGKQEQIVFL
DTPGHEAFTAMRARGARVTDIAILVVAADDGVQPQTREAISHARAAEVPI
VVAINKIDKPESNPDRIKQELSELSLVPEEWGGETIMVPVSALKGENLDT
LLEMLLLVAEVGELSANPDRLARGTVIEANLDRTRGPVATLLVQNGTLRV
GDTIVAGPVLGKIRAMIDDRGNKVEEASPSFAVEILGLNEVPAAGDEFEV
FENEKEARALADQRSQDLRQTRLQQAMSSRRISLSTLSAQAQEGKLKELN
LILKADVQGSVEAILGSLKQLPQNEVQIRVLLAAPGEITETDVDLAAASG
AVIVGFNTTLASGARQSADQEGIDIREYNIIYKLLDDIQGAMEGLLDPEE
VESPLGVAEVRAVFPVGRGAVAGCYVQSGKIIRNRQLRVRRKGEVIYEGV
LDSLKRMKEDAREVNAGYECGIGVSKFNDWQEGDSIEVFEMVMKRRTLST
K
>#8 Glo7822: Cyan7822-5380
MSNSKVRIYELSKELNLDNKDILEICDQLNIAVKSHSSTITESQAERIKA
TADKYIHQMAGKHHNANLSDRGHHSAGERKQEILAIHHKQNRLFSQGDAL
SASSQPSLVEPPRPPMKPQPPSASTPGLAKPVSTIEDTQEVFPEQTSPKA
PSILSPVEQNQPEKTTVEPTQLEQNQLKYNQQENQPEQESALSSSELSEL
DVPKLLRPPVRPSEKPATVPTPVKEAKSDEPTAQPVVAKDNRDNKEPKEN
KEKVKIAPEIKPKSNRDGKKPDKDKKSLAPTPQPKVKKEPREARESREPR
EPRETRESREPRERGEAREQREPRETREPRERREPREPREIQEPKLSIEL
KRPTPPKPPARPKAEVANLSIEPEDVEDTPEDLLEEDPLEALKPKPKLKR
PTPPRVGKRQDWDEEEDETEEGKNKAGKLAKTGKSKRRQALLDDEDDFDS
ELEETNEVPTAVSISTARPPKPKSMTKAPASPNGASKNVKAPTKAEPGRT
TKSDRSERRERKEQPQRAETLVLDKMMTVRELSERLSVPETEIIKILFFK
GIAVNITQTLEMDTITAIAEELGVTLESPEEKAAATKTTEMIDENDLENL
HRRPPVVTIMGHVDHGKTTLLDSIRKTKVAQGEAGGITQHIGAYHVNVEH
EGQEQQIVFLDTPGHEAFTAMRARGARVTDIAVLVVAADDGVQPQTKEAI
SHARAAGVPIVVAINKVDKADANPDRIKQELSELSLVPEEWGGDTIMVPV
SALKGENLDSLLEMILIVAEIAELSANPDRLARGTVIEANLDRTRGPVAT
LLVQNGTLRVGDIIVAGSVLGKIRAMIDDRGNKVEEASPSFAVEILGLNE
VPAAGDEFEVFENEKEARAISQQRTDELRQSRLQQAMSSRRISLSTLSAQ
AQEGKLKELNLILKADVQGSVEAILGSLKQLPQNEVQIRVLLAAAGEVTE
TDVDLAAASGAVIVGFNTTLASGARQAADQEGIDIREYNIIYKLLDDIQG
AMEGLLDPEEVESHLGFAEVRAVFQVGRGAVAGCYVQSGKLIRNRLLRVR
RKGEVIYEGVLDSLKRVKEDAREVNAGYECGIGVNKFNDWQEGDQIEVYE
MTMKRRTLSAK
>#8 Ripo8801: c8801?1111
MNNAQKVRIYDLSKELNLDNKDILEICTQLNISVKSHSSTITESEAERIK
AMAAKYVANQSNKPTQEPSYPGERKQQILAIHHKQIRKGRSPDAQRPSSE
ASPALVTPPKPPAKPNAPTPSTPAQEPAPRESISEQPEAVPIKPELSAKP
QAPGTKTKEVKASPSLMQPPQLSKPKVKSGEKPSPDKPSPKPVPRPEPVG
KIEQAKKPSLVGAPTPKIVSAEAPVSGKTPTKVRAKADLQRPQGPKPEKE
ILPELVAPSVKPALEETDDIDIVDDTLESVLKPKPTLKRPTSVRPSKQKQ
KWEEEEEEEVKAKASKVPGKGKRRTNRLEDEDEDFESELNANPIPLTVSL
STARPPKPKSQAKPVAATAKPKKPLLKPETGVTRTKTDRRERQEVVQRPE
QIILDSNLTVRELANRLEIPETEIIKNLFSKGIAVNITQTLDLQTARLVT
EELGVEVITPEEKAAATKDRELLDEYDLENLQRRPPVVTIMGHVDHGKTT
LLDSIRKTKVAQGEAGGITQHIGAYHVDLDHNGVPEQIVFLDTPGHEAFT
AMRARGAKVTDIAILVVAADDGVQPQTREAISHAQAAKVPIVVAINKIDK
PQANSDRIKQELSELGLLSEEWGGETIMVPVSALTGENLDTLLEMILLVS
EVEELVANPDRRAKGTVIEANLDRTRGPVATLLVQNGTLRVGDAIVVGSV
FGKIRAMIDDRGNKVEAASPSFAVEILGLNSVPSAGDEFEVYENEKEARA
IAEQLAQEQRQTRLQQAMSSRRVTLSTLSAQAQEGELKELNLILKADVQG
SVEAILGALEQLPQGEVQIRVLLAAPGEITETDVDLAAASGAVVVGFSTT
LASGARAAADREGVDIREYDIIYKLLDDIQGAMEGLLEPEEVESPLGQAQ
VRAVFTVGRGAVAGCYVQSGKVVRNRLVRVRRGKDIVYQGNLDSLKRIKE
DAREVNAGYECGIGTDKFNDWQEGDIIEAYEMVMKRRTLAGK
>#8 Ripo8802: Cyan8802-3393
MNNAQKVRIYDLSKELNLDNKDILEICTQLNISVKSHSSTITESEAERIK
AMAAKYVANQSNKPTQEPSYPGERKQQILAIHHKQIRKGRSPDAQRPSSE
ASPALVTPPKPPAKPNAPTPSTPAQEPAPRESISEQPEAVPIKPELSAKP
QAPGTKTKEVKASPSLMQPPQLSKPKVKSGEKPSPDKPSPKPVPRPEPVG
KIEQAKKPSLVGAPTPKIVSAEAPVSGKTPTKVRAKADLQRPQGPKPEKE
ILPELVAPSVKPALEETDDIDIVDDTLESVLKPKPTLKRPTSVRPSKQKQ
KWEEEEEEEVKAKASKVPGKGKRRTNRLEDEDEDFESELNANPIPLTVSL
STARPPKPKSQAKPVAATAKPKKPLLKPETGVTRTKTDRRERQEVVQRPE
QIILDSNLTVRELANRLEIPETEIIKNLFSKGIAVNITQTLDLQTARLVT
EELGVEVITPEEKAAATKDRELLDEHDLENLQRRPPVVTIMGHVDHGKTT
LLDSIRKTKVAQGEAGGITQHIGAYHVDLDHNGVPEQIVFLDTPGHEAFT
AMRARGAKVTDIAILVVAADDGVQPQTREAISHAQAAKVPIVVAINKIDK
PQANSDRIKQELSELGLLSEEWGGETIMVPVSALTGENLDTLLEMILLVS
EVEELVANPDRRAKGTVIEANLDRTRGPVATLLVQNGTLRVGDAIVVGSV
FGKIRAMIDDRGNKVEAASPSFAVEILGLNSVPSAGDEFEVYENEKEARA
IAEQLAQEQRQTRLQQAMSSRRVTLSTLSAQAQEGELKELNLILKADVQG
SVEAILGALEQLPQGEVQIRVLLAAPGEITETDVDLAAASGAVVVGFSTT
LASGARAAADREGVDIREYDIIYKLLDDIQGAMEGLLEPEEVESPLGQAQ
VRAVFTVGRGAVAGCYVQSGKVVRNRLVRVRRGKDIVYQGNLDSLKRIKE
DAREVNAGYECGIGTDKFNDWQEGDIIEAYEMVMKRRTLAGK
>#8 Syn7002: SynPCC7002_A0755
MNNEKVRIYELSKELDLENKDILEFCGQLSIDVKSHSSTITTEEADKIRA
IATQKRPQAPKAQRPQRKKKQEILSVQHQPQGAKPQASKSESADANHPTS
TAKKLERPKLQSPPSRGKETPAQPEESPANNGAKAEPVAKTTSPKAEPAA
PAAPKPKLMGPPPRPTPKSSAPKTPDASPATAETSSGATQADVRAKSLSK
NTAEAPAKAPKLRPKPQIVGTVSKKPTPVQAIEPELDEEPDTNNVEGDDD
ATPEVLLAPPKRPAAKPKKAIGPKPSKRKVWEDEEEDESESKKTKTSKLK
RRPVVIDDDDDDFGTTTNNNAEVPSVSLSIARPPKPKSASSSPSPSKPSP
SKPKKPAAKRSGSGGSGQSQKEQRRDRPDVKTPPAEITLTETMTLREMAD
ILCIAETDIIRRLFSKGIAINITQTLDYDTAQMVAEEFDVKVIAPEVKSA
AEKSTEMLDVADLEHLQHRPPVVTIMGHVDHGKTTLLDSIRETKVAQGEA
GGITQHIGAYHVDIEHNGKPGQIVFLDTPGHEAFTAMRARGAKVTDIAIL
VVAADDGVRPQTLEAIRHAQAAKVPIVVAINKMDKLGAEPDRVKQELSEQ
GLVPEEWGGETIMVPVSALKGENLDTLLEMILLVSEIEELSANPDRLARG
TIIEAHLDRARGPVATLLVQNGTLRVGDIIVAGSVMGKIRAMISDRGEKV
TDATPSFAVEILGLSEVPAAGDEFEVYSSEKEARAIADERAEGKRQSRLQ
QAMSSRRVSLSSLSAQAQEGELKELNLVLKADVQGSVEAILGSLQQLPQD
EVQIRVLLSAPGEISETDVDLAAASGAIIIGFNTTLAPGARQAAEQEGVD
IREYNVIYRFLEEIQGAMEGLLDPEEVEEPLGRAEVRAVFPVGRGSVAGC
YVQSGKVVRNRMIRVRRGDVVVYDGSLDSLKRVREDVREVNSGYECGIGV
DKFSTWKEGDIIEAYEMVFKRRTLAGRTS
>#8 Syn6803: slr0744
MNNAKVRIYDLSKELNLENRDILDICERLNVAAKSHSSTISESDAERIKA
AAEKFTPQQPKKPRVASRPESKEDKSDPKQQKILAIHHKQEKSGGPSPAR
PTPPPRPKLQAPKAPTPPQPPVAKASAPKIQKQEEPAQEAPKSVAPPTQP
LAPPPVPSLQSPPSKPAPPTPPAKKAAPAPRLAGPPGRTASPNKTAVPAP
AKPKVNRPEIVSLKDNRGQARSPGDREEKVAIAAPEPPKPKVELRRPKPP
RPEEDENLPELLEFPPLSRGKGVDGDNDADDGDLLSTEKPKPKLKRPTPP
RLGKPDQWEDDEDEKANKAKAANKGKRRPKMDDDDDDLDIDGDNGPKPTL
VSLSIARPPKPKSLAAKPSTPTVAKVKKPTLKSEAGSSAGGSSRSRGDRR
DRKEVVQKPEVIMLDRSLTVRDLADLLKISETDIIKRLFLKGVAVQITQT
LDEETARMVAESFEVAVETPERVAAAAKTTEMLDEADLDNLVRRPPVVTI
MGHVDHGKTTLLDSIRKTKVAQGEAGGITQHIGAYHVEVEHNDKTEQIVF
LDTPGHEAFTAMRARGAKVTDIAILVVAADDGVQPQTKEAISHAKAAGVP
LIVAINKVDKPEANPDRIKQELSELGLLAEEWGGDTIMVPVSALNGDNLD
GLLEMILLVSEVEELVANPNRQAKGTVIEANLDRTRGPVATLLIQNGTLR
VGDAIVVGAVYGKIRAMIDDRGDKVEEASPSFAVEILGLGDVPAAGDEFE
VFTNEKDARLQAEARAMEDRQTRLQQAMSSRKVTLSSISAQAQEGELKEL
NIILKADVQGSLGAILGSLEQLPQGEVQIRVLLASPGEVTETDVDLAAAS
GAIIIGFNTTLASGARQAADQEGVDIREYDIIYKLLDDIQGAMEGLLDPE
EIESSLGTAEVRAVFPVGRGNIAGCYVQSGKIIRNRNLRVRRGDQVLFEG
NIDSLKRIKEDVREVNAGYECGIGCSKFNDWKEGDIIEAYEMTMKRRTLA
T
>#8 EcSb: P3F56-01755
MNNAQKVRIYDLSKELNLENKDILEICTQLNIPVKSHSSTISESQAERIK
AMASKYVASQTTNQQEKASPTGQNKQQILAIHHKQIQKSSSTQASRQAQG
SSPTLVAPPRPPAKPQPPQPFTHSQKSPQKVSNKEDTVVAPSEKPKLPEK
TKPSEKLTTPLVEDNQEPEPIPTLLNPPQLSKPLVQSSKTSPSEKSGLKL
TPKSEPTDRVEPQKKLSLETTPTPKTVSAENPAPNKKITKIKAKLDSQRP
QFVRPLKEETLELIAPSVKPPSEEIDDSDVADDDVLETALKPKPTLKRPT
SARPSKQQKWEEEEEERESKIKNKGAAKAKRRTKRLDEEDEDFESTTGLN
PIPLMASLSTARPPKPQSQTKPAAVSKPKKPMPKPDTGGGSTTRHKTERR
ERQEVVQRPEMIILDSNLTVRELANRLQIPETEIIKNLFSKGIAVNITQT
LDLETAQLVTEELGVEVEIPEVKAAATKNTEMLDEHDLENLERRPPVVTI
MGHVDHGKTTLLDSIRQTKVAQGEAGGITQHIGAYHVDIKHNGQSEQIVF
LDTPGHEAFTAMRARGAKVTDIAILVVAADDGVQPQTREAISHAQAAKVP
LLVAINKIDKPEANPDRIKQELAELGLLSEEWGGETIMVPVSALKGENLD
TLLEMIILLSEVEELVANPNRLAKGTVIEANLDRARGPVATLLIQNGTLR
VGDPIVAGSVFGKIRAMIDDRGEKVEAASPSFAVEVLGLNHVPSAGDEFD
VYASEKEARVIAEQGAADQRQTRLQQATSSRRVTLSTISAQAQEGELKEL
NLIVKADVQGSVEAILGSLEQLPQDEVQIRILLAAPGEITETDVDLAAAS
GAVVIGFNTTLASGSRVAADHEGVDIREYDIIYKLLDDIQGAMEGLLEPE
EVESPLGQAQVRAVFPLGRGAVAGCYVQSGKVVRNRFVRVRRGDNIVYQG
NLDSLKRVKELAREVNAGYECGIGIDKFSDWQAGDIIEAYEMVMKRRTLA
GR
>#8 EpSb: OXU93-03560
MNNAQKVRIYDLSKELNLENKDILEICTQLNIPVKSHSSTISESQAERIK
AMASKYVASQTTDLIEKESPKGKNKQQILAVHHRQIRKSSSTKAPKQSQD
SSPTLVAPPRPPAKPQLSHPSVLSKESPQKALNKEETVITLGEKLKSTEK
PKLSEELITSLVQENQKSEPAPTLLNPPQLSKPPVQLSKKSPSEKPDLKP
TSKPELTGRVEPQKKLSLITVPTQQTESSETLIPNKKIAKIKAKPDLQRP
QVTRTLKEKALELIAPSIKSPSEEIDNSDVVDDDAIETDSKPKPTLKRPT
SVRLSKQKKWEEEEEEREAKVKNKGAAKAKRRNKRLDEEDEDFESTTELN
PIPLTVSLSTARPPKPQSQTKPTAVSKPKKPMPKPDTGGGSTTRQKTERR
ERQEVIQRPEIIILDSNLTVRELANRLQIPETEIIKNLFSKGIAVNITQM
LDIETAQLVTKELGVAVEIPEVKAAATKDKEILDEYDLENLQRRPPVVTI
MGHVDHGKTTLLDSIRQTKVAQGEAGGITQHIGAYHVDIKHNGKSEQIVF
LDTPGHEAFTAMRARGAKVTDIAILVVAADDGVQPQTREAISHAQAAKVP
LLVAINKVDKPEANPDRIKQELAELGLLSEEWGGETIMVPVSALKGENLD
DLLEMIILVSEVEELVANPNRLAKGTVIEANLDRARGPVATLLIQNGTLR
VGDAIVAGSVFGKIRAMIDDRGAKVEAASPSFAVEVLGLNNVPSAGDEFD
VYASEKEARTVAEQGAANQRQTRLQQAASSRRVTLSTLSAQAQEGELKEL
NLIIKADVQGSVEAILGSLEQLPQDEVQIRILLAAPGEITETDVDLAAAS
GAVVIGFNTTLASGSRAAADHEGVDIREYDIIYKLLDDIQGAMEGLLEPE
EVESTLGQAQVRAVFPLGRGAVAGCYVQSGKVVRNRFVRVRRGDNVVYQG
NLDSLKRVKELAREVNAGYECGIGIDKFSDWQVGDIIEAYEMVMRRRTLA
GK
>#8 EaSb: KPI85-06060
MNNAQKVRIYDLSKELNLENKDILEICTQLNIPVKSHSSTISESQAERLK
AMASKYVASQTTEEKEKASPNEKNTQQILAIHHKQIHKSSSNPASRQPQG
SSPTLVAPPRLPAKPQLSRPPVNSQKSPQKASNKEETVVNPSEKPKLTEK
TKLSENLITTLVEDSQELEPTPTLLNPPQLSKPLVQSSQKSPSGKSGLKL
TSKPEPTERVEPQKKLSLETTSTPKTVSAETPAPNKKITKIKAKLDLQRP
QVGRQPKEETLELIAPSVKLPSDEIDDSDVVDDDVLETPLKPKPTLKRPT
SARPSKQKKWEEEEEERESKVKNKGAAKAKRRTKRLDEEDEDFESTTGLN
PIPLTASLSTARPPKPQSQTKLAAVSKPKKPMPKPDTGGGSTTRQKTERR
ERQEVIQRPETIILDSNLTVRELANRLQIPETEIIKNLFSKGIAVNITQT
LDFETAQLVTKELGVEVEVPEVKAAATKDTEMLDEHDLDNLQRRPPVVTI
MGHVDHGKTTLLDSIRQTKVAQGEAGGITQHIGAYHVDIKHNGQSEQIVF
LDTPGHEAFTAMRARGTKVTDIAILVVAADDGVQPQTREAISHAKAAKVP
LLVAINKVDKPEANPDRIKQELAELGLLSEEWGGETIMVPVSALKGENLD
TLLEMIILLSEVEELVANPNRLAKGTVIEANLDRTRGPVATLLIQNGTLR
VGDAIVAGSVFGKIRAMIDDRGEKVEAASPSFAVEVLGLSNVPSAGDEFD
VYANEKEARVVAEQGAADQRQTRLQQATSSRRVTLSTISAQAQEGELKEL
NLIVKADVQGSVEAILGSLEQLPQDEVQIRILLAAPGEITETDVDLAAAS
GAVVIGFNTTLASGSRAAADHEGVDIREYDIIYKLLDDIQGAMEGLLEPE
EVESPLGKAEVRAVFPLGRGAVAGCYVQSGKVVRNRFVRVRRSDNIVYQG
NLDSLKRVKELAREVNAGYECGVGIDKFSDWQAGDIIEAYEMVMKRRTLA
GR
>#8 EtSb: ETSB-0378
MNNAQKVRIYDLSKELNLENKDILEICTQLNIPVKSHSSTISESQAERLK
AMASKYVASQTTEEKEKTSPNEKNTQQILAIHHKQIHKSSSNQASRQPQG
SSPTLVAPPRLPTKPQLSRPPVNSQKSPQKASNKEETVVNPSEKPKLTEK
TKLSENLITTLVEDSQELEPTPTLLNPPQLSKPLVQSSQKSPSGKSGLKL
TSKPEPTERVEPQKKLSLETTSTPKTVSAETPAPNKKITKIKAKLDLQRP
QVGRQPKEETLELIAPSVKLPSDEIDDSDVVDDDVLETPLKPKPTLKRPT
SARPSKQKKWEEEEEERESKVKNKGAAKAKRRTKRLDEEDEDFESTTGLN
PIPLTASLSTARPPKPQSQTKLAAVSKPKKPMPKPDTGGGSTTRQKTERR
ERQEVIQRPETIILDSNLTVRELANRLQIPETEIIKNLFSKGIAVNITQT
LDLETAQLVTKELGVEVEVPEVKAAATKDTEMLDEHDLDNLQRRPPVVTI
MGHVDHGKTTLLDSIRQTKVAQGEAGGITQHIGAYHVDIKHNGQSEQIVF
LDTPGHEAFTAMRARGTKVTDIAILVVAADDGVQPQTREAISHAKAAKVP
LLVAINKVDKPEANPDRIKQELAELGLLSEEWGGETIMVPVSALKGENLD
TLLEMIILLSEVEELVANPNRLAKGTVIEANLDRTRGPVATLLIQNGTLR
VGDAIVAGSVFGKIRAMIDDRGEKVEAASPSFAVEVLGLSNVPSAGDEFD
VYANEKEARVVAEQGAADQRQTRLQQATSSRRVTLSTISAQAQEGELKEL
NLIVKADVQGSVEAILGSLEQLPQDEVQIRILLAAPGEITETDVDLAAAS
GAVVIGFNTTLASGSRAAADHEGVDIREYDIIYKLLDDIQGAMEGLLEPE
EVESPLGQAEVRAVFPLGRGAVAGCYVQSGKVVRNRFVRVRRSDNIVYQG
NLDSLKRVKELAREVNAGYECGVGIDKFSDWQAGDIIEAYEMVMKRRTLA
GR
>#8 RaSB: JJP05-06465
MNNAQKVRIYDLSKELNLENKDILEICTQLNIPVKSHSSTISESQAERIK
GMASKYVASQITDQKEQVSPKEKSKQQILAIHHKQIQTSSSTQASRQSQG
SSPTLVAPPRPPAKPQFSQPPAKSQKSPQKTLNKEETVVTSSEKPKLTEK
TKPSEKLITPQVEDNQELEPTPTLLNPPQLSKPLVQSSKKSPSGKSGLKL
TPKPEPTDRVEAQKKLSLETTPTPKTASAETPAPNKKITRVKAKLDSQRP
QVARQPKEEILELIAPSVKPTSDEIDDSDVVDDDVLETALKPKPTLKRPT
SARPSKQKKWEEEEEERESKIKNKGAAKAKRRTKRLDEEDEDFESGSGLN
PIPLTASLSTARPPKPQSQTKPAAVSKPKKPMPKPDTGGGSTTRQKTERR
ERQEVIQRPEMIILDSNLTVRELANRLQIPETEIIKNLFSKGIAANITQT
LDFETAQLVTEELGVEVKIPEVKAAATKNTEMLDEHDLENLQRRPPVVTI
MGHVDHGKTTLLDSIRQTKVAQGEAGGITQHIGAYHVDIKHNGQSEQIVF
LDTPGHEAFTAMRARGTKVTDIAILVVAADDGVQPQTREAISHAKAAKVP
LLVAINKVDKPEANPERIKQELAELGLLSEEWGGETIMVPVSALKGENLD
TLLEMIILVAEVEELVANPNRLAKGTVIEANLDRARGPVATLLIQNGTLR
VGDAIVAGSVFGKIRAMIDDRGEKVEAASPSFAVEVLGLNNVPSAGDEFD
VYASEKEARVVAEQGAADQRQTRLQQATSSRRVTLSSISAQAQEGELKEL
NLIVKADVQGSLEAIVGSLEQLPQDEVQIRVLLAAPGEITETDVDLAAAS
GAVIIGFNTTLASGSRAAADHEGVDIREYDIIYKLLDDVQGAMEGLLEPE
EVESPLGQAQVRAVFPLGRGAVAGCYVQSGKVVRNRFVRVRRGDSIVYQG
NLDSLKRVKELAREVNAGYECGVGIDKFSDWQAGDIIEAYEMVMKRRTLA
GR
>#8 RgSB: RGRSB-0333
MNNAQKVRIYDLSKELNLENKDILEICTQLNIPVKSHSSTISESQAERIK
AMAIKYVASQTTNQKEQASPKGKNKQQILAIHHKQIHKSSSTQAPREPQG
SSPTLVAPPRPPAKPQLPQPPAYSQESPQKASNEEETVVNPSEKPKLPDK
TKPSEKLITPLVEDSQELEPTPTLLNPPQLSKPLVQSSKKSSSGKSDLKL
ISKPEPTDRVEPQNKLSLETIQTPKTVSAETPAPNKKITKIKAKLDLQRP
QVARLQKEETLELIAPSVKPPSDEIDDSEVDDDVLETALKPKPTLKRPTS
ARPSKQKKWEEEEEERESKAKNKGAAKAKRRTKRLDEEDEDFESTTGLNP
IPLTASLSTARPPKPQSQTKPAAVSKPKKPMPKPDTGGGSTTRQKTERRE
RQEVVQRPEIIILDSNLTVRELANRLQIPETEIIKNLFSKGIAVNITQTL
DLETAQLVTKELGVEVEVPEVKAAATKDTEMLDEHDLDNLQRRPPVVTIM
GHVDHGKTTLLDSIRQTKVAQGEAGGITQHIGAYHVDIKHNGQSEQIVFL
DTPGHEAFTAMRARGAKVTDIAILVVAADDGVQPQTREAISHAQAAKVPL
LVAINKVDKPEANPDRIKQELAELGLLSEEWGGDTIMVPVSALKGENLDT
LLEMIILVSEIEELVANPHRLAKGTVIEANLDRTRGPVATLLIQNGTLRV
GDAIVAGSVFGKIRAMIDDRGEKVEAASPSFAVEVLGLNNVPSAGDEFDV
YASEKEARVVAEQGAADQRQTRLQQATSSRRVTLSTISAQAQEGELKELN
LIVKADVQGSVEAILGSLEQLPQDEVQIRILLAAPGEITETDVDLAAASG
AVVIGFNTTLASGSRATADHEGVDIREYDIIYKLLDDIQGAMEGLLEPEE
VESPLGQAQVRAVFPLGRGAVAGCYVQSGKVVRNRFVRVRRGDNIVYQGN
LDSLKRVKELTREVNAGYECGVGIDKFSDWQEGDIIEAYEMVMKRRTLAG
R
>#8 Ucyn-a: ucynA-07240
MNNVHKVRIYDLSKELNLENKEILEICAQLNIAVKSHSSTITESQVERIK
VMAEKYITKQSMTQGNDATMSGEKKQQILAIHHKQIQSSTEEGLDDQAND
LEVPDTSVSSQMPAAPKPPEKPISSTSIKSPKTDRISLSKPSISKEKTSK
SESIDFDLPDSSKENFEKPVNKPSRTKPSLEGKNKVKLSKRTPKGISLKP
KEKPEITGSTNEVQSKKKPNIGKPDLKKSSSHPVEEEKKYTMPFDPLDSS
LIIDDDDDESDEILDIELKPKPQLKRPTTPRIFKKKTWEEEEEEEEENKA
KASKASTKAKRRFKALEDEDDDFESESESNTVSLSLSLSIARPPKPKSEH
QTAEVVHKPKKPTLKTIGSGSERSRSERKERKETPRQPEKVILEKNLTVR
ELSERLHISETEIIKLLFTKGTAVNITQTLDQETAKMVTESFGIIVEIPE
EDSAAIKNTEMIDEGDLDNLQRRPPVVTIMGHVDHGKTTLLDSIRKTKVA
QGEAGGITQHIGAYHVDIEHDNKKQQLVFLDTPGHEAFTAMRARGARITD
IAILVVAADDGVQPQTREAISHAKAAEVPIVVAINKIDKLESNSDRIKQE
LSDLGLVPEEWGGDTIMVPVSALKGDNLDQLLEMLVLVSEIEDLLANPDR
LAKGTVIEAHLDKNRGPVATLLIQNGTLRVGDSLVAGPVFGKIRAMVDDR
GDKVKEASPSFAVEILGLSSVPAAGDEFDIYLSEKEARAVADKNAKDSRQ
TRLQQALSSRRVTLSTLSAKAKDGELKELNLILKADVQGSIEAILGSLEQ
LPQTEVQIRVLLAAPGEVTETDVDLAAASGAVIIGFNTNLANGVKTAADQ
EEVDIREYDIIYKLLDDIQGAMEGLLEPEEIESPLGQAEVRAVFPVGRGA
VAGCYVLSGKVVRNRFIRVVRDGNTIYQGTLDSLKRMKEDVREVNSGYEC
GIGIDKFSNWNEGDTIEAFEMIMKRRTLIGRTT
>#9 Crow8501: Cw?4887
MRANAVKREPELQKFWADNQIYEKLSQENPEEVFVLHDGPPYANGSLHMG
HALNKTLKDIINKYKLMRGHKVRYVPGWDCHGLPIELKVLQSMKSKERQG
LTPLKLRRKASDFALKTQQEQAKAFKRFGVWGNWEHPYLTLTPEYEAAQI
GVFGEMALKGYIYRGLKPVHWSPSSQTALAEAELEYPEGHTSRSIFAAFP
IIKVSKDLEETLKPFLNNLGVAIWTTTPWTLPGNLAVALNPDLNYAVVEQ
NSDACKYQYLIVAADLVERLSTTFETELTVKATLPGKALEHTIYRHPLYD
RESEILIGGDYVTTESGTGLVHTAPGHGQEDYLVGQRYGLGVLSPVDAKG
NFTEEAGQFAGLNVLKDANEVIINELQEKGSLLKEEAYQHKYPYDWRTKK
PTIFRATEQWFASVEGFRDAALTAIKTVNWVPSQGENRITSMVGDRSDWC
ISRQRSWGLPIPVFYNQETNEPLLTEETIKYIQKIFAEKGSDAWWEMSIE
ELLPEQYKADADKYRKGTDTMDVWFDSGSSWASVAKQREELKYPVDIYLE
GSDQHRGWFQSSLLTSVAVNGIAPYKTVLTHGFVLDEKGYKMSKSLGNIV
DPNVIINGGNNHKQEPPYGADLVRLWVSSVDYSSDIRIGKTILKQLFDIY
RKIRNTARFLLGNLHDFDPKQHTVSYEELPELDRYMLHRITEVFTEVTDA
FDTYQFFRFFQTVQNFCVVDLSNFYLDIAKDRLYISHLESIRRRSCQTVL
AVAIENLAKAIAPVLCHMAEDIWQFLPYETPYKSVFEAGWLKTSKQWENP
ELGASWTKIREIRNEVNNALELARKEKAIGSSLDAKVLLYIPEQELRQKL
EKFNPADSLSGNKVDELRYFVLASQVELVDSLDSIKQADYQSESELVSVG
VIKAEGEKCDRCWNYSTKVGEFKDDPTICERCNDALVGEF
>#9 Cro0110: c0110?20323
MTEPKSYKDTVNLPKTDFSMRANSVKKEPELQKFWADNQIYEKLSEENPE
DVFILHDGPPYANGSLHMGHALNKTLKDIINKYKLLRGYKVRYVPGWDCH
GLPIELKVLQSMKSKEREGLTPLKLRHKARDFALKTQEEQAKGFKRFGVW
GDWENPYLTLTPEYEAAQIGVFGEMVLKGYIYRGLKPVHWSPSSQTALAE
AELEYPEGHTSRSIFAAFPIINASKDAAEILEPFLNNLGVAIWTTTPWTL
PGNLAVALNPDLNYAVVEQTSDVCKYQYLIVAVDLVEKLSTTFETELTVK
ATIPGKALEHTIYRHPLYDRESEILIGGDYVTTESGTGLVHTAPGHGQED
YMVGQRYGLGVLSPVDAKGNFTEEAGQFAGLNVLKNANEVIINELKEKGS
LLKEEAYQHKYPYDWRTKKPTIFRATEQWFASVKGFREAALTAIKTVQWI
PAQGENRITSMVSDRSDWCISRQRNWGVPIPVFYNNETNEPLLTEETIKH
IQTIFAEKGSDAWWEMSIEELLPEKYKTDSHNYRKGTDTMDVWFDSGSSW
ASVAKQRPELKYPADIYLEGSDQHRGWFQSSLLTSVAVNGIAPYKTVLTH
GFILDEKGYKMSKSLGNTVDPNVVINGGKNQKQEPPYGADVLRLWVSSVD
YSSDVPLGKTILKQLSDIYRKIRNTARFLLGNLHDFDPKRDAVSYEELPE
LDRYMLHRITEVFTEVTDAFETYQFFRFFQTVQNFCVVDLSNFYLDIAKD
RLYISHPDSMRRRSCQTVLAVAIENLAKAIAPVLCHMAEDIWQFLPYETS
EKSVFQAGWVKTSKQWGNAELSVSWTKIRAMRNEVNNALELARKEKEIGS
SLDAKVLLYVPDQDLRQQLEKFNPTDSLTGNHVDELRYFVLASQVELVDS
LDSIKQADYQSESDLVSVGVIKAEGKKCDRCWNYSTKVGEFKDDPTICER
CNAALVGEF
>#9 Cro51142: cce_4545
MTDPKSYKDTVNLPKTNFSMRANAVKREPELQKFWADNQIYEKLSQENPE
EVFVLHDGPPYANGSLHMGHALNKTLKDIINKYKLLRGYKVRYVPGWDCH
GLPIELKVLQSMKSKEREGLTPLKLRHKARDFALKTQEEQAKGFKRFGVW
GDWENPYLTLTPEYEAAQIGVFGEMALKGYIYRGLKPVHWSPSSQTALAE
AELEYPEGHTSRSIFAAFPIIKASKDTEEILQPFLNKLGVAIWTTTPWTL
PGNLAVALNPDLNYAVVEQNSDVCNYQYLIVAADLVERLSTTFETELTVK
ATLPGKALEHTIYRHPLYDRESEILIGGDYVTTESGTGLVHTAPGHGQED
YMVGQRYGLGILSPVDAKGNFTEEARQFAGLNVLKDANEVIINELKEKGS
LLKEEAYQHKYPYDWRTKKPTIFRATEQWFASVKGFRDAALTAIKTVQWI
PAQGENRITPMVSDRSDWCISRQRSWGLPIPVFYDEETNEPLLTEETIKH
IQTIFAEKGSDAWWEMSIEALLPDQYKADAHKYRKGTDTMDVWFDSGSSW
ASVAKQRPELKYPADIYLEGSDQHRGWFQSSLLTSVAVNEIAPYKTVLTH
GFVLDEKGHKMSKSLGNIVDPNVIINGGKNQKQEPPYGADVLRLWVSSVD
YSSDVPIGKTILKQLSDIYRKIRNTARFLLGNLHDFDPKKDTVSYEELPE
LDRYMLHRITEVFTEVTDAFETYQFFRFFQTVQNFCVVDLSNFYLDIAKD
RLYISHPESIRRRSCQTVLAIAIENLAKAIAPVLCHMAEDIWQFLPYETP
YKSVFTAGWVKTSKQWENSELSASWAKIRGIRNEVNNALELARKEKAIGS
SLDAKVLLYVPEQNLRQQLEKFNPADSLTGNHVDELRYFVLASQVELVDS
LDSIKNADYHSESDLVSVGVIKAEGEKCDRCWNYSTKVGEFKDDPTICER
CNAALVGDF
>#9 Glo7424: cyan7424-5054
MTEAKSYKDTVNLPQTKFDMRANAVKREPELQKFWAENQIYETLSENNPG
DIFILHDGPPYANGSLHMGHALNKTLKDIINKYKLQRGYKARYVPGWDCH
GLPIELKVLQSMKQKEREDLTPLKLRHKARDFALSTQKEQSESFQRFGVW
GDWEHPYLTLTPDYEAAQIGVFGQMALKGYIYRGLKPVHWSPSSQTALAE
AELEYPEGHTSRSVYAVFPITKASDTAKKVLTPYLKDLGVAIWTTTPWTL
PGNLAVALNPDLTYAVVESGKPVCKHQYFIVAADLVDKLSATFETPLTVK
ATLKGEDLEHTTYRHPLFDRESEILIGGDYVTTESGTGLVHTAPGHGQED
YIVGQRYGLPVLSPVDEKGNFTSEAGQFAGLNVLKDANEAIIKELEEKGA
LLKEEPYQHKYPYDWRTKKPTIFRATEQWFASVEGFRDTALEAIKNVTWI
PPQGENRITPMVADRSDWCISRQRSWGVPIPVFYDEETNEPLLNEETINH
VQAIFAEKGSDAWWELSVEELLPQPYRNNGRKYRKGMDTMDVWFDSGSSW
AAVAKQRPELSYPVDIYLEGSDQHRGWFQSSLLTSVATNGIAPYKMVLTH
GFVLDEQGRKMSKSIGNIVDPNMIINGGKDQKKEPAYGADVLRLWVSSVD
YSSDVPIGQNILKQLVDVRNKIRNTARFLLGNLHDFDPEKDTVAYEDLPE
LDRYMLHRITEVFTEVTEAFETFQFFRFFQVVQNFCVVDLSNFYLDIAKD
RLYISDPNNLRRRSCQTVLKVALENLAKSIAPVLCHLAEDIWQFLPYKTP
YKSVFEAGWVELESEWKRPELTPKWSKFRQIRDEVNKVMELARKDKMIGS
SLDAKVLLYVSDKELREHLDSFNPSDSLSNNRVDELRYLFLASQVDLVDS
PKTIGKANYKSESETLGVAIVKADGEKCDRCWNYSTHVGEFVDDPTLCER
CNAALKGEF
>#9 Glo7822: Cyan7822-3220
MGESKPIQNSYTTVTEAKSYKDTVNLPQTNFDMRANAVKREPELQKYWAE
NQIYEKLSQNNAGDIFILHDGPPYANGTLHMGHALNKILKDIINKYKLLR
GYKVRYVPGWDCHGLPIELKVLQSMKQKEREDLTPLKLRHKARDFALSTQ
KEQCESFKRFGVWGDWEHPYLTLTPDYEAAQIGVFGEMALKGYIYRGLKP
VHWSPSSQTALAEAELEYPEGHTSRSVYAVFPVTKASDTAQKVLKPYLKD
LGVAIWTTTPWTLPGNLAVALNPELTYAVVESGKPICKHKYFIVAADLVD
KLAATFDTPLTVKATLKGKDLEHTTYRHPLFDRESEILIGGDYVTTESGT
GLVHTAPGHGQEDYIVGQRYGLPVLSPVDEKGNFTAEAGQFAGLNVLKDA
NEAIIKELEEKGALLKEEPYQHKYPYDWRTKKPTIFRATEQWFASVEGFR
DTALEAIKTVTWIPAQGENRITPMVADRSDWCISRQRSWGVPIPVFYDEE
TNEPLLTEETVNYVQEIFAQKGSDAWWELSVEELLPEQYRNNGRKYRKGT
DTMDVWFDSGSSWAAVAKQRPELKYPADIYLEGSDQHRGWFQSSLLTSAA
TNGIAPYKTVLTHGFVLDEQGRKMSKSEGNIVDPAMIINGGKDQKKEPPY
GADVLRLWVSSVDYSSDVPIGQNMLKQLGDIRNKIRNTARFLLGNLHDFD
PEKNAVAYQDLPELDQYMLHRITEVFNEVTDAFESFQFFRFFQVVQNFCV
VDLSNFYLDIAKDRLYISDVDALRRRSCQTVLAVAVENLAKAIAPVLCHL
AEDIWQFLPYKTPYNSVFESGWVTLKPDWKRPELTAKWSKLRQVRDEVNK
VMELARRDKMIGASLDAKVLLYLSDKELRKQLEAFNPSDSLSGDRVDELR
YLFLSSQVELVDSLKAMEKANYKSESETLGVGIVKADGQKCERCWNYSTL
VGKFPNDPTLCERCEAALQGKF
>#9 Ripo8801: c8801?1114
MTEPKSYKDTVNLPQTDFSMRANAVQREPEIQQFWTENCIYEQLSQNNPE
DLFILHDGPPYANGSLHMGHALNKTLKDIINKYKLLRGHKVRYVPGWDCH
GLPIELKVLQSMKSEEREGLTPLKLRRKARDFALKTQQEQAEGFKRYGVW
GDWENPYLTLTPEYEAAQIGVFGQMALKGYIYRGLKPVHWSPSSRTALAE
AELEYPEGHTSQSIFAAFPIIKSSKDAQEILDPFLSNLGVAIWTTTPWTL
PGNLAVALNPELTYAIVEQTSNLCNYQYIIVAADLVERLSATFSTELTVK
ATLPGQILEHTIYRHPLYDRESEIVIGGDYVTTESGTGLVHTAPGHGQED
YIVGQRYGLQVLSPVDDAGNFTEEAGQFSGLNVLKDANQAIINELKNKGS
LLKEEPYLHKYPYDWRTKKPTIFRATEQWFASVEGFREAALEAIKSVNWI
PPQGENRITPMVSDRSDWCISRQRSWGVPIPVFYNEETNEPLLTEETINH
VQAIIAKQGSDAWWELSIEELLPEQYKKDAHKYRRGTDTMDVWFDSGSSW
AAVAKQREELKYPVDIYLEGSDQHRGWFQSSLLTSVAVNGIAPYKTVLTH
GFVLDEKGHKMSKSLGNIVDPLVIINGGKNQKQEPPYGADVLRLWVSSVD
YSSDVPIGQTILKQLSDVYRKIRNTARFLLGNLHDFDPEKDTVSYDQLPE
LDQYMLHRITEVFTEVTDAFEKFQFFRFFQTVQNFCVVDLSNFYLDIAKD
RLYISDTNSLRRRSCQTVLKVAVESLAKAIAPVLCHMAEDIWQFLPYKTP
YQSVFASGWVEMQKQWERPELTASWGKLRQIRTEVNKVLEQARNEKAIGS
SLDAKVLLYVSDQDFKKQLESFNPNDSLKGNQVDELRYLVLASQVELVDS
LEAIKKADYQSESELVSVGVVKAEGQKCDRCWNYSTKVGEFSDDPTICER
CNAALVGEF
>#9 Ripo8802: Cyan8802-3396
MTEPKSYKDTVNLPQTDFSMRANAVQREPEIQQFWTENCIYEQLSQNNPE
DLFILHDGPPYANGSLHMGHALNKTLKDIINKYKLLRGHKVRYVPGWDCH
GLPIELKVLQSMKSEEREGLTPLKLRRKARDFALKTQQEQAEGFKRYGVW
GDWENPYLTLTPEYEAAQIGVFGQMALKGYIYRGLKPVHWSPSSRTALAE
AELEYPEGHTSQSIFAAFPIIKSSKDAQEILDPFLSNLGVAIWTTTPWTL
PGNLAVALNPELTYAIVEQTSNLCNYQYIIVAADLVERLSATFSTELTVK
ATLPGQILEHTIYRHPLYDRESEIVIGGDYVTTESGTGLVHTAPGHGQED
YIVGQRYGLQVLSPVDDAGNFTEEAGQFAGLNVLKDANQAIINELKNKGS
LLKEEPYLHKYPYDWRTKKPTIFRATEQWFASVEGFREAALEAIKAVTWI
PPQGENRITPMVSDRSDWCISRQRSWGVPIPVFYNEETNEPLLTEETINH
VQAIIAKQGSDAWWELSIEELLPEQYKKDAHKYRRGTDTMDVWFDSGSSW
AAVAKQREELKYPVDIYLEGSDQHRGWFQSSLLTSVAVNGIAPYKTVLTH
GFVLDEKGHKMSKSLGNIVDPLVIINGGKNQKQEPPYGADVLRLWVSSVD
YSSDVPIGQTILKQLSDVYRKIRNTARFLLGNLHDFDPEKNTVSYEQLPE
LDQYMLHRITEVFTEVTDAFEKFQFFRFFQTVQNFCVVDLSNFYLDIAKD
RLYISDTNSLRRRSCQTVLKVAVESLAKAIAPVLCHMAEDIWQFLPYKTP
YQSVFASGWVEMQKQWERPELTASWGKLRQIRTEVNKVLEQARNEKAIGS
SLDAKVLLYVSDQDFKKQLESFNPNDSLKGNQVDELRYLVLASQVELVDS
LEAIKKADYQSESELVSVGVVKAEGQKCDRCWNYSTKVGEFSDDPTICER
CNAALVGEF
>#9 Syn7002: SynPCC7002_A1756
MTDAKSYKDTVNLPKTTFNMRANAPQKEPEIQKFWQENRIYEDLAQNNPK
DFFTLHDGPPYANGDLHMGHALNKVLKDIINKYKLLQGYKTHYVPGWDCH
GLPIELKVLQNLSADARQNLTPLKLRYKARDFALKTQKAQAAGFQRYGVW
GDWENPYLTLTPEYEAAQIGVFGDMALKGYIYRGLKPVHWSPSSQTALAE
AELEYPEGHTSQSIYVSFPITDLSPEAKATLGEFADSLGVAIWTTTPWTL
PGNLAVAINPDLEYAVVETDGSLCAQKYLVVAKDLAESLTKTFDAALTVK
TSFKGEILEHCTYQHPLYNRTSPVVAGGDYITTESGTGLVHTAPGHGQED
YITGQKYGLPILSPVDAEGTLTEEAGEFAGLNVLDGANNAIIAALTEKRA
LLKQEAYQHKYPYDWRTKKPTIFRATEQWFASVEGFRDEALKAIKGVRWI
PAQGENRITAMVGDRSDWCISRQRNWGVPIPVFYDEETGEALLNETTINH
VKEIIAKEGSDAWWKRSVEELLPEEYRDNGRTYRKGTDTMDVWFDSGSSW
AAVAKQRDGLNYPVDLYLEGSDQHRGWFQSSLLTSVAVNNVAPYKTVLTH
GFVLDEKGYKMSKSLGNVVDPNIIINGGKNQKTEPPYGADVLRLWVSSVD
YSSDVPIGQTILKQLADVYRKIRNTARFLLGNIHDFDPAKDAVAYSDLPE
LDKYILHQTHNVFTEVTEAFEEFQFFKFFQKVQNFCVVDLSNFYLDIAKD
RLYISDVNAPRRRSCQTVMAIILETLAKAIAPVLCHMAEDIWQNLPYETE
HQSVFSAGWYQLDPQWAADETLFQRWEELRKIRNSVNLVLEKARTEKLIG
ASLEAKILMRDVDGALTDWLAALNPADSLSESPRVDELRYLLLISQVEFV
TAALDDQQYQDTLELAEGKLQIAVVKADGHKCDRCWNYSTQVGTFTDDPT
ICERCNAALAGQF
>#9 Syn6803: sll1362
MTEAKSYKDTVNLPQTRFDMRANANKREPEIQQYWQEKGIYADLADNNPK
DLFVLHDGPPYANGALHMGHALNKVLKDIINKYKLLQGHKVHYVPGWDCH
GLPIELKVLQSLKSSERAELTPLTLRHKARDFALKAQQEQAVGFQRYGIW
GDWKKPYLTLTPEYEAAQIGVFGAMALKGYIYRGLKPVHWSPSSRTALAE
AELEYPEGHTSRSIYVSFPITQAGEKAAEILAPYIDDLAVAIWTTTPWTL
PGNLAVALNPELTYAVVETESHIFHRSYLIVALDLVEKLSETFGVKLTVK
VTLQGESLENTCYQHPLFDRVSPIVIGGDYVTTESGTGLVHTAPGHGQED
YVVGQRYGLPILSPVDAAGNLTEEAGKFAGLNVLNDANEAIINALQDQKV
LLKEEAYEHKYPYDWRTKKPTIFRATEQWFASVEGFRDQALKAIKEVTWI
PTQGENRITPMVGDRSDWCISRQRAWGVPIPVFYDEETSEPLLTEETINH
VQQIIAEKGSDAWWELTVEELLPEAYRNNGRTYRKGEDTMDVWFDSGSSW
AAVANAKNRPLKYPVDMYLEGSDQHRGWFQSSLLTSVAVNGIAPYKTVLT
HGFVLDEKGHKMSKSLGNVVDPYQIINGGKNQKQEPAYGADVLRLWVASV
DYANDVPIGQGILKQLVDIRNKIRNTARFLLGNLHDFNPETDAVAYEDLP
ELDRYMLHRMTEVFTEVTEAYESFQFFKFFQTVQNFCVVDLSNFYLDIAK
DRLYISAPNAPRRRSCQTILQLALENLTKAIAPVLCHLAEDIWQFLPYEK
PTESVFQSGWVNLDAQWQQPQLAQKWVSLRQLRDGINQLLEQARRDKVIG
SSLEAKLIIVDPRTAESGTDEKQGENFVHWFYGWLENFNEPTFDPNDRKI
SLRNIFLTSQVEFIKSAEIEPSFTYEETVVINLERHDNNIRTKPIKIIVT
KADGHKCERCWNYSTQVGSFSDDPTICERCNEALQGNF
>#9 EcSb: P3F56-07590
MTEPKSYKNTVNLPQTDFSMRANAVKRELELQKFWSENKIYEHMSLNNPG
ELFILHDGPPYANGSLHMGHALNKILKDIINKYKLLRGHKVRYVPGWDCH
GLPIELKVLQSMKSKERESLTPLKLRQKARDFALKTQQKQAESFKRYGIW
GDWKNPYLTLTPEYEGAQVGVFGEMALKGYIYRGLKPVHWSPSSRTALAE
AELEYPEGHTSQSVFAAFPVTKSSKVAQEILGPFLSNLGVAIWTTTPWTL
PGNLAVALNPDLTYAVVELTSDICNYQYLIVAADLVEQLSETFETSLKVK
ITLQGKALEHTVYRHPLYDRESEIVIGGDYVTTESGTGLVHTAPGHGQED
YMVGQRYGLKILSPVDEQGNFTEEAGQFAGLNVLKDANRAIINELKNRGF
LLKEELYIHKYPYDWRTKKPTIFRATEQWFASVEGFRKAALEAIKSVNWI
PQQGENRITHMVGDRSDWCISRQRNWGVPIPVFYNEETNKPLLTEETINH
VQTIFLEKGSDAWWKLSVEELLPNKYSQDAHKYRKGTDTMDVWFDSGSSW
AAVAKQREELKYPADIYLEGTDQHRGWFQSSLLTSVAVNGIAPYKTVLTH
GFVLDEKGYKMSKSLGNIIDPFIIINGGIDQKINPPYGADVLRLWVSSVD
YSSDVLIGQNIIKQLSDTYRKIRNTTRFILGNLNDFDPEKDTVTYLELPK
LDQYMLHRITDVFAEVTDAFEKFQFFRFFQTVQNFCVVDLSNFYLDIAKD
RLYISHPDALRRRSCQTVLKVILENLAKAIAPVLCHMAEDIWQFLPYKTS
YKSVFQSGWIELKEDWERPELRDFWEKLQLIRSEVNQVMEQARKEKAVGS
SLDAKVLLYVSDQDLRKHLRLFDSNDILTSNQVDELRYLLLASQVELVDS
IEDIQKTEYQSKSKLVSVGVIKADGQKCDRCWNYSTKVGEFTDNPTICER
CNAALVGKF
>#9 EpSb: OXU93-00915
MTEYKSYKNTVNLPQTNFSMRANAVKREIELQTFWSENQIYEQISLNNPK
ELFILHDGPPYANGSLHMGHALNKVLKDIINKYKLLQGHKICYVPGWDCH
GLPIELKVLQSMKSKERENLTPLKLRREARDFALKTQQKQAESFKRYGIW
GDWKNPYLTLTPEYESAQVGVFGQMALKGYIYRGLKPVHWSPSSRTALAE
AELEYPEGHTSQSVFAAFPITKSSKAAQEILSPFLSNLGVAIWTTTPWTL
PANLAIALNPNLIYAIVEPTSNICNYQYLIVADDLVERLSETFGTHLKVK
ATLPGSVLEYTVYRHPLYDRESKIVIGGDYVTTDSGTGLVHTAPGHGQED
YIVGKRYGLEILSPVDDQGNFTEEAGQFAGLNVLKDANKAIVNELKNKGS
LLKEELYLHKYPYDWRTKKPTIFRATEQWFASVEGFRNAALEAIKSVNWI
PLQGENRITNMIGDRSDWCISRQRNWGVPIPVFYNEETNKPLLTEETISH
IQAIFLKKGSDAWWELSIEELLPNKYRKDANKYRRGTDTMDVWFDSGSSW
AAVAKQRGSLKYPVDIYLEGSDQHRGWFQSSLLTSVAVNGIAPYKTVLTH
GFVLDEKGHKMSKSLGNVVDPFIIINGGKDKKKDPPYGADVLRLWVSSVD
YSSDVLIGQNIIKQLADTYRKIRNTTRFLLGNLNDFDPETNTVTYLELPE
LDKYMLHRITDVFAEVTDAFEKFQFFRFFQTVQNFCVVDLSNFYLDIAKD
RLYISHPDALRRRSCQTVLKVILENLAKAIAPVLCHMAEDIWQFLPYKTL
HKSIFQSGWIKTKEQWKRPELKDFWGKFLLIRSEVNQVMEQARREKIVGS
SLDAKILIYVSDQDLKKQLILFDSNNRAINNQVDELRYLFLASQVELVNS
LEDIQNTEYKSESELVSVGIIKAEGQKCDRCWNYSIKVGEFIDNPTICER
CNAALVSKF
>#9 EaSb: KPI85-02125
MTEPKSYKDTVNLPQTDFSMRANAVKRELELQRFWSENKIYEQVSLNNPE
DLFILHDGPPYANGSLHMGHALNKILKDIINKYKLLRGHKVRYVPGWDCH
GLPIELKVLQGMKSKERESLTPLKLRQEARNFALTIQQKQAESFKRYGIW
GDWQNPYLTLTPEYEGAQVGVFGEMALKGYIYRGLKPVHWSPSSRSALAE
AELEYPEGHISQSIFAAFPVTKSSKVAQEILSPFLSNLGVAIWTTTPWTL
PGNLAVALNPDLTYAIVELTSDLCKYKYLIVAADLVERLSRTFGTFLKVK
TTLQGKALEHTVYRHPLYNRESEIVIGGDYVTIESGTGLVHTAPGHGQED
YIVGQRYGLSILSPVDDQGNFTEEAGQFAGLNVLKDANRAIINELKNRGS
LLKEELYLHKYPYDWRTKKPTIFRATEQWFASVEGFRQAALEAIKSVNWI
PPQGENRITHMVGDRSDWCISRQRNWGVPIPVFYNKETNKPLLTKETINH
VQAIFSEKGSDAWWKLSIEELLPKKYSQDAHKYRKGTDTMDVWFDSGSSW
AAVAKQRKELKYPVDIYLEGTDQHRGWFQSSLLTSVAVNGIAPYKTVLTH
GFVLDEKGHKMSKSLGNIVDPYMIINGGKDQKKAPPYGADVLRLWVSSVD
YSSDVLIGQNIIKQLSDTYRKIRNTTRFLLGNLNDFDPEINTVNYLDLPE
LDQYMLHRITDVFIEVTDAFEKFQFFRFFQTVQNFCVIDLSNFYLDIAKD
RLYISHYNALRRRSCQTVLKVILENLAKAIAPVLCHMAEDIWQFLPYKTL
YKSVFQSGWVETKKQWKQPELKDSWEKLRLIRSEVNQVMEQARNEKAVGS
SLDAKVLLYVSDQDLKKYLGLLNSKTSNQVDELRYLLLASQVELVDSLED
IQKTEYQNESELVSIGVIKADGKKCDRCWNYSTKVGEFSDNPTICERCNS
ALVGEF
>#9 EtSb: ETSB-1492
MTEPKSYKDTVNLPQTDFSMRANAVKRELELQRFWAENKIYEQVSLNNPE
DLFILHDGPPYANGSLHMGHALNKILKDIINKYKLLRGHKVHYVPGWDCH
GLPIELKVLQGMKSKERESLTPLKLRQEARNFALTIQQKQAESFKRYGIW
GDWQNPYLTLTPEYEGAQVGVFGEMALKGYIYRGLKPVHWSPSSRSALAE
AELEYPEGHISQSIFAAFPVTKSSKVAQEILSPFLSNLGVAIWTTTPWTL
PGNLAVALNPDLTYAIVELTSDLCKYKYLIVAADLVERLSRTFGTFLKVK
TTLQGKALEHTVYRHPLYDRESEIVIGGDYVTIESGTGLVHTAPGHGQED
YIVGQRYGLSILSPVDDQGNFTEEAGQFAGLNVLKDANRAIINELKNRGS
LLKEELYLHKYPYDWRTKKPTIFRATEQWFASVEGFRQAALEAIKSVNWI
PPQGENRITHMVGDRSDWCISRQRNWGVPIPVFYNKETNKPLLTEETINH
VQAIFSEKGSDAWWKLSIEELLPKKYSQDAHKYRKGTDTMDVWFDSGSSW
AAVTKQRKELKYPVDIYLEGTDQHRGWFQSSLLTSVAVNGIAPYKTVLTH
GFVLDEKGHKMSKSLGNIIDPYIIINGGKDQKKAPPYGADVLRLWVSSVD
YSSDVLIGQNIIKQLSDTYRKIRNTTRFLLGNLNDFDPKINTVNYLDLPE
LDQYMLHRITDVFTEVTDAFEKFQFFRFFQTVQNFCVIDLSNFYLDIAKD
RLYISHYNSLRRRSCQTVLKVILENLAKAIAPVLCHMAEDIWQFLPYKTL
YKSVFQSGWVETKKQWKQPELKDSWEKLRLIRSEVNQVMEQARNEKAVGS
SLDAKVLLYVSDQDFKKYLGLLNSKTSNQVDELRYLLLASQVELVDSLED
IQKTEYQNESELVSIGVIKADGKKCDRCWNYSTKVGKFSDNPTICERCNS
ALVGEF
>#9 RaSB: JJP05-02220
MIEPKSYKDTVNLPQTDFSMRANAVERELELQKFWSENKIYEQMSLNNSG
DLFILHDGPPYANGSLHMGHALNKILKDIINKYKLLRGYKVRYVPGWDCH
GLPIELKVLQSMKSKERESLTPLKLRQEARNFALKTQQKQAESFKRYGVW
GDWKNPYLTLTPEYEGAQVGVFGEMALKGYIYRGLKPVHWSPSSRTALAE
AELEYPEGHISQSVFAAFPVTKSSEVAQEILNPFLSNLGVAIWTTTPWTL
PGNLAVALNPDLTYAIVELTSDLCNYQYLIVAADLVERLSGTFRTFLKVK
TTFQGKVLEHTVYRHPLYDRESEIVIGGDYVTIESGTGLVHIAPGHGQED
YIVGQRYGLKILSPVDDQGNFTEEAGQFAGLNVLKDANRAIIDELKNRGS
LLKEELYSHKYPYDWRTKKPTIFRATEQWFASVEGFRKAALEAIKSVNWI
PQQGENRITHMVGDRLDWCISRQRNWGVPIPVFYNEETNKPLLTEETINH
VQAIFSEKGSDAWWELSIEELLPKKYNQDAYKYRKGTDTMDVWFDSGSSW
AAVTKQRGELKYPVDIYLEGTDQHRGWFQSSLLTSVAVNGIAPYKTVLTH
GFVLDEKGHKMSKSLGNIVDPFIIINGGKDLKKAPPYGADVLRLWVSSVD
YSSDVLIGQNIIKQLSDTYRKIRNTTRFLLGNLNDFDPEKNTVNYLDLPE
LDQYMLHRIIDVFAEVTDAFEKFQFFRFFQTVQNFCVIDLSNFYLDIAKD
RLYISHSDALRRRSCQTVLKVVLENLAKAIAPVLCHLAEDIWQFLPYKTL
YKSVFQSGWVETKEEWKRPELRDSWEKLRLIRREVNQVMEQARKEKAVGS
SLDAKVLLYVSDQDLKKHLRLFNSKTSNQVDELRYLLLASQVELVDSLED
IQKTEYQSESELVSVGVIKADGQKCERCWNHSTKVGEFSDNPTICERCNS
ALVGEF
>#9 RgSB: RGRSB-1523
MRANAVKRELELQRFWSENKIYEQMSLNNSGDLFILHDGPPYANGSLHMG
HALNKILKDIINKYKLLRGYKVRYVPGWDCHGLPIELKVLQSMQSKERES
LTPLKLRQKARDFALKTQQKQAESFQRYGIWGDWKNPYLTLTPEYEAAQV
GVFGEMTLKGYIYRGLKPVHWSPSSRTALAEAELEYPEGHISQSVFAAFP
VTKSSKIAQEILSPFLYNLGVAIWTTTPWTLPGNLAIALNPDLTYAVVEL
TSDLCSYQYLIVAANLVERLSETFGTFLKVKTTFQGKALEHTVYRHPLYN
REGEIVIGGDYVTTESGTGLVHTAPGHGQEDYMVGQRYGLKVLSPVDDQG
NFTEEAGQFAGLNVLKDANKAIIDELKNRGSLLKEEPYLHKYPYDWRTKK
PTIFRATEQWFASVEGFRKSALEAIKSVNWIPQQGENRITHMVGDRSDWC
ISRQRNWGVPIPVFYDEETNKPLLTEETINHIQAIFLEKGSDAWWELSVE
ELLPKKYSQDAHKYRKGNDTMDVWFDSGSSWAAVTKQRGELKYPVDIYLE
GTDQHRGWFQSSLLTSVAVNGIAPYKTVLTHGFVLDEKGHKMSKSLGNIV
DPFIIINGGKDQKENPPYGADVLRLWVSSVDYSSDVLIGQNIIKQLSDTY
RKIRNTTRFLLGNLSDFEPEKNTVTYLELPELDKYMLHRITDVFAEVTDA
FEKFQFFRFFQTVQNFCVIDLSNFYLDIAKDRLYISHFDALRRRSCQTVL
KIVLENLAKVIAPVLCHMAEDIWQSLPYKTLYKSVFQSGWVELKEQWKRP
ELKDYWEKLRLIRSEVNQVIEQARKEKAVGSSLDAKVLLYVSDQDLKKHL
RLFTSNNTSTSNQVDELRYLLLASQVELVDSIENLQKTEYQSKSELVSVG
VIKADGHKCDRCWNYSIKVGEFGDNPTICERCNAALMGKF
>#9 Ucyn-a: ucynA-00420
MTEQKNYKNTVNLPQTDFNMRANSVSKEPELQEFWIKNKVYKKLSEENPE
ELFILHDGPPYANGSLHMGHALNKILKDFINKYKLLQGHKISYIPGWDCH
GLPIELKVLQSISSKERQNLNPLQLRYKARDFALKTQQEQAKSFQRLGVW
GDWHNPYLTMLPEYEAAQIGVFWNMFNKGYIYRGLKPVHWSPSSQTALAE
AELEYPEGHVSRSIYTAFSVTNASQEITGILKDFLSDLGVVIWTTTPWTI
PANLAVAVNPVIKYSVVEQTTGVCKHKYLIVAEDLVDKLSQVFETSLKIR
ATFSGNLLENTIYRHSLFDRECKIVIGGDYINTSSGTGLVHTAPGHGQED
YLVGQKYGLEILSPVDNKGILTEEAGPFAGLNVLKDANEVIINRLKEEKV
LIKEELYEHKYPYDWRTKKPTIFRATEQWFASVEGFRAHAISAIKNVNWI
PSQGINRITSMVNDRSDWCISRQRSWGVPIPVFYDKETNEALLTEETVKN
IQEIFARKGANAWWEMSIEKLLPEEYKQDHHRYRKGTDTMDVWFDSGSSW
ASVIKQQSKSKYPVDMYLEGSDQHRGWFQSSLLTSVAVNGIAPYKTVLTH
GFVLDQQGRKMSKSLGNVINPDVIINGGNNKKKEPAYGADVLRLWVSSVD
YSSDVLVGETILKQISDVYRKIRNTARFLLGNLHDFDPQKDTVSYEKLPE
LDRYMLNRIAEVSKEVTKAFETFHFSNFYQAIQNFCIVDLSNFYLDIAKD
RLYISSPNSFRRRSCQTVLFLAIKNLSTMIAPVLSHMAEDIWQHSSCKLS
YNSVFEGGWVDKIQELDQPELKTFWVNLRLIRNDINNVLELARQNKVIGS
SLDAKIILHIKDVKFKQQLMKFDSQDTFLQGNCVDELRYFFLVSRVELIE
DLDQIKSLKYQSESELFYIGVVKAEGEKCDRCWNYSTTVGDFIDDPTICD
RCHSAISKKF
>#10 Crow8501: Cw?2971
MPQPRKRFAQHWLRSETALEQIIQAANLKNSDRLLEIGPGTGILTRRLLP
LVDSVLAVELDWDLCKKLVKSFGNYDNFLLLQGDILKLDITTEAQDFPKF
LPINKVVANIPYNITSPILEKLLGRISSPKTPFYDLIVLLIQKEVAQRIV
AYPGNKTYGALSVKMQYLADCNYICDVPRKAFSPPPKVDSAVITFRPRVL
ANSAVDPKRLETLINLGFSNRRKMLRNNLKSLIDSDRLGKFLREIDLNEQ
VRAEKLDINQWIALSNHFSQQ
>#10 Cro0110: c0110?07359
MPQPRKRFAQHWLRSETALEQIIQAANLKNSDRLLEIGPGTGILTRRLLP
LVQSLIAVELDWDLCKKLVKSLGNEDNFLLLQGDILKLDIATEAEQFPKF
LPINKVVANIPYNITSPILEKLLGNIASPENPPYDLIVLLIQKEVAQRIV
ASPGSKNYGALSIKMQYLADCNYICDVPKKSFYPPPKVDSAVITFRPRPL
LNSAINPKQLETLINLGFSSRRKMLRNNLQSLIDRDLLTKFLTEIDLNEQ
VRAENLDLNQWIALSNHFSQ
>#10 Cro51142: cce_2498
MPQPRKRFAQHWLRSETALEQIIQAANLKKSDRLLEIGPGTGILTRRLLP
LVQSLIAVELDWDLCKKLVKSLGDEDNFLLLQGDILKLDIATEAQQFPKF
LPINKVVANIPYNITSPILDKLLGRISSPKQPSYDLIVLLIQKEVAQRII
AYPGSKNYGALSIKMQYLADCNYICDVPKKSFYPPPKVDSAVITFRPRSL
LNSATNPKYLETLINLGFSSRRKMLRNNLQSLIDRDLLTEFLTEIDLNEQ
VRAENLDLNQWIALSNYFSQ
>#10 Glo7424: cyan7424-4477
MNPRPRKRFAQHWLRSEQALDQIIEAAQLQQSDHILEIGPGTGILTRRLL
PEVNSVVAVEIDRDLCQKLGKSLGKLDNFLLLQGDILSLDLESHLVNFPK
FNHPHKVVANIPYNITGLILEYLLGTIAEPTQKNYELIVLLIQKEVAERL
TAKPGTKAYGALSIRVQYLAQCEWICEVPARAFYPPPKVDSAVVRLRPQL
VSNPANNPKQLDTLIKLGFANRRKMLYNNLTSVIDRDQLTQLLEKLHINP
QCRAEDLSLEQWIEFSNQFVVGL
>#10 Glo7822: Cyan7822-2391
MNNRPRKRFAQHWLRSEQALSEIIQAAQLKNTDRLLEIGPGTGILTRRLL
PEVESVVAVEIDRDLCKKLVKSLGQLDNFLLLQGDILSLDLTTELAPFPK
FTPFNKVVANIPYNITGPILEYLLGTISEPGHQKYELIVLLMQKEVAERL
TAKPGTKAYSALSIRVQYLAACEWICEVPARAFYPPPKVDSAVVRLRPQR
VARPANNPRQLDTLVKLGFANRRKMLHNNLKGIIELERLTELLEKLEINP
QCRAEELSLEQWIELSNQLTINTNHDLSL
>#10 Ripo8801: c8801?3081
MPQPRKRFAQHWLRSETALDQIIEAAQLNMSDLVLEIGPGTGILTRRLLP
LVQSIVAVELDRDLCYRLAKSFGNFNHFLLLEGDILSLDLTTQLEQFPQF
QPINKVVANIPYNITSPILEKLLGSIAHPQHPSYELIVLLMQKEVAQRIV
ASPQSKAYGALSVRTQYLAQCDYICEVPSKAFDPPPKVDSAVIRLTPRSL
ETPAINPQKLDQLVKLGFANRRKMLHNNLKSIIDKDHLTLLLDQLQINPQ
VRAEELSLEQWIMFSNLLETVS
>#10 Ripo8802: Cyan8802-4480
MPQPRKRFAQHWLRSETALDQIIEAAQLNMSDLVLEIGPGTGILTRRLLP
LVQSIVAVELDRDLCYRLAKSFGNFNHFLLLEGDILSLDLTTQLEQFPQF
QPINKVVANIPYNITSPILEKLLGSIAHPQHPSYELIVLLMQKEVAQRIV
ASPQSKAYGALSVRTQYLAQCDYICEVPSKAFDPPPKVDSAVIRLTPRSL
ETPAINPQKLDQLVKLGFANRRKMLHNNLKSIIDRDHLTLLLDQLQINPQ
VRAEELSLEQWIMFSNLLETVS
>#10 Syn7002: SynPCC7002_A0897
MRPRKRFGQHWLTDQQILDEIVAAANLQPTDRVLEIGPGKGALTSRLLPQ
VEALLSVEIDRDLCKYMVKNYGDRPNFLLLEADYLQTDINEFLGDFPQFQ
NPRKVVANIPYNITGPILEKLLGTIDRPNSNPFESIVLLIQKEVGDRLVA
HPCTKAFGALTLRVQYLADCETVCVVPPKAFYPKPKVESVVVRLRPRPLA
QPAQNPKLLATLIKVGFASKRKMLRNNLKSLYNPEILDPIFADLDISPQA
RGEEVDLLQWIALSDRLNDYPKE
>#10 Syn6803: sll0708
MAFRPRKRFGQHWLNHEPTLQAIVAAADIQSGAPQSGSLRDRLLEIGPGM
GVLTKQLLATGNPVVAVELDRDLCLKLRKKLGQRENFLLLEGDVLILDLN
ALLQDFPQFSPLNKVVANIPYNITSPILELLLGTIQKPRVPGFETIVLLV
QKEIAERLTAQPSTKAYGALSVRMQYLARVDWIVDVPPKAFTPPPKVDSA
VIRLTPYPVEQLPGDRRLLDQLLCLGFANRRKMLRNNLKGLIAPEQLTTL
LEQLALPSTARAEDLSLEQWLELTNLLPTFLPPT
>#10 EcSb: P3F56-05735
MPRTRKRFAQHWLRNEKVLTKIIQAAQLKNSDNILEIGPGTGILTRRLIP
NVQSTVAVELDRDLCQRLAKQLGNIKNFLLLQGDILTLDLTTQLQQFSKF
HPPNKVVANIPYNITAPILERLLGTIARPHHPPYNLIVLLIQKEVAQRIV
AKPKTKAYGALSVGMQYLAHCEYICDVPSKAFDPPPKVDSGVIRLTPRSL
KTPVTNPQQLETLVKVGFANRRKMLKNNLKSIIDGDRLIFFLEQLNIHPQ
ARAEELSLEQWVVLSNNWPTLNGNNSTIIY
>#10 EpSb: OXU93-02450
MPKPRKRFAQHWLRDEKILTKIIQTAQLKNSDHLLEIGPGTGVLTRRLIP
NVRSTVAVELDRDLCQQLAKKLGDIDNFLLLQGDILTLDLTTQLQQFPTF
HPINKIVANIPYNITSPILKRLLGTIACPHHPPYNLIVLLVQKEVAQRIV
ARPQTKAYGALSIGMQYLAHCEYICDVPRKAFDPPPKVDSGVIRLTPRSL
KIPVTNPRQLETLIKVGFANRRKMLKNNFKSIIDYDRLIFFLEQLNINPQ
ARAEELSLSQWIILSNNWPIQNKNNSTIIY
>#10 EaSb: KPI85-00455
MTRTRKRFAQHWLRNEKVLTRIIQAAQLQNSDHILEIGPGTGILTRRLIP
HVQSTVAVELDRDLCQRLAKQLGNIKNFLLLQGDILTLDLTTQLQQFSKF
QPLNKVVANIPYNITAPILERLLGTIAHPHHPPYNTIVLLIQKEVAQRIV
[truncated: 2,918 more rows]
